# Supplementary material for: Crystal structure of [Cu(tmpen)](BF4)2 {tmpen is N,N,N′,N′-tetra­kis­[(6-methyl­pyridin-2-yl)meth­yl]ethane-1,2-di­amine}
Source: Acta Crystallogr E Crystallogr Commun. 2017 Mar 31;73(Pt 4):640–3. doi: 10.1107/S2056989017004492 (PMC5382640; doi:10.1107/S2056989017004492)
Supplement: Supplementary file 1 [file e-73-00640-sup1.cif]

##############################################################################
#                                                                            #
# This CIF contains the data in a paper accepted for publication in          #
# Acta Crystallographica Section E. It conforms to the requirements of       #
# Notes for Authors for Acta Crystallographica Section E, and has been       #
# peer reviewed under the auspices of the IUCr Commission on Journals.       #
#                                                                            #
# Full details of the Crystallographic Information File format               #
# are given in the paper "The Crystallographic Information File (CIF):       #
# a New Standard Archive File for Crystallography" by S. R. Hall, F. H.      #
# Allen and I. D. Brown [Acta Cryst. (1991), A47, 655-685].                  #
#                                                                            #
# The current version of the core CIF dictionary is obtainable from          #
# ftp://ftp.iucr.org/pub/cif_core.dic.                                       #
#                                                                            #
# Software is freely available for graphical display of the structure(s)     #
# in this CIF. For information consult the CIF software page                 #
# http://www.iucr.org/resources/cif/software.                                #
#                                                                            #
# This file may be used for bona fide research purposes within the           #
# scientific community so long as proper attribution is given to the journal # 
# article from which it was obtained.                                        #
#                                                                            #
##############################################################################
data_I
_audit_creation_method     'SHELXL-2014/7'
_journal_date_recd_electronic     2017-03-08
_journal_date_accepted     2017-03-21
_journal_name_full     'Acta Crystallographica, Section E'
_journal_year     2017
_journal_volume     73
_journal_issue      4
_journal_page_first     640
_journal_page_last     643
_journal_paper_category     GM
_journal_paper_doi     10.1107/S2056989017004492
_journal_coeditor_code     PJ2042
_publ_contact_author_name     'Ge Sang'
_publ_contact_author_address
;
Institute of Materials, China Academy of Engineering Physics, Jiangyou 621908,
People's Republic of China
;
_publ_contact_author_email     'chenlin101101@aliyun.com'
_publ_contact_author_fax     ?
_publ_contact_author_phone     ?
_publ_section_title
;\
Crystal structure of [Cu(tmpen)](BF~4~)~2~ {tmpen is
<i>N</i>,<i>N</i>,<i>N</i>',<i>N</i>'-tetrakis[(6-methylpyridin-2-yl)methyl]\
ethane-1,2-diamine}
;
loop_
    _publ_author_name
    _publ_author_footnote
    _publ_author_address
    'Chen, Lin' .
;
Science and Technology on Surface Physics and Chemistry Laboratory,
Jiangyou 621908, People's Republic of China
;
    'Guo, Yakun' .
;
Science and Technology on Surface Physics and Chemistry Laboratory,
Jiangyou 621908, People's Republic of China
;
    'Ren, Gan' .
;
Science and Technology on Surface Physics and Chemistry Laboratory,
Jiangyou 621908, People's Republic of China
;
    'Sang, Ge' .
;
Institute of Materials, China Academy of Engineering Physics,
Jiangyou 621908, People's Republic of China
;
_publ_section_synopsis
;\
The mononuclear copper complex
{<i>N</i>,<i>N</i>,<i>N</i>',<i>N</i>'-tetrakis[(6-methylpyridin-2-yl)methyl]\
ethane-1,2-diamine-\k^6^<i>N</i>}copper(II) bis(tetrafluoridoborate) shows a
distorted octahedral environment around the Cu^II^ cation. The presence of the
6-methyl substituent hinders the approach of the pyridine group to the Cu^II^
core. The bond lengths about Cu^II^ are significantly longer than those of
analogues without the 6-methyl substituents.
;
_chemical_name_systematic
;\
{<i>N</i>,<i>N</i>,<i>N</i>',<i>N</i>'-Tetrakis[(6-methylpyridin-\
2-yl)methyl]ethane-1,2-diamine-\k^6^<i>N</i>}copper(II)
bis(tetrafluoridoborate)
;
_chemical_name_common     CuTMPEN
_chemical_formula_moiety     'C30 H36 Cu N6 2+, 2(B F4 -)'
_chemical_formula_sum     'C30 H36 B2 Cu F8 N6'
_chemical_formula_iupac     '[Cu (C30 H36 N6)] (B F4)2'
_chemical_formula_weight     717.81
_chemical_melting_point     ?
_shelx_space_group_comment
;
The symmetry employed for this shelxl refinement is uniquely defined
by the following loop, which should always be used as a source of
symmetry information in preference to the above space-group names.
They are only intended as comments.
;
_space_group_crystal_system     monoclinic
_space_group_name_H-M_alt     'C 2/c'
_space_group_name_Hall     '-C 2yc'
loop_
    _space_group_symop_operation_xyz
    'x, y, z'
    '-x, y, -z+1/2'
    'x+1/2, y+1/2, z'
    '-x+1/2, y+1/2, -z+1/2'
    '-x, -y, -z'
    'x, -y, z-1/2'
    '-x+1/2, -y+1/2, -z'
    'x+1/2, -y+1/2, z-1/2'
_cell_length_a     18.670(2)
_cell_length_b     12.8309(15)
_cell_length_c     14.0146(16)
_cell_angle_alpha     90
_cell_angle_beta     107.193(2)
_cell_angle_gamma     90
_cell_volume     3207.2(6)
_cell_formula_units_Z     4
_cell_measurement_reflns_used     5092
_cell_measurement_theta_min     2.26
_cell_measurement_theta_max     27.45
_cell_measurement_temperature     296(2)
_exptl_crystal_description     block
_exptl_crystal_colour     purple
_exptl_crystal_size_max     0.300
_exptl_crystal_size_mid     0.200
_exptl_crystal_size_min     0.100
_exptl_crystal_density_diffrn     1.487
_exptl_crystal_density_meas     1.485
_exptl_crystal_density_method     none
_exptl_crystal_F_000     1476
_exptl_absorpt_coefficient_mu     0.760
_exptl_absorpt_correction_type     multi-scan
_exptl_absorpt_process_details
;
(SADABS; Bruker, 2013)
;
_shelx_estimated_absorpt_T_min     0.804
_shelx_estimated_absorpt_T_max     0.928
_exptl_absorpt_correction_T_min     0.833
_exptl_absorpt_correction_T_max     0.927
_diffrn_ambient_temperature     296(2)
_diffrn_radiation_type     MoK\a
_diffrn_radiation_wavelength     0.71073
_diffrn_measurement_device_type     'Bruker APEXII CCD area detector'
_diffrn_measurement_method     'phi and omega scans'
_diffrn_detector_area_resol_mean     ?
_diffrn_reflns_number     10330
_diffrn_reflns_av_R_equivalents     0.0227
_diffrn_reflns_theta_min     1.955
_diffrn_reflns_theta_max     27.472
_diffrn_reflns_theta_full     25.242
_diffrn_measured_fraction_theta_max     0.998
_diffrn_measured_fraction_theta_full     1.000
_diffrn_reflns_limit_h_min     -12
_diffrn_reflns_limit_h_max     24
_diffrn_reflns_limit_k_min     -16
_diffrn_reflns_limit_k_max     16
_diffrn_reflns_limit_l_min     -18
_diffrn_reflns_limit_l_max     16
_refine_special_details     ?
_reflns_number_total     3676
_reflns_number_gt     3334
_reflns_threshold_expression     'I > 2\s(I)'
_refine_ls_structure_factor_coef     Fsqd
_refine_ls_matrix_type     full
_refine_ls_R_factor_all     0.0385
_refine_ls_R_factor_gt     0.0339
_refine_ls_wR_factor_gt     0.0933
_refine_ls_wR_factor_ref     0.0966
_refine_ls_goodness_of_fit_ref     1.061
_refine_ls_restrained_S_all     1.094
_refine_ls_number_reflns     3676
_refine_ls_number_parameters     254
_refine_ls_number_restraints     40
_refine_ls_hydrogen_treatment     constr
_refine_ls_weighting_scheme     calc
_refine_ls_weighting_details
              'w=1/[\s^2^(Fo^2^)+(0.0549P)^2^+2.0780P] where P=(Fo^2^+2Fc^2^)/3'
_atom_sites_solution_hydrogens     geom
_atom_sites_solution_primary     ?
_atom_sites_solution_secondary     ?
_refine_ls_shift/su_max     0.002
_refine_ls_shift/su_mean     0.000
_refine_diff_density_max     0.967
_refine_diff_density_min     -0.254
_refine_ls_extinction_method     none
_refine_ls_extinction_coef     .
loop_
    _atom_type_symbol
    _atom_type_description
    _atom_type_scat_dispersion_real
    _atom_type_scat_dispersion_imag
    _atom_type_scat_source
    'C' 'C' 0.0033 0.0016
                         'International Tables Vol C Tables 4.2.6.8 and 6.1.1.4'
    'H' 'H' 0.0000 0.0000
                         'International Tables Vol C Tables 4.2.6.8 and 6.1.1.4'
    'B' 'B' 0.0013 0.0007
                         'International Tables Vol C Tables 4.2.6.8 and 6.1.1.4'
    'Cu' 'Cu' 0.3201 1.2651
                         'International Tables Vol C Tables 4.2.6.8 and 6.1.1.4'
    'F' 'F' 0.0171 0.0103
                         'International Tables Vol C Tables 4.2.6.8 and 6.1.1.4'
    'N' 'N' 0.0061 0.0033
                         'International Tables Vol C Tables 4.2.6.8 and 6.1.1.4'
_computing_data_collection
;
SMART (Bruker, 2013)
;
_computing_cell_refinement
;
SMART (Bruker, 2013)
;
_computing_data_reduction
;
SAINT (Bruker, 2013)
;
_computing_structure_solution
;
SHELXTL (Sheldrick, 2008)
;
_computing_structure_refinement
;
SHELXL2014 (Sheldrick, 2015)
;
_computing_molecular_graphics
;
SHELXTL (Sheldrick, 2008)
;
_computing_publication_material
;
SHELXTL (Sheldrick, 2008)
;
loop_
    _atom_site_type_symbol
    _atom_site_label
    _atom_site_fract_x
    _atom_site_fract_y
    _atom_site_fract_z
    _atom_site_U_iso_or_equiv
    _atom_site_adp_type
    _atom_site_calc_flag
    _atom_site_occupancy
    _atom_site_disorder_assembly
    _atom_site_disorder_group
    Cu Cu1 0.0000 0.23649(2) 0.2500 0.02731(10) Uani d 1 . .
    N N1 0.08743(7) 0.15031(11) 0.33863(10) 0.0289(3) Uani d 1 . .
    N N2 0.07204(7) 0.35197(10) 0.31608(10) 0.0286(3) Uani d 1 . .
    N N3 0.07474(8) 0.26278(11) 0.12413(11) 0.0333(3) Uani d 1 . .
    C C1 0.08575(13) 0.00170(16) 0.22917(16) 0.0537(6) Uani d 1 . .
    H H1A 0.0358 0.0242 0.1945 0.081 Uiso calc 1 . .
    H H1B 0.0863 -0.0726 0.2372 0.081 Uiso calc 1 . .
    H H1C 0.1190 0.0209 0.1914 0.081 Uiso calc 1 . .
    C C2 0.11081(9) 0.05237(13) 0.32937(13) 0.0336(4) Uani d 1 . .
    C C3 0.16060(10) 0.00215(15) 0.40983(15) 0.0401(4) Uani d 1 . .
    H H3A 0.1747 -0.0665 0.4036 0.048 Uiso calc 1 . .
    C C4 0.18899(10) 0.05447(16) 0.49875(14) 0.0429(4) Uani d 1 . .
    H H4A 0.2195 0.0201 0.5544 0.052 Uiso calc 1 . .
    C C5 0.17170(10) 0.15836(16) 0.50451(13) 0.0387(4) Uani d 1 . .
    H H5B 0.1938 0.1967 0.5620 0.046 Uiso calc 1 . .
    C C6 0.12094(9) 0.20416(14) 0.42312(12) 0.0302(3) Uani d 1 . .
    C C7 0.09995(10) 0.31833(13) 0.42177(12) 0.0325(3) Uani d 1 . .
    H H7A 0.0613 0.3280 0.4545 0.039 Uiso calc 1 . .
    H H7B 0.1434 0.3593 0.4569 0.039 Uiso calc 1 . .
    C C8 0.02775(10) 0.45062(13) 0.30188(13) 0.0359(4) Uani d 1 . .
    H H8A 0.0611 0.5101 0.3096 0.043 Uiso calc 1 . .
    H H8B 0.0012 0.4556 0.3517 0.043 Uiso calc 1 . .
    C C9 0.13719(9) 0.36030(14) 0.27541(13) 0.0351(4) Uani d 1 . .
    H H9A 0.1751 0.3108 0.3107 0.042 Uiso calc 1 . .
    H H9B 0.1585 0.4295 0.2903 0.042 Uiso calc 1 . .
    C C10 0.12107(9) 0.34140(14) 0.16498(13) 0.0328(4) Uani d 1 . .
    C C11 0.15943(12) 0.39957(17) 0.11282(16) 0.0485(5) Uani d 1 . .
    H H11A 0.1896 0.4552 0.1429 0.058 Uiso calc 1 . .
    C C12 0.15162(15) 0.3728(2) 0.01508(17) 0.0619(6) Uani d 1 . .
    H H12A 0.1770 0.4098 -0.0220 0.074 Uiso calc 1 . .
    C C13 0.10602(14) 0.2910(2) -0.02692(16) 0.0550(6) Uani d 1 . .
    H H13A 0.1008 0.2714 -0.0925 0.066 Uiso calc 1 . .
    C C14 0.06769(11) 0.23748(15) 0.02882(15) 0.0394(4) Uani d 1 . .
    C C15 0.01701(13) 0.14901(19) -0.01745(17) 0.0551(6) Uani d 1 . .
    H H15A 0.0011 0.1136 0.0331 0.083 Uiso calc 1 . .
    H H15B 0.0435 0.1012 -0.0475 0.083 Uiso calc 1 . .
    H H15C -0.0260 0.1755 -0.0676 0.083 Uiso calc 1 . .
    B B1 0.31688(17) 0.1726(2) 0.2629(2) 0.0555(6) Uani d 1 . .
    F F1 0.3874(4) 0.1486(8) 0.3288(7) 0.124(2) Uani d 0.639(19) A 1
    F F2 0.3115(7) 0.2722(5) 0.2310(10) 0.101(3) Uani d 0.639(19) A 1
    F F3 0.2668(5) 0.1626(7) 0.3154(7) 0.091(2) Uani d 0.639(19) A 1
    F F4 0.3036(5) 0.1037(4) 0.1872(4) 0.0811(16) Uani d 0.639(19) A 1
    F F1A 0.3844(7) 0.1315(12) 0.2879(15) 0.122(3) Uani d 0.361(19) A 2
    F F4A 0.2738(11) 0.1220(13) 0.1767(8) 0.119(4) Uani d 0.361(19) A 2
    F F3A 0.2862(10) 0.1559(10) 0.3370(10) 0.083(3) Uani d 0.361(19) A 2
    F F2A 0.3273(13) 0.2753(11) 0.2471(18) 0.107(4) Uani d 0.361(19) A 2
loop_
    _atom_site_aniso_label
    _atom_site_aniso_U_11
    _atom_site_aniso_U_22
    _atom_site_aniso_U_33
    _atom_site_aniso_U_12
    _atom_site_aniso_U_13
    _atom_site_aniso_U_23
    Cu1 0.02415(15) 0.02360(15) 0.02934(16) 0.000 0.00043(11) 0.000
    N1 0.0245(6) 0.0307(7) 0.0284(6) 0.0006(5) 0.0030(5) -0.0015(5)
    N2 0.0284(6) 0.0289(7) 0.0272(6) -0.0029(5) 0.0063(5) -0.0041(5)
    N3 0.0315(7) 0.0364(8) 0.0341(7) -0.0066(6) 0.0127(6) -0.0055(6)
    C1 0.0595(13) 0.0401(11) 0.0500(12) 0.0127(9) -0.0017(10) -0.0144(9)
    C2 0.0275(8) 0.0323(8) 0.0385(9) 0.0028(6) 0.0058(7) -0.0014(7)
    C3 0.0311(8) 0.0348(9) 0.0503(11) 0.0071(7) 0.0061(8) 0.0059(8)
    C4 0.0303(9) 0.0528(11) 0.0395(9) 0.0074(8) 0.0008(7) 0.0110(8)
    C5 0.0310(8) 0.0518(11) 0.0294(8) 0.0013(8) 0.0031(7) -0.0006(7)
    C6 0.0251(7) 0.0361(8) 0.0280(8) -0.0007(6) 0.0056(6) -0.0023(6)
    C7 0.0340(8) 0.0359(9) 0.0255(8) -0.0018(7) 0.0054(6) -0.0055(6)
    C8 0.0412(9) 0.0254(8) 0.0396(9) -0.0019(7) 0.0095(8) -0.0048(7)
    C9 0.0292(8) 0.0410(9) 0.0343(8) -0.0108(7) 0.0083(7) -0.0063(7)
    C10 0.0295(8) 0.0365(9) 0.0332(8) -0.0044(6) 0.0108(7) -0.0036(7)
    C11 0.0513(11) 0.0490(11) 0.0486(11) -0.0181(9) 0.0199(9) -0.0020(9)
    C12 0.0711(15) 0.0762(16) 0.0472(12) -0.0258(13) 0.0311(11) 0.0008(11)
    C13 0.0630(14) 0.0714(15) 0.0368(10) -0.0142(12) 0.0243(10) -0.0099(10)
    C14 0.0370(9) 0.0468(10) 0.0359(9) -0.0035(7) 0.0134(8) -0.0100(7)
    C15 0.0571(13) 0.0637(14) 0.0487(12) -0.0175(11) 0.0222(10) -0.0265(10)
    B1 0.0770(18) 0.0415(12) 0.0585(15) -0.0006(12) 0.0363(14) -0.0085(11)
    F1 0.090(3) 0.132(5) 0.130(5) 0.017(3) -0.001(3) -0.019(3)
    F2 0.130(5) 0.043(2) 0.123(6) -0.001(3) 0.026(4) 0.012(3)
    F3 0.086(3) 0.109(4) 0.105(5) -0.009(2) 0.067(3) -0.023(3)
    F4 0.143(4) 0.0526(17) 0.0577(18) 0.016(2) 0.045(2) -0.0101(15)
    F1A 0.089(5) 0.102(5) 0.193(10) 0.023(4) 0.068(6) -0.033(7)
    F4A 0.169(9) 0.102(6) 0.085(5) -0.024(6) 0.036(5) -0.057(4)
    F3A 0.146(9) 0.059(4) 0.061(4) -0.017(5) 0.056(5) -0.011(3)
    F2A 0.166(9) 0.057(5) 0.097(6) -0.053(5) 0.034(7) 0.000(4)
_geom_special_details
;
 All esds (except the esd in the dihedral angle between two l.s. planes)
 are estimated using the full covariance matrix.  The cell esds are taken
 into account individually in the estimation of esds in distances, angles
 and torsion angles; correlations between esds in cell parameters are only
 used when they are defined by crystal symmetry.  An approximate (isotropic)
 treatment of cell esds is used for estimating esds involving l.s. planes.
;
loop_
    _geom_bond_atom_site_label_1
    _geom_bond_atom_site_label_2
    _geom_bond_site_symmetry_2
    _geom_bond_distance
    _geom_bond_publ_flag
    Cu1 N2 2 2.0311(13) ?
    Cu1 N2 . 2.0312(13) ?
    Cu1 N1 . 2.0571(13) ?
    Cu1 N1 2 2.0571(13) ?
    Cu1 N3 . 2.5742(13) ?
    Cu1 N3 2 2.5742(13) ?
    N1 C2 . 1.349(2) ?
    N1 C6 . 1.354(2) ?
    N2 C7 . 1.482(2) ?
    N2 C9 . 1.492(2) ?
    N2 C8 . 1.493(2) ?
    N3 C10 . 1.342(2) ?
    N3 C14 . 1.343(2) ?
    C1 C2 . 1.492(3) ?
    C1 H1A . 0.9600 ?
    C1 H1B . 0.9600 ?
    C1 H1C . 0.9600 ?
    C2 C3 . 1.390(2) ?
    C3 C4 . 1.376(3) ?
    C3 H3A . 0.9300 ?
    C4 C5 . 1.379(3) ?
    C4 H4A . 0.9300 ?
    C5 C6 . 1.380(2) ?
    C5 H5B . 0.9300 ?
    C6 C7 . 1.515(2) ?
    C7 H7A . 0.9700 ?
    C7 H7B . 0.9700 ?
    C8 C8 2 1.516(3) ?
    C8 H8A . 0.9700 ?
    C8 H8B . 0.9700 ?
    C9 C10 . 1.506(2) ?
    C9 H9A . 0.9700 ?
    C9 H9B . 0.9700 ?
    C10 C11 . 1.384(3) ?
    C11 C12 . 1.378(3) ?
    C11 H11A . 0.9300 ?
    C12 C13 . 1.370(3) ?
    C12 H12A . 0.9300 ?
    C13 C14 . 1.387(3) ?
    C13 H13A . 0.9300 ?
    C14 C15 . 1.497(3) ?
    C15 H15A . 0.9600 ?
    C15 H15B . 0.9600 ?
    C15 H15C . 0.9600 ?
    B1 F1A . 1.315(11) ?
    B1 F3A . 1.343(10) ?
    B1 F4 . 1.347(6) ?
    B1 F2 . 1.347(7) ?
    B1 F3 . 1.356(6) ?
    B1 F2A . 1.360(12) ?
    B1 F4A . 1.398(10) ?
    B1 F1 . 1.401(6) ?
loop_
    _geom_angle_atom_site_label_1
    _geom_angle_atom_site_label_2
    _geom_angle_atom_site_label_3
    _geom_angle_site_symmetry_1
    _geom_angle_site_symmetry_3
    _geom_angle
    _geom_angle_publ_flag
    N2 Cu1 N2 2 . 86.31(8) ?
    N2 Cu1 N1 2 . 165.41(5) ?
    N2 Cu1 N1 . . 79.43(6) ?
    N2 Cu1 N1 2 2 79.43(6) ?
    N2 Cu1 N1 . 2 165.41(5) ?
    N1 Cu1 N1 . 2 114.97(8) ?
    N1 Cu1 N3 . . 89.43(5) ?
    N1 Cu1 N3 . 2 98.67(5) ?
    N2 Cu1 N3 . . 78.28(5) ?
    N2 Cu1 N3 . 2 90.69(5) ?
    N3 Cu1 N3 . 2 164.94(5) ?
    C2 N1 C6 . . 118.72(14) ?
    C2 N1 Cu1 . . 131.62(11) ?
    C6 N1 Cu1 . . 109.44(11) ?
    C7 N2 C9 . . 108.49(13) ?
    C7 N2 C8 . . 113.42(13) ?
    C9 N2 C8 . . 111.74(13) ?
    C7 N2 Cu1 . . 103.48(10) ?
    C9 N2 Cu1 . . 112.51(10) ?
    C8 N2 Cu1 . . 106.97(10) ?
    C10 N3 C14 . . 117.87(15) ?
    C2 C1 H1A . . 109.5 ?
    C2 C1 H1B . . 109.5 ?
    H1A C1 H1B . . 109.5 ?
    C2 C1 H1C . . 109.5 ?
    H1A C1 H1C . . 109.5 ?
    H1B C1 H1C . . 109.5 ?
    N1 C2 C3 . . 120.78(16) ?
    N1 C2 C1 . . 118.43(15) ?
    C3 C2 C1 . . 120.68(17) ?
    C4 C3 C2 . . 119.65(17) ?
    C4 C3 H3A . . 120.2 ?
    C2 C3 H3A . . 120.2 ?
    C3 C4 C5 . . 119.35(17) ?
    C3 C4 H4A . . 120.3 ?
    C5 C4 H4A . . 120.3 ?
    C4 C5 C6 . . 118.58(17) ?
    C4 C5 H5B . . 120.7 ?
    C6 C5 H5B . . 120.7 ?
    N1 C6 C5 . . 122.16(16) ?
    N1 C6 C7 . . 115.57(13) ?
    C5 C6 C7 . . 122.26(15) ?
    N2 C7 C6 . . 107.90(12) ?
    N2 C7 H7A . . 110.1 ?
    C6 C7 H7A . . 110.1 ?
    N2 C7 H7B . . 110.1 ?
    C6 C7 H7B . . 110.1 ?
    H7A C7 H7B . . 108.4 ?
    N2 C8 C8 . 2 108.82(11) ?
    N2 C8 H8A . . 109.9 ?
    C8 C8 H8A 2 . 109.9 ?
    N2 C8 H8B . . 109.9 ?
    C8 C8 H8B 2 . 109.9 ?
    H8A C8 H8B . . 108.3 ?
    N2 C9 C10 . . 116.30(13) ?
    N2 C9 H9A . . 108.2 ?
    C10 C9 H9A . . 108.2 ?
    N2 C9 H9B . . 108.2 ?
    C10 C9 H9B . . 108.2 ?
    H9A C9 H9B . . 107.4 ?
    N3 C10 C11 . . 123.31(16) ?
    N3 C10 C9 . . 117.86(15) ?
    C11 C10 C9 . . 118.59(16) ?
    C12 C11 C10 . . 118.13(19) ?
    C12 C11 H11A . . 120.9 ?
    C10 C11 H11A . . 120.9 ?
    C13 C12 C11 . . 119.23(19) ?
    C13 C12 H12A . . 120.4 ?
    C11 C12 H12A . . 120.4 ?
    C12 C13 C14 . . 119.71(19) ?
    C12 C13 H13A . . 120.1 ?
    C14 C13 H13A . . 120.1 ?
    N3 C14 C13 . . 121.70(18) ?
    N3 C14 C15 . . 118.54(17) ?
    C13 C14 C15 . . 119.76(18) ?
    C14 C15 H15A . . 109.5 ?
    C14 C15 H15B . . 109.5 ?
    H15A C15 H15B . . 109.5 ?
    C14 C15 H15C . . 109.5 ?
    H15A C15 H15C . . 109.5 ?
    H15B C15 H15C . . 109.5 ?
    F1A B1 F3A . . 108.9(10) ?
    F4 B1 F2 . . 112.5(7) ?
    F4 B1 F3 . . 111.6(5) ?
    F2 B1 F3 . . 105.9(6) ?
    F1A B1 F2A . . 105.1(10) ?
    F3A B1 F2A . . 113.3(10) ?
    F1A B1 F4A . . 107.8(6) ?
    F3A B1 F4A . . 109.0(8) ?
    F2A B1 F4A . . 112.5(12) ?
    F4 B1 F1 . . 107.0(4) ?
    F2 B1 F1 . . 113.0(7) ?
    F3 B1 F1 . . 106.6(5) ?
loop_
    _geom_torsion_atom_site_label_1
    _geom_torsion_atom_site_label_2
    _geom_torsion_atom_site_label_3
    _geom_torsion_atom_site_label_4
    _geom_torsion_site_symmetry_1
    _geom_torsion_site_symmetry_2
    _geom_torsion_site_symmetry_3
    _geom_torsion_site_symmetry_4
    _geom_torsion
    _geom_torsion_publ_flag
    C6 N1 C2 C3 . . . . 9.0(2) ?
    Cu1 N1 C2 C3 . . . . -165.01(13) ?
    C6 N1 C2 C1 . . . . -167.28(18) ?
    Cu1 N1 C2 C1 . . . . 18.7(3) ?
    N1 C2 C3 C4 . . . . -2.9(3) ?
    C1 C2 C3 C4 . . . . 173.28(19) ?
    C2 C3 C4 C5 . . . . -4.6(3) ?
    C3 C4 C5 C6 . . . . 5.7(3) ?
    C2 N1 C6 C5 . . . . -7.8(2) ?
    Cu1 N1 C6 C5 . . . . 167.40(14) ?
    C2 N1 C6 C7 . . . . 171.25(15) ?
    Cu1 N1 C6 C7 . . . . -13.52(17) ?
    C4 C5 C6 N1 . . . . 0.5(3) ?
    C4 C5 C6 C7 . . . . -178.54(16) ?
    C9 N2 C7 C6 . . . . -73.22(16) ?
    C8 N2 C7 C6 . . . . 162.00(13) ?
    Cu1 N2 C7 C6 . . . . 46.47(14) ?
    N1 C6 C7 N2 . . . . -22.45(19) ?
    C5 C6 C7 N2 . . . . 156.64(16) ?
    C7 N2 C8 C8 . . . 2 -152.37(17) ?
    C9 N2 C8 C8 . . . 2 84.61(19) ?
    Cu1 N2 C8 C8 . . . 2 -38.93(19) ?
    C7 N2 C9 C10 . . . . 151.06(15) ?
    C8 N2 C9 C10 . . . . -83.17(18) ?
    Cu1 N2 C9 C10 . . . . 37.18(18) ?
    C14 N3 C10 C11 . . . . 2.4(3) ?
    C14 N3 C10 C9 . . . . -171.80(17) ?
    N2 C9 C10 N3 . . . . -41.5(2) ?
    N2 C9 C10 C11 . . . . 143.95(18) ?
    N3 C10 C11 C12 . . . . -2.4(3) ?
    C9 C10 C11 C12 . . . . 171.8(2) ?
    C10 C11 C12 C13 . . . . 0.6(4) ?
    C11 C12 C13 C14 . . . . 0.9(4) ?
    C10 N3 C14 C13 . . . . -0.7(3) ?
    C10 N3 C14 C15 . . . . 179.19(19) ?
    C12 C13 C14 N3 . . . . -0.9(4) ?
    C12 C13 C14 C15 . . . . 179.2(2) ?
loop_
    _geom_hbond_atom_site_label_D
    _geom_hbond_atom_site_label_H
    _geom_hbond_atom_site_label_A
    _geom_hbond_site_symmetry_A
    _geom_hbond_distance_DH
    _geom_hbond_distance_HA
    _geom_hbond_distance_DA
    _geom_hbond_angle_DHA
    C1 H1B F2A 4_545 0.96 2.50 3.296(17) 140
    C4 H4A F4A 6_556 0.93 2.50 3.394(15) 161
    C5 H5B F3 7_556 0.93 2.45 3.355(9) 164
    C5 H5B F3A 7_556 0.93 2.33 3.194(13) 155
    C7 H7A N3 2 0.97 2.59 3.212(2) 122
    C8 H8A F1A 4 0.97 2.48 3.298(16) 142
    C9 H9A F3 . 0.97 2.55 3.436(10) 152
    C9 H9B F4 4 0.97 2.34 3.303(6) 173
    C12 H12A F4 7 0.93 2.45 3.198(7) 137
_shelx_hkl_file
;
   2   0   0   80.23    1.82
   4   0   0  328.98    7.44
   6   0   0   46.24    1.10
   8   0   0   19.81    0.50
   8   0   0   19.11    0.52
  10   0   0  162.50    3.75
  10   0   0  165.00    3.66
  12   0   0   93.89    2.27
  12   0   0   98.68    2.21
  14   0   0   10.18    0.34
  14   0   0    9.97    0.37
  16   0   0   20.13    0.63
  16   0   0   21.19    0.60
  18   0   0   10.94    0.41
  18   0   0   10.38    0.42
  20   0   0   -0.15    0.12
  20   0   0    0.16    0.13
  22   0   0    0.16    0.15
   1  -1   0    4.72    0.13
   3  -1   0   29.94    0.70
   3   1   0   29.44    0.66
   3   1   0   29.02    0.69
   5  -1   0    0.33    0.06
   7  -1   0    1.29    0.10
   7  -1   0    1.20    0.09
   7   1   0    0.90    0.08
   9  -1   0    0.93    0.09
   9  -1   0    0.72    0.09
   9   1   0    0.89    0.09
  11  -1   0   41.80    1.05
  11  -1   0   42.04    1.02
  11   1   0   41.33    1.05
  13  -1   0    0.02    0.07
  13  -1   0    0.03    0.08
  13   1   0   -0.04    0.07
  15  -1   0    1.03    0.13
  15  -1   0    1.10    0.15
  15   1   0    0.98    0.14
  17  -1   0    0.58    0.12
  17  -1   0    0.29    0.12
  17   1   0    0.37    0.12
  19  -1   0    0.37    0.14
  19  -1   0    0.48    0.14
  19   1   0    0.41    0.13
  21  -1   0    0.27    0.15
  21  -1   0   -0.04    0.13
  21   1   0    0.12    0.14
  23  -1   0    0.02    0.16
   0   2   0  668.43   15.01
  -2  -2   0  119.82    2.84
   2  -2   0  120.81    2.75
   2   2   0  123.66    2.69
   2   2   0  120.54    2.73
   4  -2   0    5.98    0.20
   4   2   0    5.94    0.18
   4   2   0    6.23    0.17
   6  -2   0    1.10    0.09
   6   2   0    1.06    0.07
   6   2   0    1.07    0.08
   8  -2   0   37.45    0.94
   8  -2   0   38.08    0.91
   8   2   0   38.45    0.88
   8   2   0   36.68    0.92
  10  -2   0   76.45    1.79
  10  -2   0   72.44    1.73
  10   2   0   76.20    1.70
  10   2   0   72.99    1.76
  12  -2   0   38.85    1.00
  12  -2   0   38.60    0.97
  12   2   0   38.45    0.94
  12   2   0   38.34    0.99
  14  -2   0   34.33    0.94
  14  -2   0   34.39    0.90
  14   2   0   34.90    0.93
  14   2   0   35.38    0.88
  16  -2   0   41.77    1.10
  16  -2   0   42.85    1.15
  16   2   0   43.97    1.14
  16   2   0   43.88    1.08
  18  -2   0   11.77    0.44
  18  -2   0   12.46    0.47
  18   2   0   11.98    0.46
  18   2   0   12.06    0.42
  20  -2   0    1.40    0.20
  20  -2   0    1.34    0.20
  20   2   0    0.94    0.17
  20   2   0    1.34    0.19
  22  -2   0    3.91    0.30
  22   2   0    3.71    0.30
  -1  -3   0  154.44    3.69
  -1   3   0  160.10    3.54
   1   3   0  158.37    3.47
   1   3   0  158.00    3.55
   3  -3   0  522.40   11.82
  -3  -3   0  487.10   12.15
   3   3   0  539.67   11.47
   3   3   0  528.57   11.81
   5  -3   0  161.99    3.86
   5   3   0  171.78    3.73
   5   3   0  174.85    3.83
   7  -3   0   25.42    0.68
   7   3   0   25.92    0.66
   7   3   0   26.25    0.62
   9  -3   0    2.44    0.16
   9   3   0    2.61    0.12
   9   3   0    2.30    0.15
  11  -3   0   10.86    0.34
  11  -3   0    9.22    0.35
  11   3   0    9.85    0.30
  11   3   0    9.52    0.33
  13  -3   0    0.22    0.09
  13  -3   0    0.26    0.10
  13   3   0    0.25    0.10
  13   3   0    0.30    0.09
  15  -3   0    0.78    0.13
  15  -3   0    0.87    0.14
  15   3   0    0.78    0.14
  15   3   0    1.08    0.13
  17  -3   0    0.00    0.11
  17  -3   0    0.05    0.10
  17   3   0   -0.01    0.10
  17   3   0   -0.07    0.10
  19  -3   0    0.12    0.13
  19  -3   0    0.09    0.13
  19   3   0   -0.05    0.12
  21  -3   0   -0.01    0.13
  21   3   0    0.03    0.13
  -2  -4   0  216.47    4.93
   2   4   0  208.80    4.73
  -2   4   0  210.46    4.72
   2   4   0  206.37    4.64
  -4  -4   0   85.71    2.08
   4  -4   0   87.72    2.05
   4   4   0   89.21    1.95
   4   4   0   87.32    2.01
   6  -4   0   14.68    0.43
   6   4   0   14.59    0.36
   6   4   0   13.75    0.40
   8  -4   0    0.85    0.11
   8   4   0    0.86    0.10
   8   4   0    0.64    0.07
  10  -4   0   37.07    1.00
  10   4   0   39.94    0.91
  10   4   0   37.63    0.97
  12  -4   0   32.63    0.92
  12  -4   0   34.31    0.89
  12   4   0   36.10    0.84
  12   4   0   33.32    0.89
  14  -4   0   13.11    0.48
  14  -4   0   13.47    0.46
  14   4   0   13.70    0.46
  14   4   0   15.38    0.44
  16  -4   0   13.62    0.48
  16  -4   0   14.98    0.52
  16   4   0   14.21    0.49
  16   4   0   14.54    0.45
  18  -4   0   11.52    0.44
  18  -4   0   10.88    0.46
  18   4   0   11.46    0.45
  20  -4   0    5.46    0.34
  20  -4   0    5.91    0.36
  20   4   0    5.42    0.33
  22  -4   0    0.99    0.20
  22   4   0    0.44    0.19
  -1  -5   0   78.61    1.91
   1   5   0   77.96    1.78
  -1   5   0   81.82    1.83
   1   5   0   78.91    1.83
  -3  -5   0   69.67    1.70
   3   5   0   70.12    1.64
   3   5   0   70.70    1.58
  -3   5   0   70.90    1.62
  -5  -5   0   59.36    1.48
   5  -5   0   59.18    1.48
   5   5   0   60.03    1.43
   5   5   0   63.70    1.38
   7  -5   0   38.47    1.04
   7   5   0   40.93    0.94
   7   5   0   41.80    1.00
   9  -5   0    0.59    0.10
   9   5   0    0.73    0.09
   9   5   0    0.53    0.10
  11  -5   0    1.37    0.16
  11   5   0    1.28    0.14
  11   5   0    1.25    0.11
  13  -5   0   12.45    0.46
  13  -5   0   13.24    0.45
  13   5   0   13.39    0.45
  15  -5   0    4.39    0.28
  15  -5   0    4.68    0.27
  15   5   0    4.19    0.26
  17  -5   0    1.12    0.17
  17  -5   0    1.54    0.20
  17   5   0    1.38    0.18
  19  -5   0    1.42    0.21
  19  -5   0    1.37    0.20
  19   5   0    1.20    0.19
  21  -5   0    0.02    0.14
  21   5   0   -0.02    0.14
   0   6   0   17.84    0.48
  -2  -6   0   33.70    0.86
   2   6   0   32.47    0.78
  -2   6   0   33.02    0.81
   2   6   0   33.47    0.82
   4  -6   0  115.64    2.69
  -4  -6   0  114.25    2.72
   4   6   0  113.97    2.63
   4   6   0  115.62    2.55
  -4   6   0  111.56    2.61
  -6  -6   0   77.17    1.89
   6  -6   0   77.39    1.90
   6   6   0   80.75    1.76
   6   6   0   76.21    1.84
   8  -6   0    2.83    0.19
   8   6   0    2.72    0.14
   8   6   0    2.53    0.16
  10  -6   0   10.62    0.41
  10   6   0   10.47    0.37
  10   6   0   11.41    0.33
  12  -6   0    2.82    0.21
  12   6   0    2.82    0.21
  14  -6   0   19.72    0.62
  14  -6   0   20.57    0.66
  14   6   0   20.20    0.62
  16  -6   0   16.34    0.56
  16  -6   0   14.87    0.58
  16   6   0   17.65    0.57
  18  -6   0    4.23    0.28
  18  -6   0    4.08    0.30
  18   6   0    4.60    0.30
  20  -6   0    5.46    0.33
  20   6   0    5.22    0.34
  -1  -7   0   24.16    0.68
  -1   7   0   25.16    0.64
   1   7   0   24.63    0.64
  -3  -7   0   15.24    0.45
   3   7   0   14.89    0.39
   3   7   0   15.03    0.43
  -3   7   0   15.07    0.42
   5  -7   0    8.12    0.34
  -5  -7   0    8.67    0.29
   5   7   0    8.66    0.25
  -7  -7   0   10.78    0.35
   7  -7   0   10.21    0.39
   7   7   0   10.65    0.30
   7   7   0    9.92    0.35
   9  -7   0   21.47    0.68
   9   7   0   21.68    0.56
   9   7   0   22.35    0.63
  11  -7   0    0.98    0.15
  11   7   0    0.77    0.13
  13  -7   0    0.92    0.16
  13   7   0    0.89    0.14
  15  -7   0   28.94    0.88
  15  -7   0   28.81    0.84
  15   7   0   28.54    0.83
  17  -7   0   16.94    0.62
  17  -7   0   16.77    0.60
  17   7   0   16.99    0.60
  19  -7   0    0.32    0.16
  19   7   0   -0.01    0.13
   0  -8   0   87.77    2.13
   0   8   0   84.57    2.02
  -2  -8   0   26.58    0.71
   2   8   0   26.84    0.64
   2   8   0   24.18    0.68
  -2   8   0   25.25    0.67
  -4  -8   0    5.80    0.24
  -4   8   0    5.77    0.22
   4   8   0    5.83    0.20
   4   8   0    5.93    0.25
  -6  -8   0   11.88    0.38
   6  -8   0   11.78    0.45
   6   8   0   11.28    0.39
   6   8   0   11.91    0.34
   8  -8   0    1.63    0.18
   8   8   0    2.02    0.14
   8   8   0    1.71    0.16
  10  -8   0    0.07    0.10
  10   8   0    0.11    0.10
  12  -8   0   33.51    0.99
  12   8   0   34.81    0.94
  14  -8   0   44.74    1.25
  14   8   0   44.39    1.19
  16  -8   0    2.44    0.25
  16  -8   0    2.25    0.24
  16   8   0    2.34    0.24
  18  -8   0    1.22    0.20
  18   8   0    1.16    0.20
  20  -8   0    0.64    0.19
  20   8   0    0.73    0.20
  -1  -9   0   30.97    0.85
  -1   9   0   31.21    0.80
   1   9   0   30.51    0.81
  -3  -9   0   17.03    0.51
   3   9   0   16.69    0.51
   3   9   0   17.17    0.45
  -3   9   0   16.51    0.48
   5  -9   0   14.02    0.52
  -5  -9   0   13.97    0.44
   5   9   0   14.48    0.39
   5   9   0   13.95    0.45
   7  -9   0    8.17    0.37
   7   9   0    8.38    0.27
   7   9   0    8.24    0.34
   9  -9   0    8.78    0.40
   9   9   0    7.72    0.34
  11  -9   0    2.75    0.26
  11   9   0    2.55    0.22
  13  -9   0    5.94    0.35
  13   9   0    5.96    0.32
  15  -9   0    2.80    0.28
  15  -9   0    3.00    0.26
  15   9   0    3.00    0.27
  17  -9   0    1.55    0.22
  17  -9   0    1.22    0.22
  17   9   0    1.35    0.21
  19  -9   0    1.05    0.22
  19   9   0    0.72    0.20
   0 -10   0   86.40    2.17
   0  10   0   87.00    2.06
  -2  10   0   37.31    0.96
   2  10   0   37.98    0.98
  -4  10   0   10.59    0.36
   4  10   0   11.44    0.33
   4  10   0   10.81    0.39
   6 -10   0    1.12    0.18
   6  10   0    0.97    0.14
   8 -10   0    4.55    0.30
   8  10   0    4.28    0.26
  10 -10   0   10.49    0.47
  10  10   0   10.16    0.41
  12 -10   0    6.12    0.36
  12  10   0    5.58    0.33
  14 -10   0    5.05    0.34
  14  10   0    5.09    0.32
  16 -10   0    6.13    0.35
  16 -10   0    6.40    0.39
  16  10   0    7.06    0.40
  18 -10   0    0.17    0.14
  18  10   0   -0.04    0.17
   1  11   0    7.82    0.32
  -1  11   0    7.95    0.31
   3  11   0    1.55    0.16
  -3  11   0    1.71    0.16
   5 -11   0   19.32    0.69
   5  11   0   20.48    0.62
   7 -11   0    3.40    0.30
   7  11   0    3.15    0.23
   9 -11   0   12.97    0.55
   9  11   0   12.19    0.47
  11 -11   0   19.22    0.72
  11  11   0   19.61    0.65
  13 -11   0    0.02    0.14
  13  11   0    0.22    0.16
  15 -11   0    1.53    0.24
  15  11   0    1.21    0.22
  17 -11   0    3.09    0.29
  17  11   0    3.54    0.33
   0  12   0   12.03    0.43
   2  12   0    2.43    0.20
  -2  12   0    2.43    0.19
   4  12   0    1.97    0.20
  -4  12   0    1.84    0.17
   6 -12   0    0.37    0.15
   6  12   0    0.73    0.15
   8 -12   0    0.15    0.14
   8  12   0    0.22    0.14
  10 -12   0    1.43    0.23
  10  12   0    1.39    0.21
  12 -12   0   15.68    0.66
  12  12   0   15.79    0.60
  14 -12   0    5.13    0.39
  14  12   0    5.83    0.36
  16 -12   0    0.35    0.16
  16  12   0    0.19    0.18
   1  13   0   17.87    0.57
  -1  13   0   16.86    0.55
  -3  13   0    5.87    0.28
   3  13   0    5.50    0.31
   5 -13   0   18.69    0.72
   5  13   0   17.98    0.61
   7 -13   0    7.88    0.45
   7  13   0    7.72    0.39
   9 -13   0    1.70    0.25
   9  13   0    1.86    0.22
  11 -13   0   15.28    0.67
  11  13   0   15.31    0.58
  13 -13   0    7.09    0.47
  13  13   0    8.07    0.42
   0  14   0    0.36    0.14
  -2  14   0    0.56    0.14
   2  14   0    0.23    0.15
   4 -14   0    4.97    0.37
   4  14   0    5.46    0.33
  -4  14   0    5.86    0.31
   6 -14   0    2.30    0.30
   6  14   0    1.90    0.23
   8 -14   0    0.14    0.16
   8  14   0    0.42    0.17
  10 -14   0    0.83    0.22
  10  14   0    1.41    0.24
  12 -14   0    0.16    0.17
  12  14   0    0.07    0.17
   1  15   0    1.82    0.21
  -1  15   0    1.72    0.20
   3  15   0    9.91    0.44
  -3  15   0    9.84    0.40
   5 -15   0    6.58    0.44
   5  15   0    6.69    0.38
   7 -15   0    3.38    0.36
   7  15   0    4.79    0.35
   9 -15   0    2.82    0.35
   9  15   0    2.80    0.30
   0  16   0    0.01    0.13
  -2  16   0    1.01    0.18
   2  16   0    0.35    0.16
   4 -16   0    0.38    0.20
   4  16   0   -0.03    0.15
   6 -16   0    0.12    0.17
   6  16   0   -0.09    0.17
  22   0  -1    0.02    0.14
  20   0  -1   -0.13    0.10
  20   0  -1   -0.22    0.11
  18   0  -1    0.05    0.11
  18   0  -1   -0.22    0.09
  16   0  -1   -0.03    0.08
  16   0  -1    0.00    0.08
  14   0  -1   -0.04    0.07
  14   0  -1    0.10    0.09
  12   0  -1    0.14    0.07
  12   0  -1    0.07    0.07
  10   0  -1    0.01    0.06
  10   0  -1    0.04    0.05
   8   0  -1    0.08    0.05
   8   0  -1   -0.04    0.04
   6   0  -1   -0.09    0.04
   6   0  -1   -0.05    0.03
   2   0  -1   -0.06    0.01
   2   0  -1   -0.17    0.02
   2   0   1    0.01    0.02
  -2   0  -1   -0.08    0.03
   4   0   1   -0.09    0.04
   6   0   1    0.03    0.04
   8   0   1   -0.02    0.05
  10   0   1   -0.05    0.06
  12   0   1    0.00    0.07
  14   0   1   -0.03    0.09
  16   0   1    0.11    0.11
  18   0   1    0.05    0.12
  20   0   1    0.03    0.12
  22   0   1   -0.18    0.14
  23  -1  -1    5.92    0.36
  21  -1  -1   -0.10    0.13
  21   1  -1    0.12    0.13
  21   1  -1   -0.19    0.12
  19  -1  -1    1.68    0.19
  19  -1  -1    1.57    0.18
  19   1  -1    1.81    0.19
  19   1  -1    1.34    0.17
  17  -1  -1    2.93    0.22
  17  -1  -1    2.84    0.21
  17   1  -1    2.63    0.21
  17   1  -1    2.80    0.21
  15  -1  -1   17.38    0.52
  15  -1  -1   17.09    0.53
  15   1  -1   17.71    0.51
  15   1  -1   17.42    0.53
  13  -1  -1   91.40    2.14
  13  -1  -1   93.17    2.19
  13   1  -1   92.43    2.18
  13   1  -1   93.12    2.13
  11  -1  -1   70.31    1.62
  11  -1  -1   66.72    1.64
  11   1  -1   69.44    1.60
  11   1  -1   70.16    1.64
   9  -1  -1   13.53    0.38
   9  -1  -1   13.32    0.39
   9   1  -1   13.92    0.37
   9   1  -1   13.77    0.39
   7  -1  -1   42.82    1.00
   7  -1  -1   41.76    1.02
   7   1  -1   43.68    0.99
   7   1  -1   42.98    1.02
   5  -1  -1  165.43    3.76
   5   1  -1  170.59    3.76
   5   1  -1  165.82    3.69
   3  -1  -1  193.86    4.39
   3  -1  -1  196.03    4.42
   3   1  -1  197.51    5.40
   1  -1  -1  473.16   11.06
  -1   1   1  506.18   11.24
   1   1  -1  509.69   11.29
   1   1  -1  521.76   11.10
  -1  -1  -1  318.14    7.29
   1  -1   1  284.39    7.05
   1   1   1  334.27    7.10
  -3  -1  -1  374.07    9.15
   3  -1   1  379.01    8.66
   3   1   1  396.83    8.82
   3   1   1  397.31    8.55
   5  -1   1   23.39    0.59
   5   1   1   22.25    0.57
   5   1   1   22.80    0.53
   7  -1   1  136.27    3.18
   7   1   1  142.34    3.07
   7   1   1  136.78    3.17
   9  -1   1   35.15    0.91
   9  -1   1   36.34    0.87
   9   1   1   36.69    0.85
   9   1   1   34.29    0.90
  11  -1   1   11.17    0.34
  11  -1   1   10.55    0.37
  11   1   1   10.73    0.37
  11   1   1   10.66    0.32
  13  -1   1   38.51    0.94
  13  -1   1   35.47    0.99
  13   1   1   36.69    0.99
  13   1   1   38.89    0.93
  15  -1   1   55.13    1.35
  15  -1   1   56.62    1.43
  15   1   1   53.09    1.41
  15   1   1   57.02    1.34
  17  -1   1   14.06    0.46
  17  -1   1   13.64    0.50
  17   1   1   13.70    0.45
  17   1   1   13.92    0.49
  19  -1   1    5.02    0.28
  19  -1   1    4.81    0.32
  19   1   1    4.88    0.31
  19   1   1    5.03    0.28
  21  -1   1    4.78    0.31
  21  -1   1    4.86    0.33
  21   1   1    4.56    0.32
  22  -2  -1   -0.14    0.15
  20  -2  -1    1.54    0.19
  20   2  -1    1.65    0.19
  18  -2  -1    1.85    0.19
  18  -2  -1    1.67    0.19
  18   2  -1    1.62    0.18
  16  -2  -1    1.84    0.18
  16  -2  -1    2.11    0.19
  16   2  -1    1.80    0.17
  14  -2  -1    5.02    0.24
  14  -2  -1    5.04    0.25
  14   2  -1    4.99    0.24
  12  -2  -1    1.42    0.14
  12  -2  -1    1.48    0.13
  12   2  -1    1.44    0.13
  10  -2  -1   11.04    0.34
  10  -2  -1   10.68    0.35
  10   2  -1   11.15    0.34
   8  -2  -1   22.77    0.58
   8  -2  -1   22.72    0.59
   8   2  -1   22.45    0.58
   6  -2  -1  106.16    2.38
   6  -2  -1  104.62    2.42
   6   2  -1  106.86    2.41
   4  -2  -1   40.32    0.93
   4   2  -1   38.65    0.92
   2   2  -1    5.43    0.16
  -2   2   1    5.82    0.15
   0  -2  -1   25.56    0.66
   0   2  -1   26.29    0.61
   0   2  -1   26.71    0.60
   2  -2   1  318.82    7.71
  -2  -2  -1  344.23    8.06
   2   2   1  344.67    7.49
   2   2   1  352.54    7.79
  -4  -2  -1  237.36    5.57
   4  -2   1  233.98    5.37
   4   2   1  243.04    5.34
   4   2   1  236.91    5.25
   6  -2   1    3.35    0.16
   6   2   1    3.32    0.11
   6   2   1    3.58    0.15
   8  -2   1    1.57    0.12
   8   2   1    1.61    0.09
   8   2   1    1.33    0.11
  10  -2   1   84.11    2.05
  10  -2   1   85.66    1.97
  10   2   1   83.52    2.02
  10   2   1   88.40    1.94
  12  -2   1    0.12    0.09
  12  -2   1    0.05    0.06
  12   2   1   -0.02    0.08
  12   2   1    0.09    0.06
  14  -2   1    1.26    0.16
  14  -2   1    1.10    0.13
  14   2   1    1.24    0.15
  14   2   1    1.01    0.12
  16  -2   1    1.55    0.19
  16  -2   1    1.77    0.17
  16   2   1    1.55    0.18
  16   2   1    1.62    0.15
  18  -2   1    1.56    0.18
  18  -2   1    1.85    0.21
  18   2   1    1.90    0.21
  18   2   1    1.49    0.17
  20  -2   1    1.47    0.21
  20  -2   1    1.33    0.19
  20   2   1    1.30    0.20
  22  -2   1    2.64    0.28
  22  -2   1    2.43    0.25
  22   2   1    2.23    0.25
  23  -3  -1    3.58    0.30
  21  -3  -1    5.51    0.34
  21   3  -1    5.53    0.33
  19  -3  -1    4.34    0.29
  19  -3  -1    4.82    0.29
  19   3  -1    4.57    0.28
  19   3  -1    4.40    0.27
  17  -3  -1    5.68    0.30
  17  -3  -1    5.52    0.29
  17   3  -1    5.85    0.28
  17   3  -1    5.39    0.28
  15  -3  -1   34.99    0.92
  15  -3  -1   35.16    0.94
  15   3  -1   34.88    0.89
  15   3  -1   33.68    0.92
  13  -3  -1   30.64    0.81
  13  -3  -1   30.26    0.82
  13   3  -1   31.26    0.78
  13   3  -1   29.81    0.81
  11  -3  -1   31.94    0.84
  11  -3  -1   33.39    0.83
  11   3  -1   31.96    0.79
  11   3  -1   31.55    0.83
   9  -3  -1  176.49    4.06
   9  -3  -1  181.67    4.14
   9   3  -1  182.96    4.13
   9   3  -1  184.56    4.03
   7  -3  -1   17.88    0.49
   7   3  -1   17.73    0.47
   7   3  -1   17.88    0.45
   5  -3  -1    0.04    0.05
   5   3  -1    0.14    0.05
   3   3  -1   21.49    0.53
   1   3  -1    3.85    0.13
  -1  -3  -1   32.22    0.81
  -1   3  -1   31.93    0.73
  -1   3  -1   30.45    0.74
   1   3   1   31.72    0.75
   1   3   1   31.60    0.71
   3  -3   1  300.29    7.17
  -3  -3  -1  322.33    7.44
   3   3   1  328.28    7.28
   3   3   1  324.43    7.03
  -5  -3  -1  146.08    3.56
   5  -3   1  149.76    3.45
   5   3   1  152.47    3.42
   5   3   1  153.24    3.31
   7  -3   1    0.94    0.10
   7   3   1    0.95    0.10
   7   3   1    0.99    0.07
   9  -3   1    4.72    0.22
   9   3   1    4.07    0.20
   9   3   1    4.45    0.16
  11  -3   1   18.60    0.57
  11   3   1   18.83    0.48
  11   3   1   17.03    0.53
  13  -3   1   27.70    0.82
  13  -3   1   27.78    0.77
  13   3   1   30.61    0.73
  13   3   1   28.55    0.79
  15  -3   1   21.71    0.67
  15  -3   1   20.49    0.62
  15   3   1   20.79    0.64
  17  -3   1   26.17    0.77
  17  -3   1   27.30    0.83
  17   3   1   26.21    0.80
  17   3   1   28.32    0.77
  19  -3   1    7.83    0.37
  19  -3   1    8.38    0.42
  19   3   1    8.55    0.40
  21  -3   1    4.07    0.32
  21  -3   1    3.24    0.27
  21   3   1    3.34    0.29
  22  -4  -1    0.42    0.18
  22   4  -1    0.12    0.16
  20  -4  -1    0.61    0.18
  20   4  -1    0.78    0.17
  18  -4  -1    0.61    0.15
  18  -4  -1    0.65    0.16
  18   4  -1    0.48    0.14
  18   4  -1    0.57    0.14
  16  -4  -1    0.94    0.14
  16  -4  -1    1.06    0.15
  16   4  -1    0.87    0.14
  16   4  -1    1.07    0.14
  14  -4  -1    0.16    0.09
  14  -4  -1    0.20    0.10
  14   4  -1    0.11    0.10
  14   4  -1    0.10    0.09
  12  -4  -1    6.09    0.27
  12  -4  -1    6.10    0.27
  12   4  -1    5.88    0.26
  12   4  -1    6.33    0.24
  10  -4  -1    3.22    0.18
  10  -4  -1    2.89    0.18
  10   4  -1    3.27    0.18
  10   4  -1    2.91    0.16
   8  -4  -1   27.78    0.75
   8   4  -1   28.46    0.69
   8   4  -1   29.24    0.73
   6  -4  -1    0.91    0.10
   6   4  -1    0.96    0.08
   6   4  -1    0.76    0.08
   4  -4  -1  114.22    2.68
   4   4  -1  117.89    2.66
   4   4  -1  118.05    2.60
  -2  -4   1    3.35    0.11
   2   4  -1    3.28    0.13
   0   4  -1   12.39    0.33
   0   4  -1   12.58    0.32
   0   4   1   12.77    0.33
  -2  -4  -1   11.02    0.35
   2   4   1   11.64    0.28
   2   4   1   11.14    0.31
  -2   4  -1   11.37    0.30
   4  -4   1   28.45    0.74
  -4  -4  -1   26.80    0.73
   4   4   1   28.02    0.69
   4   4   1   28.00    0.64
   6  -4   1   38.03    0.98
  -6  -4  -1   37.24    0.98
   6   4   1   38.75    0.87
   6   4   1   38.26    0.94
   8  -4   1    4.12    0.21
   8   4   1    4.53    0.20
   8   4   1    4.69    0.16
  10  -4   1    0.05    0.07
  10   4   1    0.02    0.07
  10   4   1   -0.03    0.06
  12  -4   1    6.60    0.31
  12   4   1    7.38    0.25
  12   4   1    7.08    0.30
  14  -4   1    0.81    0.13
  14  -4   1    0.91    0.16
  14   4   1    1.01    0.15
  16  -4   1    0.53    0.15
  16  -4   1    0.23    0.12
  16   4   1    0.39    0.13
  18  -4   1    0.12    0.13
  18  -4   1    0.07    0.12
  18   4   1    0.10    0.13
  20  -4   1    0.01    0.14
  20  -4   1    0.05    0.14
  20   4   1    0.05    0.14
  22  -4   1    7.09    0.40
  22   4   1    7.26    0.41
  21  -5  -1    3.77    0.30
  21   5  -1    4.23    0.31
  19  -5  -1    7.46    0.37
  19   5  -1    7.33    0.36
  17  -5  -1   14.45    0.52
  17  -5  -1   14.46    0.52
  17   5  -1   14.49    0.51
  17   5  -1   14.76    0.47
  15  -5  -1    0.01    0.10
  15  -5  -1   -0.07    0.09
  15   5  -1    0.01    0.10
  13  -5  -1    6.48    0.30
  13  -5  -1    6.84    0.30
  13   5  -1    7.07    0.27
  13   5  -1    7.37    0.30
  11  -5  -1   70.04    1.71
  11  -5  -1   72.02    1.76
  11   5  -1   70.79    1.72
  11   5  -1   73.89    1.66
   9  -5  -1  179.93    4.17
   9   5  -1  183.81    4.14
   9   5  -1  179.77    4.03
   7  -5  -1   78.65    1.87
   7   5  -1   77.03    1.77
   7   5  -1   78.65    1.83
   5  -5  -1   47.56    1.19
   5   5  -1   47.14    1.15
   5   5  -1   49.41    1.11
  -3  -5   1   12.12    0.32
   3   5  -1   11.57    0.33
   1   5  -1   14.90    0.40
  -1   5   1   14.74    0.39
   1   5  -1   14.30    0.38
  -1  -5  -1  132.71    3.22
   1   5   1  134.86    3.07
  -1   5  -1  137.34    3.07
  -3  -5  -1  285.70    6.40
   3  -5   1  264.43    6.19
   3   5   1  266.15    5.98
   3   5   1  274.23    6.13
   5  -5   1  196.98    4.59
  -5  -5  -1  197.95    4.72
   5   5   1  208.41    4.40
   5   5   1  195.66    4.53
   7  -5   1   10.54    0.38
  -7  -5  -1   10.45    0.36
   7   5   1   10.84    0.34
   7   5   1   11.30    0.29
   9  -5   1   11.41    0.41
   9   5   1   11.52    0.32
   9   5   1   11.28    0.38
  11  -5   1    0.20    0.09
  11   5   1    0.28    0.10
  11   5   1    0.27    0.08
  13  -5   1    2.87    0.23
  13   5   1    3.37    0.23
  15  -5   1    6.86    0.31
  15  -5   1    6.97    0.36
  15   5   1    6.72    0.33
  17  -5   1   11.68    0.49
  17  -5   1   11.01    0.43
  17   5   1   11.13    0.45
  19  -5   1   10.43    0.45
  19  -5   1   11.48    0.50
  19   5   1   10.72    0.47
  21  -5   1    0.66    0.18
  21   5   1    0.21    0.17
  20  -6  -1    0.90    0.20
  20   6  -1    1.15    0.20
  18  -6  -1   13.91    0.53
  18   6  -1   15.14    0.54
  16  -6  -1    7.40    0.35
  16  -6  -1    7.47    0.36
  16   6  -1    7.40    0.31
  16   6  -1    7.45    0.35
  14  -6  -1    0.06    0.10
  14  -6  -1    0.03    0.10
  14   6  -1    0.14    0.11
  12  -6  -1   11.03    0.42
  12  -6  -1   11.69    0.41
  12   6  -1   11.96    0.41
  12   6  -1   11.27    0.36
  10  -6  -1    6.95    0.30
  10   6  -1    6.94    0.25
  10   6  -1    6.63    0.27
   8  -6  -1   12.40    0.42
   8   6  -1   13.09    0.36
   8   6  -1   12.27    0.39
   6  -6  -1    0.24    0.08
   6   6  -1    0.34    0.09
   6   6  -1    0.28    0.07
  -4  -6   1    0.23    0.05
   4   6  -1    0.08    0.05
   4   6  -1    0.09    0.06
  -2  -6   1   66.95    1.62
   2   6  -1   67.89    1.59
  -2   6   1   67.57    1.57
   0  -6  -1    0.49    0.10
   0   6  -1    0.54    0.08
   0   6   1    0.44    0.07
   0   6  -1    0.54    0.06
  -2  -6  -1   11.90    0.38
  -2   6  -1   11.89    0.34
   2   6   1   11.67    0.35
   2   6   1   11.91    0.31
  -4  -6  -1   10.03    0.34
   4  -6   1    9.85    0.37
   4   6   1   10.30    0.27
   4   6   1   10.24    0.32
  -6  -6  -1    8.01    0.30
   6  -6   1    8.58    0.34
   6   6   1    8.33    0.29
   6   6   1    8.48    0.24
   8  -6   1   55.91    1.48
   8   6   1   58.32    1.42
   8   6   1   60.17    1.33
  10  -6   1    1.64    0.18
  10   6   1    1.57    0.16
  10   6   1    1.56    0.12
  12  -6   1    0.26    0.12
  12   6   1    0.23    0.10
  14  -6   1   19.42    0.65
  14   6   1   18.61    0.60
  16  -6   1    9.29    0.44
  16  -6   1    9.77    0.41
  16   6   1    9.58    0.41
  18  -6   1    0.97    0.20
  18  -6   1    0.71    0.17
  18   6   1    0.97    0.17
  20  -6   1    0.26    0.18
  20  -6   1    0.55    0.17
  20   6   1    0.19    0.16
  21  -7  -1    2.74    0.28
  21   7  -1    2.32    0.26
  19  -7  -1    1.47    0.22
  19   7  -1    1.52    0.20
  17  -7  -1    6.62    0.36
  17   7  -1    6.26    0.34
  15  -7  -1   11.40    0.45
  15  -7  -1   11.21    0.45
  15   7  -1   11.39    0.44
  13  -7  -1   19.72    0.62
  13  -7  -1   20.12    0.65
  13   7  -1   20.50    0.62
  11  -7  -1   23.62    0.71
  11   7  -1   23.04    0.61
  11   7  -1   22.89    0.67
   9  -7  -1   16.00    0.52
   9   7  -1   15.86    0.49
   9   7  -1   15.51    0.44
   7  -7  -1    6.93    0.30
   7   7  -1    7.32    0.24
   7   7  -1    6.53    0.26
  -5  -7   1   34.04    0.84
   5   7  -1   32.67    0.85
  -5   7   1   33.53    0.83
   5   7  -1   33.73    0.81
  -3  -7   1    9.87    0.29
   3   7  -1    9.63    0.29
  -3   7   1    9.47    0.29
   3   7  -1    9.30    0.31
  -1  -7   1   47.78    1.21
  -1   7   1   49.90    1.17
   1   7  -1   47.86    1.17
   1   7  -1   48.94    1.15
  -1  -7  -1   97.02    2.41
  -1   7  -1  100.25    2.28
   1   7   1   98.06    2.28
  -3  -7  -1  111.98    2.68
   3   7   1  106.32    2.56
  -3   7  -1  111.65    2.55
   3   7   1  112.51    2.47
   5  -7   1   30.26    0.87
  -5  -7  -1   30.09    0.83
   5   7   1   31.40    0.72
   5   7   1   30.50    0.80
   7  -7   1   24.46    0.74
  -7  -7  -1   24.77    0.69
   7   7   1   25.00    0.59
   7   7   1   22.79    0.66
   9  -7   1    0.32    0.11
   9   7   1    0.69    0.12
  11  -7   1    4.21    0.27
  11   7   1    3.92    0.23
  13  -7   1   36.11    1.05
  13   7   1   37.01    1.00
  15  -7   1   10.96    0.44
  15  -7   1   10.54    0.47
  15   7   1   11.47    0.45
  17  -7   1    5.70    0.34
  17  -7   1    6.10    0.38
  17   7   1    5.51    0.34
  19  -7   1    4.03    0.31
  19  -7   1    4.40    0.36
  19   7   1    4.08    0.32
  20  -8  -1    0.70    0.19
  20   8  -1    0.50    0.18
  18  -8  -1    1.14    0.21
  18   8  -1    0.89    0.19
  16  -8  -1   13.19    0.54
  16  -8  -1   14.46    0.54
  16   8  -1   15.16    0.54
  14  -8  -1   10.96    0.46
  14  -8  -1   11.62    0.45
  14   8  -1   11.13    0.44
  12  -8  -1    0.10    0.10
  12   8  -1   -0.04    0.11
  10  -8  -1   15.56    0.54
  10   8  -1   15.33    0.50
   8  -8  -1   19.48    0.64
   8   8  -1   20.48    0.54
   8   8  -1   20.36    0.60
  -6  -8   1   12.30    0.36
   6  -8  -1   12.32    0.44
   6   8  -1   11.62    0.40
   6   8  -1   12.14    0.35
  -4  -8   1   27.91    0.72
   4   8  -1   26.25    0.73
  -4   8   1   27.92    0.71
   4   8  -1   28.89    0.69
  -2  -8   1   73.21    1.77
  -2   8   1   73.72    1.72
   2   8  -1   71.66    1.73
   0  -8  -1    2.55    0.19
   0   8  -1    2.63    0.16
   0   8   1    2.54    0.16
  -2  -8  -1   28.92    0.80
  -2   8  -1   28.00    0.73
  -4  -8  -1    5.50    0.25
   4  -8   1    5.46    0.28
   4   8   1    5.50    0.24
   4   8   1    5.56    0.18
  -6  -8  -1   16.22    0.50
   6  -8   1   14.93    0.54
   6   8   1   16.30    0.41
   6   8   1   15.42    0.48
  -8  -8  -1   27.71    0.78
   8  -8   1   27.89    0.84
   8   8   1   26.66    0.76
  10  -8   1    0.51    0.13
  10   8   1    0.36    0.12
  12  -8   1    0.65    0.16
  12   8   1    0.48    0.13
  14  -8   1    8.01    0.41
  14   8   1    8.50    0.39
  16  -8   1    3.88    0.31
  16  -8   1    3.51    0.29
  16   8   1    3.58    0.29
  18  -8   1    1.38    0.21
  18  -8   1    0.94    0.20
  18   8   1    0.96    0.20
  19  -9  -1    0.08    0.15
  19   9  -1    0.07    0.16
  17  -9  -1    0.15    0.15
  17   9  -1    0.01    0.15
  15  -9  -1   10.75    0.47
  15  -9  -1   11.39    0.47
  15   9  -1   11.51    0.47
  13  -9  -1   14.58    0.55
  13   9  -1   14.62    0.53
  11  -9  -1    9.22    0.41
  11   9  -1    8.46    0.36
   9  -9  -1    2.91    0.24
   9   9  -1    3.42    0.23
   7  -9  -1    3.38    0.24
   7   9  -1    3.36    0.21
   7   9  -1    3.67    0.18
   5   9  -1    1.07    0.13
   5   9  -1    1.23    0.11
  -5   9   1    1.00    0.11
  -3  -9   1    8.29    0.28
  -3   9   1    7.79    0.29
   3   9  -1    8.22    0.27
   3   9  -1    7.98    0.30
  -1  -9   1   47.81    1.22
   1  -9  -1   47.60    1.29
   1   9  -1   46.75    1.18
  -1   9   1   48.95    1.18
  -1  -9  -1   48.98    1.27
  -1   9  -1   46.80    1.18
   1   9   1   47.58    1.18
  -3  -9  -1   31.53    0.88
   3   9   1   30.51    0.83
  -3   9  -1   32.59    0.82
  -5  -9  -1    6.91    0.29
   5  -9   1    6.42    0.34
   5   9   1    6.27    0.28
   5   9   1    6.88    0.22
   7  -9   1    1.51    0.20
  -7  -9  -1    1.24    0.15
   7   9   1    1.00    0.14
   9  -9   1    7.42    0.37
   9   9   1    7.28    0.32
  11  -9   1   15.54    0.60
  11   9   1   15.43    0.53
  13  -9   1    7.70    0.41
  13   9   1    7.43    0.37
  15  -9   1    6.59    0.39
  15   9   1    6.22    0.37
  17  -9   1    2.33    0.28
  17  -9   1    2.42    0.25
  17   9   1    2.59    0.27
  19  -9   1    0.89    0.20
  19   9   1    0.57    0.20
  18 -10  -1    2.23    0.27
  18  10  -1    1.66    0.25
  16 -10  -1    0.69    0.17
  16  10  -1    0.42    0.16
  14 -10  -1    5.35    0.35
  14  10  -1    5.79    0.35
  12 -10  -1    4.15    0.30
  12  10  -1    3.92    0.29
  10 -10  -1    8.65    0.41
  10  10  -1    8.56    0.36
   8 -10  -1   16.34    0.59
   8  10  -1   15.19    0.51
   6 -10  -1    1.67    0.20
   6  10  -1    2.18    0.19
   6  10  -1    2.07    0.15
  -4  10   1    8.53    0.31
   4  10  -1    8.89    0.29
   4  10  -1    8.54    0.33
  -2  10   1   36.91    0.94
   2  10  -1   36.41    0.96
   0 -10  -1    2.70    0.23
   0  10  -1    3.41    0.19
   0  10   1    3.05    0.20
  -2 -10  -1   15.60    0.51
   2  10   1   14.24    0.46
  -2  10  -1   14.93    0.46
  -4 -10  -1    5.54    0.27
   4 -10   1    6.00    0.33
   4  10   1    5.74    0.27
  -4  10  -1    6.14    0.26
   6 -10   1    7.48    0.38
   6  10   1    7.62    0.33
   8 -10   1   27.90    0.89
   8  10   1   27.68    0.80
  10 -10   1    8.44    0.44
  10  10   1    8.47    0.37
  12 -10   1    2.77    0.28
  12  10   1    2.68    0.25
  14 -10   1    0.96    0.20
  14  10   1    0.96    0.20
  16 -10   1    2.16    0.27
  16  10   1    1.71    0.23
  18 -10   1    4.77    0.36
  18  10   1    5.19    0.38
  17 -11  -1   -0.04    0.15
  17  11  -1    0.11    0.18
  15 -11  -1    5.95    0.36
  15  11  -1    5.73    0.37
  13 -11  -1    8.76    0.45
  13  11  -1    8.59    0.40
  11 -11  -1    2.68    0.28
  11  11  -1    2.46    0.25
   9 -11  -1    1.29    0.20
   9  11  -1    1.06    0.18
   7 -11  -1    2.70    0.26
   7  11  -1    2.74    0.22
   5  11  -1    0.09    0.10
   5  11  -1    0.08    0.08
  -5  11   1    0.11    0.09
  -3  11   1    3.83    0.21
   3  11  -1    3.85    0.24
   1 -11  -1   39.37    1.10
   1  11  -1   37.61    1.00
  -1  11   1   37.52    0.99
  -1  11  -1   10.61    0.38
   1  11   1   10.07    0.37
   3  11   1   10.29    0.39
  -3  11  -1   10.56    0.37
   5 -11   1    0.78    0.18
   5  11   1    1.06    0.16
   7 -11   1   -0.11    0.11
   7  11   1    0.08    0.13
   9 -11   1    9.51    0.48
   9  11   1    9.70    0.40
  11 -11   1    7.09    0.42
  11  11   1    6.39    0.36
  13 -11   1    0.83    0.20
  13  11   1    0.93    0.19
  15 -11   1    3.02    0.32
  15  11   1    2.85    0.29
  16 -12  -1    0.12    0.16
  16  12  -1   -0.05    0.18
  14  12  -1    0.84    0.21
  12 -12  -1   12.51    0.57
  12  12  -1   12.67    0.52
  10 -12  -1    5.68    0.37
  10  12  -1    6.74    0.36
   8 -12  -1    5.96    0.37
   8  12  -1    5.91    0.34
   6 -12  -1    0.53    0.15
   6  12  -1    0.98    0.17
   6  12  -1    0.80    0.11
   4  12  -1    9.69    0.39
  -4  12   1    9.64    0.36
  -2  12   1   14.18    0.46
   2  12  -1   13.70    0.47
   0  12   1    0.34    0.12
   0  12  -1    0.27    0.12
   2  12   1    7.70    0.33
  -2  12  -1    7.98    0.32
   4 -12   1    5.88    0.36
   4  12   1    5.82    0.30
   6 -12   1    5.82    0.38
   6  12   1    6.08    0.33
   8 -12   1   26.58    0.92
   8  12   1   25.91    0.80
  10 -12   1   11.97    0.57
  10  12   1   12.36    0.49
  12 -12   1    2.07    0.28
  12  12   1    2.40    0.27
  14 -12   1    0.74    0.21
  14  12   1    1.99    0.26
  13 -13  -1    6.06    0.41
  13  13  -1    5.23    0.36
  11 -13  -1    2.26    0.28
  11  13  -1    2.14    0.26
   9 -13  -1    0.96    0.20
   9  13  -1    0.76    0.18
   7 -13  -1    1.16    0.21
   7  13  -1    1.16    0.20
   5  13  -1    0.98    0.18
  -5  13   1    0.99    0.15
   3  13  -1    0.59    0.15
  -3  13   1    0.77    0.13
  -1  13   1    0.39    0.13
   1  13  -1    0.33    0.12
  -1  13  -1    1.19    0.16
   1  13   1    1.23    0.17
   3  13   1    4.74    0.28
  -3  13  -1    5.05    0.28
   5 -13   1    0.90    0.20
   5  13   1    0.91    0.18
   7 -13   1    1.31    0.24
   7  13   1    0.76    0.17
   9 -13   1    0.57    0.19
   9  13   1    0.44    0.16
  11 -13   1    2.25    0.30
  11  13   1    2.51    0.26
  13 -13   1    0.28    0.19
  13  13   1   -0.03    0.18
  12 -14  -1    3.66    0.37
  12  14  -1    3.55    0.31
  10 -14  -1    2.87    0.33
  10  14  -1    3.32    0.31
   8 -14  -1    5.51    0.40
   8  14  -1    6.10    0.37
   6 -14  -1    7.15    0.45
   6  14  -1    7.68    0.39
  -4  14   1   17.43    0.57
   4  14  -1   18.29    0.61
   2  14  -1    7.30    0.36
  -2  14   1    6.77    0.32
   0  14  -1    3.41    0.26
   0  14   1    3.47    0.26
   2  14   1    8.97    0.40
  -2  14  -1    8.87    0.38
   4 -14   1   14.30    0.65
   4  14   1   14.61    0.53
   6 -14   1    7.35    0.46
   6  14   1    6.50    0.36
   8 -14   1    1.85    0.28
   8  14   1    1.74    0.24
  10 -14   1    5.44    0.42
  10  14   1    5.81    0.39
  12 -14   1    4.28    0.42
  12  14   1    5.46    0.39
   9 -15  -1    2.11    0.31
   9  15  -1    1.95    0.26
   7 -15  -1    0.86    0.23
   7  15  -1    0.69    0.20
   5 -15  -1    2.02    0.27
   5  15  -1    1.79    0.23
  -3  15   1    1.58    0.19
   3  15  -1    1.59    0.20
  -1  15   1    0.29    0.13
   1  15  -1    0.34    0.13
  -1  15  -1    0.49    0.16
   1  15   1    0.19    0.13
   3 -15   1    1.19    0.24
  -3  15  -1    1.70    0.20
   3  15   1    1.25    0.19
   5 -15   1    2.60    0.32
   5  15   1    2.67    0.26
   7 -15   1    1.74    0.29
   7  15   1    1.53    0.24
   9 -15   1    0.43    0.20
   9  15   1    0.59    0.21
   6 -16  -1    4.86    0.45
   6  16  -1    5.26    0.37
  -4  16   1    1.34    0.20
   4  16  -1    1.53    0.21
  -2  16   1    1.96    0.23
   2  16  -1    1.92    0.22
   0  16  -1    2.68    0.24
   0  16   1    2.34    0.24
  -2  16  -1    2.26    0.24
   2  16   1    2.05    0.23
   4 -16   1    5.10    0.47
   4  16   1    4.72    0.33
  22   0  -2   11.06    0.46
  20   0  -2    3.43    0.26
  18   0  -2    0.11    0.10
  18   0  -2    0.04    0.11
  16   0  -2   17.55    0.53
  16   0  -2   17.43    0.53
  14   0  -2   45.59    1.14
  14   0  -2   46.12    1.13
  12   0  -2   60.37    1.42
  12   0  -2   59.33    1.43
  10   0  -2   72.81    1.65
  10   0  -2   70.06    1.67
   8   0  -2   69.33    1.60
   8   0  -2   69.25    1.59
   6   0  -2    2.62    0.10
   6   0  -2    2.65    0.11
   4   0  -2  174.86    3.85
   4   0  -2  174.83    3.94
  -2   0   2  166.34    3.65
   2   0  -2  157.56    3.61
   0   0  -2  452.44   10.20
   0   0  -2  407.70    9.47
  -2   0  -2    2.50    0.12
   2   0   2    2.09    0.10
   4   0   2   32.68    0.80
   6   0   2    2.87    0.15
   8   0   2   79.36    1.92
   8   0   2   82.83    1.84
  10   0   2   67.56    1.54
  10   0   2   65.88    1.63
  12   0   2    0.02    0.08
  12   0   2    0.24    0.07
  14   0   2   18.47    0.59
  14   0   2   18.71    0.53
  16   0   2   14.78    0.47
  16   0   2   16.09    0.55
  18   0   2    4.89    0.27
  18   0   2    4.44    0.30
  20   0   2    4.08    0.33
  22   0   2    5.80    0.38
  23  -1  -2    0.02    0.16
  23   1  -2   -0.06    0.16
  21  -1  -2    2.76    0.25
  21   1  -2    2.70    0.24
  19  -1  -2    8.33    0.37
  19   1  -2    8.80    0.37
  19   1  -2    8.81    0.37
  17  -1  -2    6.58    0.30
  17  -1  -2    6.91    0.31
  17   1  -2    6.83    0.30
  17   1  -2    6.85    0.30
  15  -1  -2    1.91    0.16
  15  -1  -2    2.24    0.18
  15   1  -2    1.87    0.16
  15   1  -2    1.72    0.16
  13  -1  -2   13.38    0.42
  13  -1  -2   13.64    0.41
  13   1  -2   13.09    0.41
  13   1  -2   13.91    0.41
  11  -1  -2    2.39    0.15
  11  -1  -2    2.32    0.13
  11   1  -2    2.33    0.14
  11   1  -2    2.34    0.13
   9  -1  -2   10.59    0.31
   9  -1  -2   10.87    0.32
   9   1  -2   10.27    0.31
   9   1  -2   11.15    0.31
   7  -1  -2   18.77    0.49
   7  -1  -2   18.77    0.48
   7   1  -2   19.84    0.48
   7   1  -2   19.32    0.48
   5  -1  -2  487.06   10.99
   5  -1  -2  481.03   11.05
   5   1  -2  488.38   11.15
   5   1  -2  509.90   10.96
   3  -1  -2   77.52    1.70
   3  -1  -2   71.79    1.69
   3   1  -2   74.29    1.69
   3   1  -2   76.92    1.71
   1  -1  -2    2.54    0.12
   1  -1  -2    2.37    0.07
   1   1  -2    2.26    0.09
   1   1  -2    2.53    0.10
  -1   1   2    2.47    0.07
  -1  -1  -2  215.11    4.96
  -1  -1  -2  208.28    4.64
   1  -1   2  216.92    4.76
  -1   1  -2  203.02    4.70
   1   1   2  213.95    4.83
  -3  -1  -2    2.92    0.15
   3  -1   2    3.29    0.14
   3   1   2    3.12    0.13
   5  -1   2    6.89    0.25
   5   1   2    6.46    0.23
   5   1   2    7.24    0.19
   7  -1   2    5.19    0.22
   7   1   2    5.31    0.17
   7   1   2    5.18    0.21
   9  -1   2    0.11    0.08
   9   1   2    0.15    0.05
   9   1   2    0.16    0.07
  11  -1   2    2.31    0.19
  11   1   2    2.71    0.15
  11   1   2    2.86    0.18
  13  -1   2    0.70    0.13
  13   1   2    0.75    0.10
  13   1   2    0.62    0.13
  15  -1   2   -0.01    0.11
  15   1   2    0.03    0.11
  15   1   2   -0.11    0.07
  17  -1   2    0.53    0.15
  17   1   2    0.50    0.14
  17   1   2    0.72    0.13
  19  -1   2    0.75    0.18
  19   1   2    1.06    0.19
  21  -1   2   -0.14    0.15
  21   1   2    0.11    0.16
  22  -2  -2   12.20    0.49
  22   2  -2   11.56    0.48
  20  -2  -2    5.14    0.30
  20   2  -2    5.16    0.30
  20   2  -2    5.25    0.30
  18  -2  -2    2.51    0.22
  18  -2  -2    2.54    0.21
  18   2  -2    2.56    0.21
  18   2  -2    2.40    0.20
  16  -2  -2   20.79    0.62
  16  -2  -2   21.96    0.64
  16   2  -2   21.59    0.61
  16   2  -2   21.26    0.62
  14  -2  -2   19.42    0.55
  14  -2  -2   19.46    0.56
  14   2  -2   18.37    0.53
  14   2  -2   18.62    0.54
  12  -2  -2   58.73    1.39
  12  -2  -2   56.50    1.37
  12   2  -2   57.59    1.35
  12   2  -2   56.39    1.38
  10  -2  -2   38.60    0.96
  10  -2  -2   39.04    0.96
  10   2  -2   40.42    0.96
  10   2  -2   39.52    0.95
   8  -2  -2    4.33    0.16
   8  -2  -2    3.98    0.17
   8   2  -2    4.13    0.16
   8   2  -2    3.94    0.15
   6  -2  -2  173.64    4.02
   6  -2  -2  187.99    4.08
   6   2  -2  174.96    4.00
   6   2  -2  188.37    4.08
   4  -2  -2  168.80    3.78
   4  -2  -2  172.09    3.83
   4   2  -2  172.08    3.83
   4   2  -2  170.50    3.77
   2  -2  -2   90.85    2.05
   2   2  -2   93.39    2.06
   2   2  -2   90.96    2.15
   2   2  -2   91.37    2.09
  -2   2   2   95.66    2.08
   0  -2   2   23.10    0.58
   0  -2  -2   24.13    0.52
   0  -2  -2   21.90    0.61
   2  -2   2    5.44    0.19
  -2  -2  -2    5.24    0.21
  -4  -2  -2  149.65    3.63
   4  -2   2  148.92    3.50
   4   2   2  158.43    3.47
   4   2   2  155.03    3.36
  -6  -2  -2  328.56    7.97
   6  -2   2  336.40    7.68
   6   2   2  347.44    7.54
   6   2   2  348.24    7.65
   8  -2   2   32.14    0.85
   8   2   2   32.45    0.75
   8   2   2   31.49    0.82
  10  -2   2   15.76    0.50
  10   2   2   14.99    0.48
  10   2   2   16.66    0.42
  12  -2   2   15.43    0.53
  12  -2   2   16.19    0.47
  12   2   2   16.75    0.44
  12   2   2   15.59    0.51
  14  -2   2   27.06    0.79
  14  -2   2   26.05    0.72
  14   2   2   26.61    0.77
  16  -2   2   18.58    0.63
  16  -2   2   18.77    0.57
  16   2   2   18.61    0.61
  16   2   2   19.00    0.54
  18  -2   2    7.47    0.34
  18  -2   2    7.55    0.39
  18   2   2    7.53    0.38
  20  -2   2   14.35    0.52
  20  -2   2   14.30    0.57
  20   2   2   13.97    0.55
  22  -2   2    5.39    0.36
  22  -2   2    5.25    0.37
  22   2   2    4.94    0.37
  23  -3  -2    0.10    0.16
  21  -3  -2    0.12    0.15
  21   3  -2    0.22    0.14
  19  -3  -2    8.41    0.38
  19   3  -2    7.60    0.36
  17  -3  -2    0.15    0.10
  17  -3  -2    0.06    0.12
  17   3  -2    0.22    0.11
  15  -3  -2    1.17    0.14
  15  -3  -2    1.14    0.15
  15   3  -2    1.15    0.13
  13  -3  -2    0.96    0.13
  13  -3  -2    0.83    0.11
  13   3  -2    1.04    0.13
  11  -3  -2   35.16    0.90
  11  -3  -2   34.86    0.89
  11   3  -2   35.78    0.89
   9  -3  -2    0.78    0.09
   9  -3  -2    0.91    0.10
   9   3  -2    0.60    0.08
   7  -3  -2    5.85    0.20
   7  -3  -2    5.79    0.21
   7   3  -2    5.96    0.20
   7   3  -2    5.94    0.20
   5  -3  -2   32.96    0.80
   5  -3  -2   33.07    0.80
   5   3  -2   33.33    0.78
   5   3  -2   33.24    0.79
   3   3  -2   48.94    1.14
  -3   3   2   48.92    1.12
   3   3  -2   49.81    1.12
   1   3  -2   10.00    0.27
   1   3  -2   10.08    0.27
  -1  -3  -2  102.19    2.48
   1  -3   2  103.99    2.38
   1   3   2  101.56    2.34
  -1   3  -2  104.61    2.29
  -3  -3  -2    6.88    0.26
   3   3   2    7.46    0.17
   3   3   2    7.53    0.23
   5  -3   2    3.40    0.17
  -5  -3  -2    2.81    0.17
   5   3   2    3.35    0.15
   5   3   2    3.20    0.10
   7  -3   2   27.14    0.74
   7   3   2   27.29    0.63
   7   3   2   26.66    0.70
   9  -3   2    4.52    0.23
   9   3   2    4.58    0.16
   9   3   2    3.99    0.20
  11  -3   2    0.39    0.11
  11   3   2    0.43    0.07
  11   3   2    0.22    0.09
  13  -3   2    1.56    0.16
  13  -3   2    1.20    0.16
  13   3   2    1.13    0.15
  15  -3   2    0.09    0.11
  15  -3   2    0.03    0.09
  15   3   2    0.00    0.11
  17  -3   2    3.85    0.31
  17  -3   2    3.91    0.25
  17   3   2    3.72    0.26
  19  -3   2    2.73    0.28
  19  -3   2    2.42    0.23
  19   3   2    3.14    0.28
  21  -3   2    8.47    0.41
  21  -3   2    8.45    0.45
  21   3   2    9.24    0.44
  22  -4  -2    4.93    0.35
  20  -4  -2   21.15    0.69
  20   4  -2   20.31    0.65
  20   4  -2   21.16    0.67
  18  -4  -2    3.79    0.27
  18   4  -2    3.73    0.25
  18   4  -2    4.00    0.26
  16  -4  -2    5.79    0.30
  16  -4  -2    5.90    0.28
  16   4  -2    6.13    0.28
  14  -4  -2    4.80    0.26
  14  -4  -2    4.51    0.23
  14   4  -2    4.39    0.23
  12  -4  -2   73.98    1.78
  12  -4  -2   73.79    1.80
  12   4  -2   77.45    1.79
  10  -4  -2  116.35    2.73
  10  -4  -2  118.32    2.69
  10   4  -2  118.49    2.72
   8  -4  -2  109.52    2.56
   8  -4  -2  110.14    2.52
   8   4  -2  111.56    2.54
   6  -4  -2   90.93    2.05
   6   4  -2   84.98    2.02
  -4   4   2    5.81    0.17
   4   4  -2    5.62    0.19
   4   4  -2    5.64    0.19
   2   4  -2  148.22    3.18
   2   4  -2  138.50    3.24
   0  -4  -2   21.17    0.61
   0   4  -2   22.31    0.53
   0   4   2   22.35    0.54
   0   4  -2   21.68    0.54
  -2  -4  -2   86.76    2.10
   2  -4   2   86.43    2.03
   2   4   2   84.30    1.97
   4  -4   2  402.37    9.24
  -4  -4  -2  412.86    9.59
   4   4   2  409.36    9.01
   4   4   2  415.74    9.30
  -6  -4  -2  376.68    8.67
   6  -4   2  361.18    8.37
   6   4   2  371.68    8.31
   6   4   2  369.56    8.14
   8  -4   2    0.35    0.09
   8   4   2    0.26    0.07
   8   4   2    0.34    0.05
  10  -4   2    0.77    0.13
  10   4   2    0.90    0.08
  10   4   2    0.83    0.12
  12  -4   2   25.09    0.75
  12   4   2   24.56    0.71
  14  -4   2    8.67    0.39
  14  -4   2    8.11    0.34
  14   4   2    8.27    0.36
  16  -4   2   20.11    0.63
  16  -4   2   21.75    0.71
  16   4   2   19.78    0.66
  18  -4   2   12.32    0.51
  18  -4   2   11.57    0.45
  18   4   2   11.72    0.47
  20  -4   2    1.47    0.20
  20  -4   2    1.69    0.24
  20   4   2    1.58    0.23
  21  -5  -2    1.53    0.22
  21   5  -2    1.63    0.21
  19  -5  -2    4.21    0.29
  19   5  -2    4.38    0.28
  19   5  -2    4.08    0.28
  17  -5  -2    1.72    0.20
  17   5  -2    1.64    0.18
  17   5  -2    1.78    0.18
  15  -5  -2    0.68    0.14
  15  -5  -2    0.62    0.12
  15   5  -2    0.57    0.13
  15   5  -2    0.67    0.13
  13  -5  -2    0.85    0.12
  13  -5  -2    0.85    0.13
  13   5  -2    0.76    0.12
  13   5  -2    0.75    0.12
  11  -5  -2   21.73    0.62
  11  -5  -2   21.47    0.62
  11   5  -2   21.31    0.57
  11   5  -2   21.47    0.60
   9  -5  -2   31.36    0.82
   9  -5  -2   31.39    0.81
   9   5  -2   30.35    0.79
   7  -5  -2    0.24    0.07
   7   5  -2    0.07    0.06
  -5   5   2    1.62    0.09
   5   5  -2    1.54    0.11
   3   5  -2    0.06    0.05
   3   5  -2    0.13    0.06
   1   5  -2   87.09    2.00
  -1   5   2   84.39    1.98
   1   5  -2   88.41    1.95
  -1  -5  -2   13.20    0.43
  -1   5  -2   14.21    0.36
  -1   5  -2   13.20    0.37
   1   5   2   13.62    0.37
  -3  -5  -2   33.19    0.92
   3  -5   2   34.21    0.91
   3   5   2   35.36    0.78
   3   5   2   34.39    0.85
  -5  -5  -2    4.02    0.21
   5  -5   2    4.16    0.22
   5   5   2    4.27    0.13
   5   5   2    4.62    0.19
  -7  -5  -2    1.35    0.15
   7  -5   2    1.63    0.17
   7   5   2    1.61    0.09
   7   5   2    1.49    0.13
   9  -5   2   16.30    0.55
   9   5   2   16.27    0.50
   9   5   2   17.24    0.42
  11  -5   2   13.37    0.49
  11   5   2   13.80    0.45
  13  -5   2    4.40    0.27
  13   5   2    4.51    0.25
  15  -5   2    2.91    0.26
  15  -5   2    3.81    0.25
  15   5   2    3.48    0.26
  17  -5   2    0.65    0.16
  17  -5   2    0.35    0.15
  17   5   2    0.30    0.14
  19  -5   2   -0.07    0.14
  19  -5   2   -0.01    0.13
  19   5   2    0.01    0.16
  21  -5   2    4.05    0.36
  21  -5   2    3.90    0.32
  21   5   2    3.71    0.33
  22  -6  -2    1.38    0.23
  22   6  -2    1.91    0.24
  20  -6  -2    4.83    0.34
  20   6  -2    5.53    0.33
  18  -6  -2   21.62    0.71
  18   6  -2   22.19    0.69
  16  -6  -2    0.31    0.12
  16  -6  -2    0.55    0.14
  16   6  -2    0.45    0.13
  16   6  -2    0.48    0.13
  14  -6  -2    2.03    0.19
  14  -6  -2    2.33    0.20
  14   6  -2    2.49    0.18
  14   6  -2    2.67    0.21
  12  -6  -2   40.75    1.07
  12  -6  -2   39.62    1.08
  12   6  -2   41.79    1.01
  12   6  -2   42.28    1.06
  10  -6  -2  113.05    2.69
  10   6  -2  114.39    2.58
  10   6  -2  113.82    2.65
   8  -6  -2   25.52    0.70
   8   6  -2   25.02    0.64
   8   6  -2   24.57    0.67
   6  -6  -2  201.76    4.62
   6   6  -2  202.28    4.59
   4   6  -2    6.85    0.24
  -2  -6   2    0.35    0.05
   2   6  -2    0.27    0.06
  -2   6   2    0.36    0.07
   2   6  -2    0.34    0.07
   0  -6  -2   11.52    0.42
   0   6   2   13.22    0.36
   0   6  -2   13.25    0.37
   0   6  -2   12.92    0.35
   2  -6   2   68.63    1.72
  -2  -6  -2   70.61    1.76
  -2   6  -2   70.73    1.64
   2   6   2   70.92    1.65
  -4  -6  -2  189.82    4.57
   4  -6   2  190.73    4.44
   4   6   2  189.96    4.22
   4   6   2  197.20    4.37
   6  -6   2  129.23    3.20
  -6  -6  -2  135.57    3.27
   6   6   2  139.81    2.99
   6   6   2  136.46    3.13
  -8  -6  -2   40.38    1.08
   8  -6   2   39.13    1.09
   8   6   2   40.73    0.93
   8   6   2   38.80    1.02
  10  -6   2    0.87    0.15
  10   6   2    0.55    0.11
  12  -6   2    4.42    0.29
  12   6   2    4.37    0.26
  14  -6   2   15.49    0.58
  14   6   2   15.24    0.53
  16  -6   2    8.93    0.39
  16  -6   2    8.75    0.44
  16   6   2    8.92    0.41
  18  -6   2   10.17    0.44
  18  -6   2   10.24    0.49
  18   6   2    9.23    0.43
  20  -6   2    4.62    0.38
  20  -6   2    4.58    0.33
  20   6   2    4.07    0.34
  21  -7  -2    0.36    0.18
  21   7  -2    0.49    0.18
  19  -7  -2    5.89    0.36
  19   7  -2    4.59    0.32
  17  -7  -2   18.84    0.63
  17   7  -2   17.83    0.61
  15  -7  -2    0.68    0.14
  15  -7  -2    1.11    0.16
  15   7  -2    1.15    0.15
  15   7  -2    1.12    0.16
  13  -7  -2    0.09    0.09
  13  -7  -2    0.14    0.11
  13   7  -2    0.25    0.11
  13   7  -2    0.10    0.11
  11  -7  -2    1.08    0.14
  11   7  -2    1.76    0.14
  11   7  -2    1.07    0.15
   9  -7  -2   11.21    0.41
   9   7  -2   11.81    0.39
   9   7  -2   11.96    0.36
   7  -7  -2   28.34    0.79
   7   7  -2   28.48    0.71
   7   7  -2   27.70    0.74
   5   7  -2   25.69    0.68
  -3  -7   2    0.28    0.04
  -3   7   2    0.35    0.07
   3   7  -2    0.18    0.06
   3   7  -2    0.17    0.08
   1  -7  -2   29.49    0.87
  -1   7   2   30.32    0.76
   1   7  -2   31.08    0.75
   1   7  -2   30.66    0.77
  -1  -7  -2   75.91    1.94
  -1   7  -2   78.01    1.81
   1   7   2   77.08    1.81
  -3  -7  -2    0.55    0.11
   3  -7   2    0.41    0.10
   3   7   2    0.53    0.09
  -5  -7  -2   10.06    0.38
   5  -7   2    9.28    0.39
   5   7   2   10.35    0.27
   5   7   2   10.21    0.34
  -7  -7  -2   26.55    0.77
   7  -7   2   26.81    0.80
   7   7   2   26.29    0.72
   9  -7   2   14.73    0.55
  -9  -7  -2   14.61    0.51
   9   7   2   15.90    0.49
  11  -7   2    7.29    0.36
  11   7   2    7.35    0.32
  13  -7   2   13.34    0.52
  13   7   2   12.20    0.46
  15  -7   2    4.90    0.33
  15   7   2    4.53    0.29
  17  -7   2    1.87    0.22
  17  -7   2    1.46    0.23
  17   7   2    1.79    0.23
  19  -7   2    1.01    0.22
  19  -7   2    1.21    0.21
  19   7   2    0.80    0.20
  20  -8  -2    1.26    0.21
  20   8  -2    1.68    0.23
  18  -8  -2    0.77    0.18
  18   8  -2    0.50    0.16
  16  -8  -2   13.05    0.51
  16   8  -2   13.18    0.50
  14  -8  -2    8.30    0.37
  14  -8  -2    7.03    0.35
  14   8  -2    7.75    0.31
  14   8  -2    7.86    0.36
  12  -8  -2    1.45    0.17
  12  -8  -2    1.47    0.17
  12   8  -2    0.83    0.14
  10  -8  -2   26.40    0.79
  10   8  -2   27.64    0.76
  10   8  -2   26.37    0.69
   8  -8  -2   27.91    0.79
   8   8  -2   26.03    0.74
   8   8  -2   27.56    0.70
   6   8  -2   15.40    0.44
   6   8  -2   15.31    0.47
  -4  -8   2    4.26    0.14
   4   8  -2    3.89    0.21
  -4   8   2    4.26    0.18
  -2  -8   2    0.47    0.07
   2   8  -2    0.48    0.08
  -2   8   2    0.31    0.08
   2   8  -2    0.31    0.09
   0  -8  -2   48.83    1.30
   0   8  -2   48.86    1.19
   0   8   2   48.15    1.18
  -2  -8  -2   36.66    1.00
  -2   8  -2   36.67    0.91
   2   8   2   35.33    0.91
  -4  -8  -2   26.83    0.78
   4  -8   2   27.57    0.82
   4   8   2   26.74    0.73
   6  -8   2    0.44    0.12
  -6  -8  -2    0.26    0.11
   6   8   2    0.23    0.05
   6   8   2    0.25    0.10
  -8  -8  -2    2.95    0.22
   8  -8   2    3.22    0.24
   8   8   2    2.83    0.20
  10  -8   2   36.67    1.08
  10   8   2   37.43    1.00
  12  -8   2   18.35    0.66
  12   8   2   18.27    0.60
  14  -8   2    4.95    0.34
  14   8   2    4.90    0.31
  16  -8   2    5.82    0.37
  16   8   2    4.16    0.30
  18  -8   2    2.00    0.27
  18  -8   2    1.81    0.23
  18   8   2    1.33    0.22
  19  -9  -2    0.08    0.14
  19   9  -2   -0.09    0.16
  17  -9  -2    1.84    0.22
  17   9  -2    2.03    0.24
  15  -9  -2    8.67    0.41
  15   9  -2    8.55    0.39
  13  -9  -2    5.31    0.31
  13  -9  -2    5.12    0.30
  13   9  -2    5.13    0.25
  13   9  -2    4.47    0.29
  11  -9  -2    3.14    0.24
  11   9  -2    2.92    0.22
   9  -9  -2    6.87    0.34
   9   9  -2    7.21    0.31
   9   9  -2    7.41    0.28
   7  -9  -2   38.17    1.09
   7   9  -2   41.10    0.98
   7   9  -2   39.86    1.03
   5   9  -2   36.86    0.97
  -5   9   2   38.19    0.94
   3   9  -2    5.13    0.24
  -3   9   2    5.19    0.22
   1  -9  -2   35.61    1.03
  -1  -9   2   35.29    0.92
   1   9  -2   35.51    0.88
  -1   9   2   36.25    0.91
   1   9  -2   36.08    0.92
  -1  -9  -2   56.88    1.50
   1   9   2   57.20    1.39
  -1   9  -2   56.79    1.39
  -3  -9  -2    0.21    0.11
   3  -9   2    0.01    0.09
  -3   9  -2    0.16    0.08
   3   9   2    0.12    0.09
   5  -9   2   52.34    1.42
  -5  -9  -2   53.50    1.39
   5   9   2   51.30    1.31
  -7  -9  -2    0.90    0.15
   7  -9   2    0.31    0.12
   7   9   2    0.66    0.13
   9  -9   2    0.83    0.18
  -9  -9  -2    1.05    0.16
   9   9   2    0.77    0.14
  11  -9   2   35.38    1.09
  11   9   2   36.86    1.01
  13  -9   2    2.13    0.26
  13   9   2    2.13    0.23
  15  -9   2    0.63    0.18
  15   9   2    0.44    0.16
  17  -9   2    1.97    0.23
  17  -9   2    2.47    0.30
  17   9   2    2.43    0.27
  18 -10  -2    0.53    0.19
  18  10  -2    0.56    0.19
  16 -10  -2    3.43    0.30
  16  10  -2    3.02    0.27
  14 -10  -2    9.12    0.42
  14  10  -2    9.20    0.40
  12 -10  -2    1.36    0.20
  12  10  -2    1.30    0.19
  10 -10  -2    0.83    0.16
  10  10  -2    1.27    0.18
  10  10  -2    1.02    0.12
   8 -10  -2   40.03    1.13
   8  10  -2   39.05    1.05
   8  10  -2   40.71    0.99
   6  10  -2    2.57    0.18
  -6  10   2    2.95    0.17
   6  10  -2    2.64    0.20
  -4  10   2    5.57    0.24
   4  10  -2    5.11    0.25
   2 -10  -2   14.89    0.57
   2  10  -2   14.65    0.43
  -2  10   2   14.46    0.45
   2  10  -2   14.53    0.46
   0 -10  -2   29.47    0.89
   0  10  -2   28.95    0.78
   0  10   2   29.32    0.78
  -2 -10  -2   22.46    0.71
  -2  10  -2   22.95    0.64
   2  10   2   22.55    0.64
   4 -10   2    2.72    0.27
  -4 -10  -2    3.03    0.23
   4  10   2    2.53    0.19
   6 -10   2    0.83    0.17
  -6 -10  -2    0.67    0.14
   6  10   2    0.57    0.13
   8 -10   2   26.92    0.89
   8  10   2   26.21    0.78
  10 -10   2    6.36    0.38
  10  10   2    6.65    0.34
  12 -10   2    0.30    0.14
  12  10   2   -0.02    0.14
  14 -10   2    0.62    0.18
  14  10   2    0.06    0.14
  16 -10   2   -0.02    0.15
  16  10   2    0.01    0.17
  17 -11  -2    4.33    0.32
  17  11  -2    4.78    0.36
  15 -11  -2    0.47    0.16
  15  11  -2    0.11    0.17
  13 -11  -2    5.24    0.35
  13  11  -2    5.67    0.34
  11 -11  -2   18.10    0.66
  11  11  -2   18.45    0.62
   9 -11  -2    0.12    0.11
   9  11  -2    0.24    0.09
   9  11  -2    0.11    0.13
   7 -11  -2    1.55    0.21
   7  11  -2    1.85    0.15
   7  11  -2    1.46    0.18
   5  11  -2   32.84    0.84
   5  11  -2   33.46    0.90
  -5  11   2   32.98    0.87
  -3  11   2    3.96    0.21
   3  11  -2    3.87    0.24
   1 -11  -2    4.07    0.28
   1  11  -2    4.05    0.23
  -1  11   2    3.92    0.23
  -1 -11  -2    1.12    0.18
  -1  11  -2    0.72    0.12
   1  11   2    0.87    0.13
   3 -11   2    0.05    0.11
  -3  11  -2    0.35    0.10
   3  11   2    0.36    0.13
   5 -11   2   15.27    0.61
   5  11   2   15.47    0.51
   7 -11   2   31.29    1.00
   7  11   2   29.97    0.87
   9 -11   2   19.03    0.72
   9  11   2   18.22    0.61
  11 -11   2    1.75    0.24
  11  11   2    1.62    0.22
  13 -11   2    1.53    0.25
  13  11   2    1.67    0.24
  15 -11   2    2.81    0.32
  15  11   2    3.13    0.30
  16 -12  -2    1.32    0.22
  16  12  -2    1.16    0.23
  14 -12  -2    4.84    0.33
  14  12  -2    5.07    0.36
  12 -12  -2    1.01    0.20
  12  12  -2    1.07    0.20
  10 -12  -2    0.49    0.16
  10  12  -2    0.54    0.16
   8 -12  -2    4.34    0.32
   8  12  -2    4.34    0.29
   8  12  -2    4.79    0.24
  -6  12   2    1.49    0.16
   6  12  -2    1.66    0.15
   6  12  -2    1.51    0.19
  -4  12   2    0.03    0.09
   4  12  -2    0.12    0.10
   2 -12  -2    0.25    0.15
   2  12  -2    0.08    0.10
  -2  12   2    0.03    0.09
   0  12   2    5.09    0.26
   0  12  -2    5.39    0.28
  -2  12  -2    6.00    0.28
   2  12   2    5.62    0.29
   4 -12   2    2.66    0.30
   4  12   2    2.16    0.21
   6 -12   2   -0.09    0.14
   6  12   2   -0.06    0.13
   8 -12   2    0.70    0.19
   8  12   2    0.78    0.17
  10 -12   2   12.32    0.60
  10  12   2   13.25    0.52
  12 -12   2    2.46    0.30
  12  12   2    2.21    0.25
  14 -12   2   -0.04    0.14
  14  12   2   -0.03    0.16
  15  13  -2    3.99    0.35
  13  13  -2    2.80    0.29
  11 -13  -2    7.64    0.44
  11  13  -2    7.26    0.41
   9 -13  -2    5.64    0.38
   9  13  -2    5.07    0.32
   7 -13  -2    4.05    0.32
   7  13  -2    4.00    0.27
  -5  13   2   11.49    0.41
   5  13  -2   11.64    0.44
  -3  13   2   10.87    0.41
   3  13  -2   11.29    0.44
  -1  13   2   13.15    0.46
   1  13  -2   13.34    0.47
  -1  13  -2    1.42    0.18
   1  13   2    1.09    0.17
   3 -13   2    5.29    0.37
   3  13   2    5.75    0.32
   5 -13   2    9.30    0.51
   5  13   2    9.57    0.42
   7 -13   2    3.99    0.38
   7  13   2    3.84    0.30
   9 -13   2    7.26    0.47
   9  13   2    7.76    0.39
  11 -13   2    4.58    0.42
  11  13   2    4.49    0.35
  13 -13   2    0.17    0.18
  13  13   2    0.02    0.16
  12  14  -2    1.58    0.24
  10 -14  -2    2.76    0.32
  10  14  -2    3.59    0.31
   8 -14  -2    0.68    0.19
   8  14  -2    0.56    0.18
   6 -14  -2    7.59    0.45
  -6  14   2    8.18    0.35
   6  14  -2    8.41    0.40
  -4  14   2    2.89    0.23
   4  14  -2    3.27    0.27
  -2  14   2    0.47    0.14
   2  14  -2    0.71    0.17
   0  14   2    0.04    0.13
   0  14  -2    0.32    0.14
   2  14   2    2.71    0.24
  -2  14  -2    2.55    0.23
   4 -14   2    4.01    0.38
   4  14   2    4.98    0.32
   6 -14   2    4.35    0.40
   6  14   2    5.07    0.32
   8 -14   2    2.39    0.31
   8  14   2    2.94    0.27
  10 -14   2    0.12    0.18
  10  14   2   -0.13    0.15
   9 -15  -2    3.49    0.37
   9  15  -2    3.00    0.28
   7 -15  -2    7.96    0.48
   7  15  -2    7.94    0.42
   5  15  -2    6.72    0.38
  -5  15   2    6.35    0.33
  -3  15   2    5.87    0.32
   3  15  -2    5.70    0.34
   1  15  -2    4.57    0.31
  -1  15   2    4.39    0.30
   1  15   2    3.71    0.27
  -1  15  -2    3.86    0.29
   3 -15   2    3.05    0.34
   3  15   2    2.79    0.25
   5 -15   2    2.45    0.32
   5  15   2    2.93    0.28
   7 -15   2    7.63    0.52
   7  15   2    7.61    0.43
   6 -16  -2   -0.04    0.14
   6  16  -2   -0.01    0.14
   4  16  -2    0.09    0.15
  -4  16   2    0.20    0.14
   2  16  -2    1.93    0.23
  -2  16   2    1.44    0.19
   0  16  -2    0.09    0.14
   0  16   2    0.04    0.13
   2 -16   2   -0.05    0.14
   2  16   2    0.14    0.16
   4 -16   2    2.04    0.33
   4  16   2    1.86    0.25
  24   0  -3   -0.46    0.15
  22   0  -3   -0.08    0.14
  20   0  -3   -0.06    0.13
  18   0  -3    0.02    0.11
  18   0  -3    0.02    0.08
  16   0  -3    0.11    0.08
  16   0  -3    0.09    0.10
  14   0  -3   -0.06    0.09
  14   0  -3    0.02    0.06
  12   0  -3    0.05    0.07
  12   0  -3    0.01    0.05
  10   0  -3   -0.02    0.05
  10   0  -3   -0.03    0.04
   8   0  -3   -0.02    0.05
   8   0  -3   -0.01    0.03
   6   0  -3   -0.02    0.05
   6   0  -3   -0.07    0.02
   4   0  -3   -0.11    0.02
   4   0  -3   -0.08    0.04
  -2   0   3    0.03    0.02
   2   0  -3   -0.04    0.03
   0   0  -3   -0.01    0.03
   0   0  -3    0.05    0.06
   2   0   3   -0.01    0.03
  -2   0  -3   -0.04    0.05
  -4   0  -3   -0.03    0.05
   4   0   3   -0.04    0.04
   6   0   3    0.01    0.05
   8   0   3   -0.08    0.06
  10   0   3   -0.04    0.05
  10   0   3   -0.03    0.08
  12   0   3    0.04    0.09
  12   0   3   -0.01    0.06
  14   0   3    0.01    0.07
  14   0   3   -0.04    0.10
  16   0   3   -0.06    0.09
  16   0   3    0.11    0.11
  18   0   3   -0.12    0.13
  20   0   3   -0.19    0.14
  23  -1  -3    7.31    0.40
  23   1  -3    7.94    0.41
  21  -1  -3   14.34    0.53
  21   1  -3   14.22    0.52
  19  -1  -3    6.31    0.32
  19   1  -3    6.19    0.31
  17  -1  -3    5.35    0.24
  17  -1  -3    5.18    0.28
  17   1  -3    4.86    0.26
  17   1  -3    4.59    0.24
  15  -1  -3   47.01    1.15
  15  -1  -3   45.82    1.16
  15   1  -3   44.95    1.14
  15   1  -3   46.39    1.15
  13  -1  -3   39.08    0.95
  13  -1  -3   37.73    0.96
  13   1  -3   37.62    0.95
  13   1  -3   38.89    0.95
  11  -1  -3   10.14    0.33
  11  -1  -3    9.73    0.30
  11   1  -3    9.94    0.32
  11   1  -3    9.96    0.30
   9  -1  -3   83.43    1.91
   9  -1  -3   82.39    1.91
   9   1  -3   84.88    1.91
   9   1  -3   82.99    1.90
   7  -1  -3   26.98    0.63
   7  -1  -3   26.62    0.66
   7   1  -3   26.63    0.65
   7   1  -3   26.80    0.64
   5  -1  -3  292.66    6.78
   5  -1  -3  313.67    6.76
   5   1  -3  305.22    6.85
   5   1  -3  299.59    6.75
   3  -1  -3  927.55   19.67
   3   1  -3  860.36   21.33
   3   1  -3  884.94   19.69
  -3   1   3  891.42   20.20
   1  -1  -3   18.11    0.43
   1  -1  -3   18.32    0.52
   1   1  -3   18.59    0.44
  -1   1   3   18.17    0.44
   1   1  -3   18.95    0.49
  -1  -1  -3   16.66    0.39
  -1  -1  -3   17.38    0.49
   1  -1   3   17.58    0.45
  -1   1  -3   16.62    0.41
   1   1   3   16.93    0.43
  -3  -1  -3   53.92    1.38
   3  -1   3   57.76    1.33
  -3   1  -3   54.79    1.36
   3   1   3   54.94    1.31
  -5  -1  -3   15.70    0.48
   5  -1   3   16.12    0.46
   5   1   3   15.59    0.44
   7  -1   3  239.39    5.53
   7   1   3  249.10    5.34
   7   1   3  238.85    5.51
   9  -1   3   35.34    0.98
   9   1   3   38.46    0.88
   9   1   3   37.69    0.97
  11  -1   3   10.46    0.40
  11   1   3   10.99    0.32
  11   1   3   10.70    0.39
  13  -1   3   18.48    0.61
  13  -1   3   19.56    0.56
  13   1   3   19.30    0.52
  13   1   3   18.49    0.60
  15  -1   3    4.14    0.23
  15  -1   3    4.82    0.30
  15   1   3    4.58    0.29
  17  -1   3    4.11    0.31
  17  -1   3    4.27    0.25
  17   1   3    4.08    0.30
  19  -1   3    8.53    0.37
  19  -1   3    7.81    0.43
  19   1   3    9.07    0.44
  21  -1   3    5.46    0.38
  21   1   3    5.33    0.38
  22  -2  -3    0.03    0.15
  22   2  -3   -0.19    0.14
  20  -2  -3    3.42    0.27
  20   2  -3    3.08    0.25
  18  -2  -3    0.79    0.15
  18   2  -3    0.83    0.14
  18   2  -3    0.91    0.16
  16  -2  -3    0.19    0.08
  16  -2  -3    0.22    0.11
  16   2  -3    0.03    0.09
  16   2  -3    0.08    0.10
  14  -2  -3    0.72    0.10
  14  -2  -3    0.86    0.12
  14   2  -3    0.67    0.11
  14   2  -3    0.73    0.11
  12  -2  -3   28.05    0.75
  12  -2  -3   29.63    0.74
  12   2  -3   28.71    0.74
  12   2  -3   29.51    0.74
  10  -2  -3   11.47    0.35
  10  -2  -3   11.62    0.32
  10   2  -3   10.87    0.34
  10   2  -3   11.77    0.33
   8  -2  -3    6.14    0.18
   8  -2  -3    5.84    0.21
   8   2  -3    5.73    0.20
   8   2  -3    5.69    0.19
   6  -2  -3    4.13    0.13
   6  -2  -3    3.96    0.16
   6   2  -3    4.04    0.14
   4  -2  -3   72.28    1.68
   4   2  -3   76.01    1.68
  -4   2   3   75.30    1.67
   4   2  -3   75.23    1.70
   2  -2  -3   62.55    1.37
   2   2  -3   59.46    1.40
  -2   2   3   61.91    1.39
   2   2  -3   63.23    1.46
   2   2  -3   59.30    1.38
   0  -2  -3   45.71    1.00
   0  -2  -3   44.83    1.15
   0  -2   3   45.54    1.08
   0   2  -3   42.92    1.09
   0   2  -3   43.90    1.03
   2  -2   3   12.31    0.36
  -2  -2  -3   12.07    0.39
   2   2   3   12.94    0.34
  -2   2  -3   11.93    0.31
   4  -2   3    5.41    0.22
  -4  -2  -3    5.31    0.23
   4   2   3    5.47    0.20
   4   2   3    5.67    0.14
  -6  -2  -3   12.24    0.42
   6  -2   3   12.94    0.42
   6   2   3   12.82    0.39
   6   2   3   13.34    0.32
   8  -2   3    5.41    0.26
   8   2   3    5.17    0.23
   8   2   3    5.91    0.18
  10  -2   3    0.23    0.10
  10   2   3   -0.09    0.07
  10   2   3    0.08    0.05
  12  -2   3    1.50    0.14
  12  -2   3    1.27    0.17
  12   2   3    1.59    0.12
  12   2   3    1.39    0.16
  14  -2   3    0.76    0.13
  14  -2   3    0.77    0.16
  14   2   3    0.67    0.14
  16  -2   3    0.65    0.17
  16   2   3    0.66    0.15
  18  -2   3    4.40    0.33
  18   2   3    4.23    0.32
  20  -2   3    0.78    0.21
  20   2   3    1.12    0.21
  23  -3  -3    5.46    0.37
  23   3  -3    5.74    0.36
  21  -3  -3   11.95    0.49
  21   3  -3   11.34    0.46
  19  -3  -3   17.08    0.59
  19   3  -3   17.31    0.56
  19   3  -3   17.77    0.57
  17  -3  -3    7.27    0.33
  17   3  -3    7.28    0.31
  17   3  -3    7.83    0.33
  15  -3  -3    0.54    0.13
  15  -3  -3    0.69    0.11
  15   3  -3    0.76    0.13
  15   3  -3    0.71    0.11
  13  -3  -3   19.92    0.55
  13  -3  -3   20.35    0.58
  13   3  -3   19.92    0.56
  13   3  -3   19.65    0.55
  11  -3  -3   20.11    0.55
  11  -3  -3   19.97    0.57
  11   3  -3   20.83    0.55
  11   3  -3   20.91    0.55
   9  -3  -3   17.18    0.45
   9  -3  -3   16.32    0.47
   9   3  -3   17.31    0.46
   9   3  -3   17.20    0.46
   7  -3  -3  169.22    3.80
   7  -3  -3  173.37    3.85
   7   3  -3  165.14    3.78
   7   3  -3  173.54    3.85
   5  -3  -3   59.20    1.34
   5  -3  -3   57.80    1.34
   5   3  -3   57.12    1.33
   5   3  -3   58.65    1.35
   3  -3  -3    0.51    0.05
  -3   3   3    0.34    0.04
   3   3  -3    0.45    0.06
   3   3  -3    0.79    0.07
   3   3  -3    0.41    0.04
   1  -3  -3    9.79    0.35
   1  -3  -3   10.16    0.25
   1   3  -3    9.63    0.27
   1   3  -3    9.96    0.27
  -1   3   3    9.51    0.26
  -1  -3  -3    0.91    0.11
   1  -3   3    1.14    0.10
  -1  -3  -3    1.00    0.03
  -1   3  -3    0.76    0.06
   1   3   3    1.36    0.08
  -3  -3  -3  249.09    5.97
   3   3   3  257.26    5.70
  -5  -3  -3   96.54    2.43
   5  -3   3   97.09    2.35
   5   3   3  102.42    2.19
   5   3   3  101.83    2.31
   7  -3   3   34.76    0.92
  -7  -3  -3   33.37    0.94
   7   3   3   34.40    0.78
   7   3   3   34.26    0.88
   9   3   3   65.06    1.64
   9   3   3   70.68    1.54
  11  -3   3   27.78    0.82
  11   3   3   27.96    0.78
  13  -3   3   27.67    0.82
  13   3   3   26.23    0.78
  15  -3   3   13.34    0.52
  15  -3   3   13.85    0.46
  15   3   3   13.82    0.50
  17  -3   3    6.87    0.39
  17  -3   3    6.83    0.33
  17   3   3    6.81    0.35
  19  -3   3   13.27    0.50
  19  -3   3   14.21    0.58
  19   3   3   13.85    0.55
  21  -3   3    5.43    0.39
  21  -3   3    4.48    0.32
  21   3   3    4.49    0.36
  22  -4  -3    0.77    0.20
  20  -4  -3    0.16    0.15
  20   4  -3    0.04    0.12
  18  -4  -3    1.04    0.18
  18   4  -3    1.22    0.16
  16  -4  -3    8.34    0.35
  16   4  -3    8.11    0.34
  16   4  -3    8.78    0.34
  14  -4  -3    0.07    0.07
  14  -4  -3    0.06    0.10
  14   4  -3    0.14    0.09
  14   4  -3    0.21    0.11
  12  -4  -3   18.46    0.54
  12  -4  -3   17.82    0.51
  12   4  -3   17.77    0.51
  12   4  -3   17.99    0.51
  10  -4  -3    7.84    0.29
  10  -4  -3    8.17    0.27
  10   4  -3    8.02    0.27
  10   4  -3    8.04    0.28
   8  -4  -3   22.60    0.60
   8  -4  -3   22.70    0.59
   8   4  -3   22.86    0.58
   8   4  -3   22.24    0.58
   6  -4  -3    7.31    0.23
   6  -4  -3    7.59    0.24
   6   4  -3    7.35    0.24
   6   4  -3    6.95    0.23
   4  -4  -3  137.85    3.13
   4   4  -3  141.37    3.13
   4   4  -3  138.68    3.18
  -4   4   3  143.25    3.16
  -2   4   3    3.27    0.12
   2   4  -3    3.07    0.13
   0  -4   3    3.58    0.17
   0  -4  -3    3.44    0.19
   0   4  -3    3.34    0.13
   0   4  -3    3.63    0.14
   2  -4   3   93.49    2.24
  -2  -4  -3   93.16    2.33
   2   4   3   99.33    2.19
  -2   4  -3   93.51    2.13
  -4  -4  -3    4.38    0.22
   4   4   3    4.70    0.18
   6  -4   3    0.58    0.11
  -6  -4  -3    0.70    0.13
   6   4   3    0.54    0.08
  -8  -4  -3    1.08    0.15
   8  -4   3    0.78    0.13
   8   4   3    0.85    0.06
   8   4   3    0.96    0.12
  10  -4   3    5.97    0.31
  10   4   3    6.31    0.28
  10   4   3    6.89    0.21
  12  -4   3    3.39    0.26
  12   4   3    3.51    0.23
  14  -4   3    0.24    0.14
  14   4   3    0.23    0.11
  16  -4   3    3.17    0.29
  16  -4   3    3.57    0.25
  16   4   3    3.60    0.26
  18  -4   3    0.09    0.12
  18  -4   3    0.12    0.16
  18   4   3    0.11    0.14
  20  -4   3    5.66    0.39
  20  -4   3    5.47    0.33
  20   4   3    4.86    0.36
  21  -5  -3   10.47    0.48
  19  -5  -3   25.24    0.79
  19   5  -3   25.45    0.76
  17  -5  -3    0.33    0.14
  17   5  -3    0.41    0.12
  15  -5  -3    8.36    0.36
  15  -5  -3    8.49    0.33
  15   5  -3    8.65    0.34
  13  -5  -3    3.01    0.22
  13  -5  -3    3.31    0.19
  13   5  -3    3.22    0.20
  11  -5  -3   59.68    1.45
  11  -5  -3   58.73    1.44
  11   5  -3   59.88    1.44
   9  -5  -3  158.82    3.60
   9  -5  -3  155.88    3.55
   9   5  -3  157.93    3.52
   9   5  -3  154.99    3.59
   7  -5  -3   56.05    1.35
   7  -5  -3   56.09    1.34
   7   5  -3   55.46    1.31
   7   5  -3   57.42    1.34
   5   5  -3    6.69    0.23
   5   5  -3    6.82    0.23
  -5   5   3    6.91    0.20
  -3   5   3   39.78    0.93
   3   5  -3   39.02    0.95
   3   5  -3   38.69    0.93
   1  -5  -3    2.48    0.18
   1   5  -3    2.79    0.13
   1   5  -3    2.76    0.13
  -1  -5  -3   99.35    2.53
   1  -5   3  108.54    2.45
  -1   5  -3  104.20    2.33
   1   5   3  101.69    2.37
  -3  -5  -3   68.29    1.72
   3  -5   3   67.19    1.67
   3   5   3   67.93    1.60
  -5  -5  -3   84.89    2.09
   5  -5   3   80.92    2.03
   5   5   3   85.11    1.97
   7  -5   3   37.03    1.02
  -7  -5  -3   37.32    1.03
   7   5   3   37.90    0.96
  -9  -5  -3    8.44    0.35
   9  -5   3    7.03    0.33
   9   5   3    7.23    0.30
  11  -5   3    7.83    0.37
  11   5   3    7.52    0.32
  13  -5   3    3.49    0.28
  13   5   3    3.40    0.23
  15  -5   3   11.75    0.44
  15  -5   3   11.59    0.51
  15   5   3   12.07    0.46
  17  -5   3   18.90    0.62
  17  -5   3   20.20    0.71
  17   5   3   17.13    0.64
  19  -5   3    1.85    0.26
  19  -5   3    2.02    0.22
  19   5   3    1.72    0.25
  22  -6  -3    2.61    0.28
  20  -6  -3    9.09    0.44
  20   6  -3    8.53    0.40
  18  -6  -3    0.63    0.16
  18   6  -3    0.69    0.16
  18   6  -3    0.89    0.16
  16  -6  -3    1.54    0.18
  16   6  -3    1.56    0.17
  16   6  -3    1.83    0.19
  14  -6  -3    7.46    0.34
  14  -6  -3    7.38    0.31
  14   6  -3    7.29    0.31
  12  -6  -3    0.69    0.12
  12  -6  -3    0.80    0.11
  12   6  -3    0.69    0.12
  10  -6  -3    2.10    0.18
  10  -6  -3    2.12    0.16
  10   6  -3    2.23    0.17
   8  -6  -3    3.13    0.18
   8  -6  -3    3.17    0.18
   8   6  -3    3.19    0.18
   8   6  -3    3.18    0.18
   6   6  -3   22.61    0.58
   6   6  -3   21.54    0.59
  -6   6   3   22.49    0.55
   4   6  -3   48.82    1.13
  -4   6   3   47.75    1.13
   4   6  -3   47.48    1.16
   2   6  -3   30.33    0.78
   2   6  -3   32.09    0.77
   0  -6  -3    2.01    0.18
   0   6  -3    1.93    0.12
   0   6   3    1.94    0.12
   0   6  -3    1.75    0.11
   2  -6   3   17.46    0.55
  -2  -6  -3   16.42    0.55
   2   6   3   17.74    0.48
  -4  -6  -3    3.05    0.21
   4  -6   3    2.85    0.20
   4   6   3    2.90    0.17
  -6  -6  -3   11.71    0.44
   6   6   3   12.47    0.39
   8  -6   3    7.65    0.35
  -8  -6  -3    8.20    0.35
   8   6   3    7.90    0.31
  10  -6   3    8.28    0.39
  10   6   3    8.63    0.34
  12  -6   3   30.54    0.93
  12   6   3   31.08    0.87
  14  -6   3   12.98    0.53
  14   6   3   12.25    0.48
  16  -6   3    2.08    0.22
  16  -6   3    2.17    0.26
  16   6   3    2.10    0.23
  18  -6   3    0.07    0.13
  18  -6   3   -0.08    0.15
  18   6   3   -0.10    0.15
  20  -6   3    0.25    0.16
  20  -6   3    0.16    0.17
  20   6   3   -0.20    0.16
  21  -7  -3    3.48    0.31
  21   7  -3    4.20    0.31
  19  -7  -3    5.60    0.36
  19   7  -3    5.53    0.33
  17  -7  -3   11.77    0.49
  17   7  -3   13.18    0.46
  17   7  -3   12.47    0.47
  15  -7  -3    0.20    0.13
  15   7  -3    0.37    0.13
  15   7  -3    0.33    0.12
  13  -7  -3    0.12    0.09
  13  -7  -3    0.21    0.09
  13   7  -3    0.16    0.10
  13   7  -3    0.05    0.10
  11  -7  -3   10.62    0.39
  11  -7  -3    9.69    0.37
  11   7  -3   10.41    0.37
   9  -7  -3   53.39    1.31
   9  -7  -3   52.08    1.34
   9   7  -3   53.61    1.31
   7  -7  -3   29.35    0.81
   7   7  -3   29.91    0.78
   7   7  -3   29.78    0.77
  -5   7   3    0.24    0.06
   5   7  -3    0.17    0.08
   5   7  -3    0.12    0.07
   3   7  -3   33.82    0.81
   3   7  -3   31.40    0.82
   1  -7  -3    0.29    0.12
  -1   7   3    0.30    0.07
   1   7  -3    0.21    0.06
   1   7  -3    0.25    0.08
  -1  -7  -3   31.09    0.89
  -1   7  -3   30.78    0.78
  -1   7  -3   30.32    0.76
   1   7   3   31.37    0.79
  -3  -7  -3   18.72    0.61
   3  -7   3   20.01    0.63
   3   7   3   19.12    0.54
   5  -7   3   30.69    0.89
  -5  -7  -3   29.71    0.88
   5   7   3   31.18    0.81
  -7  -7  -3   11.99    0.45
   7  -7   3   11.98    0.47
   7   7   3   12.23    0.41
  -9  -7  -3   23.94    0.75
   9  -7   3   24.12    0.77
   9   7   3   24.17    0.69
  11  -7   3   19.59    0.67
  11   7   3   17.82    0.58
  13  -7   3    6.15    0.37
  13   7   3    6.64    0.34
  15  -7   3   10.47    0.49
  15   7   3   10.73    0.45
  17  -7   3    4.39    0.35
  17  -7   3    4.40    0.30
  17   7   3    3.94    0.32
  19  -7   3    3.14    0.32
  19  -7   3    2.61    0.25
  19   7   3    2.33    0.28
  20  -8  -3    1.29    0.21
  20   8  -3    1.48    0.22
  18  -8  -3    2.33    0.25
  18   8  -3    1.93    0.22
  16  -8  -3    1.30    0.19
  16   8  -3    0.98    0.16
  16   8  -3    1.09    0.18
  14  -8  -3   19.72    0.64
  14   8  -3   19.88    0.58
  14   8  -3   20.89    0.64
  12  -8  -3    0.13    0.09
  12  -8  -3    0.31    0.12
  12   8  -3    0.39    0.11
  12   8  -3    0.40    0.11
  10  -8  -3    5.37    0.27
  10  -8  -3    4.99    0.26
  10   8  -3    4.74    0.25
  10   8  -3    5.12    0.26
   8  -8  -3   12.91    0.45
   8   8  -3   12.63    0.41
   6   8  -3   62.33    1.48
   6   8  -3   62.27    1.53
  -6   8   3   64.41    1.49
   4   8  -3    2.05    0.16
   4   8  -3    2.01    0.15
  -2  -8   3   40.53    0.94
   2  -8  -3   37.67    1.12
  -2   8   3   39.10    0.97
   2   8  -3   39.19    0.99
   2   8  -3   39.85    0.96
   0  -8  -3    3.56    0.25
   0   8  -3    3.49    0.18
   0   8   3    3.79    0.19
   0   8  -3    3.58    0.18
  -2  -8  -3    7.36    0.34
   2  -8   3    7.36    0.35
   2   8   3    7.57    0.28
  -4  -8  -3   34.16    0.98
   4  -8   3   35.64    1.00
   4   8   3   33.13    0.89
  -6  -8  -3    0.88    0.15
   6  -8   3    1.01    0.17
   6   8   3    1.06    0.14
   8  -8   3    1.84    0.22
  -8  -8  -3    1.40    0.18
   8   8   3    1.49    0.16
  10  -8   3    8.02    0.40
  10   8   3    8.02    0.36
  12  -8   3   20.90    0.73
  12   8   3   19.79    0.64
  14  -8   3    7.89    0.44
  14   8   3    8.33    0.40
  16  -8   3    0.51    0.18
  16   8   3    0.39    0.16
  18  -8   3    0.00    0.14
  18  -8   3   -0.07    0.16
  18   8   3   -0.10    0.15
  19  -9  -3    1.39    0.22
  19   9  -3    1.20    0.22
  17  -9  -3    4.51    0.33
  17   9  -3    4.56    0.32
  15  -9  -3   13.34    0.51
  15   9  -3   13.06    0.50
  15   9  -3   13.39    0.45
  13  -9  -3    1.35    0.18
  13  -9  -3    1.14    0.17
  13   9  -3    1.17    0.18
  13   9  -3    1.20    0.15
  11  -9  -3    2.21    0.20
  11  -9  -3    1.81    0.19
  11   9  -3    1.99    0.19
  11   9  -3    2.04    0.17
   9  -9  -3   18.74    0.62
   9   9  -3   19.37    0.55
   9   9  -3   18.76    0.57
   7  -9  -3   19.62    0.64
  -7   9   3   21.25    0.56
   7   9  -3   20.10    0.60
   5   9  -3   16.81    0.51
   5   9  -3   16.53    0.48
   3   9  -3   25.12    0.66
   3   9  -3   25.42    0.69
  -3   9   3   25.99    0.68
   1  -9  -3   45.35    1.30
   1   9  -3   46.41    1.13
   1   9  -3   47.19    1.16
  -1   9   3   47.36    1.16
  -1  -9  -3    8.92    0.40
  -1   9  -3    8.61    0.31
   1   9   3    9.36    0.32
  -3  -9  -3    0.29    0.13
   3  -9   3    0.11    0.09
   3   9   3    0.04    0.10
  -5  -9  -3    2.47    0.23
   5  -9   3    3.10    0.25
   5   9   3    2.52    0.20
   7  -9   3   20.32    0.72
  -7  -9  -3   21.53    0.68
   7   9   3   21.03    0.63
  -9  -9  -3   18.69    0.64
   9  -9   3   18.27    0.69
   9   9   3   18.06    0.59
  11  -9   3    3.35    0.31
  11   9   3    3.57    0.27
  13  -9   3    2.58    0.29
  13   9   3    2.52    0.24
  15  -9   3    0.34    0.17
  15   9   3    0.19    0.14
  17  -9   3    0.33    0.20
  17   9   3    0.27    0.17
  18 -10  -3    3.20    0.29
  18  10  -3    3.36    0.30
  16 -10  -3    2.15    0.25
  16  10  -3    2.14    0.24
  14 -10  -3   10.27    0.45
  14  10  -3   11.13    0.46
  12 -10  -3    4.65    0.30
  12 -10  -3    4.13    0.26
  12  10  -3    4.44    0.24
  12  10  -3    4.31    0.27
  10 -10  -3    0.16    0.10
  10  10  -3    0.10    0.10
  10  10  -3   -0.16    0.11
   8 -10  -3    9.35    0.40
   8  10  -3    8.68    0.36
   6  10  -3   21.02    0.62
   4  10  -3   16.21    0.47
  -4  10   3   16.05    0.47
   4  10  -3   15.70    0.50
   2 -10  -3   15.02    0.58
   2  10  -3   15.35    0.45
  -2  10   3   14.79    0.45
   2  10  -3   14.58    0.47
   0 -10  -3    0.07    0.13
   0  10  -3    0.13    0.10
   0  10   3    0.02    0.10
   2 -10   3   23.56    0.79
  -2 -10  -3   24.21    0.77
  -2  10  -3   23.98    0.67
   2  10   3   23.75    0.68
  -4 -10  -3   19.28    0.64
   4 -10   3   18.68    0.68
   4  10   3   19.00    0.58
   6 -10   3    0.23    0.13
  -6 -10  -3    0.29    0.13
   6  10   3    0.15    0.12
  -8 -10  -3   10.13    0.43
   8 -10   3   10.11    0.48
   8  10   3    9.80    0.40
  10 -10   3    9.16    0.48
  10  10   3    9.51    0.41
  12 -10   3    5.47    0.37
  12  10   3    5.63    0.33
  14 -10   3    4.20    0.37
  14  10   3    3.30    0.29
  16 -10   3    1.28    0.25
  16  10   3    1.40    0.22
  17 -11  -3    3.05    0.30
  17  11  -3    2.66    0.28
  15 -11  -3    6.25    0.36
  15  11  -3    7.33    0.38
  13 -11  -3    2.31    0.23
  13  11  -3    1.97    0.22
  11 -11  -3    0.78    0.16
  11  11  -3    0.41    0.16
  11  11  -3    0.66    0.13
   9 -11  -3    1.32    0.18
   9  11  -3    1.00    0.17
   9  11  -3    0.94    0.14
   7 -11  -3   11.72    0.48
   7  11  -3   11.49    0.43
   5  11  -3   26.18    0.75
  -5  11   3   26.42    0.72
   5  11  -3   26.98    0.73
   3 -11  -3    4.28    0.36
   3  11  -3    4.13    0.24
  -3  11   3    3.95    0.22
   3  11  -3    3.83    0.21
   1 -11  -3   14.82    0.59
  -1  11   3   15.18    0.47
   1  11  -3   14.24    0.47
  -1 -11  -3    3.87    0.28
   1  11   3    4.09    0.24
  -1  11  -3    3.77    0.22
   3 -11   3    0.72    0.18
  -3 -11  -3    0.77    0.16
   3  11   3    0.51    0.12
   5 -11   3    0.33    0.15
  -5 -11  -3    0.29    0.14
   5  11   3    0.24    0.12
   7 -11   3   12.29    0.56
   7  11   3   13.19    0.48
   9 -11   3    7.34    0.45
   9  11   3    7.25    0.36
  11 -11   3    2.32    0.29
  11  11   3    2.12    0.23
  13 -11   3    0.45    0.18
  13  11   3    0.83    0.19
  15 -11   3    0.13    0.16
  15  11   3    0.13    0.19
  16 -12  -3    4.67    0.35
  16  12  -3    4.56    0.36
  14 -12  -3    4.34    0.30
  14  12  -3    4.97    0.35
  12 -12  -3    4.71    0.31
  12  12  -3    5.19    0.32
  10 -12  -3    7.08    0.39
  10  12  -3    7.32    0.31
  10  12  -3    7.03    0.37
   8 -12  -3    3.94    0.30
   8  12  -3    3.83    0.23
   8  12  -3    4.01    0.28
   6  12  -3    0.27    0.12
   4 -12  -3   40.27    1.23
  -4  12   3   39.02    1.02
   4  12  -3   38.90    1.05
   4  12  -3   39.30    1.00
   2 -12  -3   13.04    0.56
  -2  12   3   12.00    0.43
   2  12  -3   12.88    0.45
   0 -12  -3    0.20    0.14
   0  12  -3    0.09    0.10
   0  12   3    0.23    0.11
   2 -12   3   13.38    0.58
   2  12   3   13.92    0.48
   4 -12   3    1.58    0.24
   4  12   3    1.95    0.19
   6 -12   3   13.90    0.63
   6  12   3   14.26    0.52
   8 -12   3   14.30    0.65
   8  12   3   14.91    0.54
  10 -12   3    3.12    0.34
  10  12   3    2.90    0.26
  12 -12   3    1.61    0.27
  12  12   3    2.16    0.27
  14 -12   3    2.56    0.33
  14  12   3    2.16    0.28
  15 -13  -3    0.20    0.15
  15  13  -3    0.40    0.18
  13 -13  -3   -0.05    0.13
  13  13  -3    0.02    0.15
  11  13  -3    0.11    0.16
   9 -13  -3    1.55    0.23
   9  13  -3    1.75    0.22
   7 -13  -3    3.31    0.30
   7  13  -3    4.43    0.23
   7  13  -3    4.21    0.28
  -5  13   3    2.84    0.21
   5  13  -3    2.04    0.20
  -3  13   3    0.00    0.11
   3  13  -3   -0.01    0.12
  -1  13   3    1.80    0.18
   1  13  -3    2.32    0.22
   1  13   3    2.20    0.21
  -1  13  -3    2.06    0.20
   3 -13   3   15.56    0.67
   3  13   3   15.87    0.54
   5 -13   3    1.30    0.23
   5  13   3    1.18    0.19
   7 -13   3    0.76    0.20
   7  13   3    0.63    0.16
   9 -13   3    3.94    0.39
   9  13   3    4.58    0.34
  11 -13   3    1.89    0.29
  11  13   3    1.35    0.22
  12 -14  -3    1.64    0.21
  12  14  -3    1.53    0.23
  10  14  -3    5.06    0.35
   8 -14  -3    9.96    0.52
   8  14  -3   10.01    0.45
   6  14  -3    6.74    0.31
  -6  14   3    6.51    0.31
   6  14  -3    6.35    0.36
   4  14  -3   10.10    0.43
  -4  14   3   10.99    0.41
   2  14  -3   14.07    0.51
  -2  14   3   14.24    0.50
   0  14  -3   10.82    0.42
   0  14   3   10.54    0.42
   2 -14   3    5.26    0.40
   2  14   3    3.93    0.29
   4 -14   3    1.90    0.29
   4  14   3    1.74    0.23
   6 -14   3    3.41    0.36
   6  14   3    4.30    0.33
   8 -14   3    5.20    0.47
   8  14   3    5.78    0.38
  10 -14   3    3.46    0.40
  10  14   3    2.70    0.30
   9  15  -3    3.75    0.32
   7 -15  -3    0.99    0.22
   7  15  -3    0.76    0.18
   5  15  -3    0.50    0.17
  -5  15   3    0.52    0.14
   3  15  -3    0.93    0.19
  -3  15   3    0.44    0.14
  -1  15   3    0.14    0.13
   1  15  -3    0.15    0.14
   1 -15   3    0.72    0.22
   1  15   3    0.34    0.14
  -1  15  -3    0.43    0.14
   3 -15   3    0.92    0.25
   3  15   3    1.07    0.20
   5 -15   3    3.67    0.41
   5  15   3    4.24    0.34
   7 -15   3    1.03    0.26
   7  15   3    0.97    0.23
   6 -16  -3    0.81    0.22
   6  16  -3    0.77    0.19
   4  16  -3    1.86    0.22
  -4  16   3    1.97    0.22
  -2  16   3    6.94    0.37
   2  16  -3    7.11    0.37
   0 -16   3   10.17    0.58
   0  16  -3   10.84    0.47
   0  16   3   10.38    0.46
   2 -16   3    0.75    0.24
   2  16   3    0.79    0.19
   4  16   3   -0.01    0.15
  24   0  -4   -0.34    0.16
  22   0  -4    9.74    0.44
  20   0  -4    3.30    0.26
  18   0  -4    2.86    0.22
  16   0  -4   99.85    2.37
  16   0  -4  102.94    2.37
  14   0  -4   12.16    0.41
  14   0  -4   13.39    0.38
  12   0  -4    6.18    0.20
  12   0  -4    5.65    0.24
  10   0  -4    2.36    0.10
  10   0  -4    2.12    0.14
   8   0  -4   50.21    1.13
   8   0  -4   48.57    1.16
   6   0  -4 1000.00   21.78
   6   0  -4  952.11   21.68
   4   0  -4  144.21    3.29
  -4   0   4  153.38    3.33
   2   0  -4   19.37    0.48
  -2   0   4   20.88    0.49
   2   0  -4   20.32    0.57
   0   0  -4  409.19    8.95
   0   0  -4  403.57    9.49
   2   0   4   54.89    1.31
  -2   0  -4   54.82    1.37
  -2   0  -4   54.49    1.23
   4   0   4   83.34    1.91
  -4   0  -4   78.47    1.98
   6   0   4   48.90    1.22
   8   0   4    2.48    0.17
  10   0   4  108.15    2.61
  10   0   4  110.14    2.47
  12   0   4   46.37    1.25
  12   0   4   48.17    1.14
  14   0   4    6.75    0.35
  16   0   4    4.31    0.24
  16   0   4    4.74    0.32
  18   0   4    1.68    0.23
  20   0   4   10.45    0.52
  23  -1  -4    0.41    0.18
  23   1  -4    0.43    0.18
  21  -1  -4    0.00    0.15
  21   1  -4    0.07    0.14
  19  -1  -4   -0.02    0.13
  19   1  -4   -0.21    0.12
  17  -1  -4    0.02    0.10
  17   1  -4    0.14    0.12
  17   1  -4   -0.05    0.08
  15  -1  -4    4.53    0.20
  15  -1  -4    4.23    0.24
  15   1  -4    4.22    0.20
  15   1  -4    4.08    0.24
  13  -1  -4    0.73    0.11
  13  -1  -4    0.51    0.07
  13   1  -4    0.50    0.10
  13   1  -4    0.52    0.08
  11  -1  -4   54.72    1.25
  11  -1  -4   53.07    1.28
  11   1  -4   52.22    1.27
  11   1  -4   53.77    1.25
   9  -1  -4    2.24    0.14
   9  -1  -4    2.36    0.09
   9   1  -4    2.68    0.11
   7  -1  -4  217.02    4.80
   7  -1  -4  222.68    4.99
   7   1  -4  215.94    4.80
   7   1  -4  211.91    4.85
   5  -1  -4   23.59    0.57
   5   1  -4   23.15    0.55
   5   1  -4   23.35    0.57
  -3  -1   4    4.20    0.14
   3  -1  -4    3.93    0.13
   3   1  -4    3.79    0.15
  -3   1   4    3.93    0.11
   3   1  -4    3.92    0.17
   1  -1  -4    3.36    0.11
   1  -1  -4    3.48    0.18
  -1   1   4    3.30    0.12
   1   1  -4    3.49    0.13
  -1  -1  -4   26.34    0.74
  -1  -1  -4   28.30    0.62
   1  -1   4   27.65    0.69
  -1   1  -4   26.66    0.72
  -1   1  -4   26.82    0.64
  -3  -1  -4    0.63    0.10
   3  -1   4    0.53    0.08
  -3   1  -4    0.47    0.08
   3   1   4    0.40    0.07
   5  -1   4   24.58    0.66
  -5  -1  -4   23.46    0.68
   5   1   4   23.84    0.64
   7  -1   4   28.21    0.78
   7   1   4   28.46    0.76
   9  -1   4    3.46    0.22
   9   1   4    3.90    0.22
   9   1   4    3.99    0.16
  11  -1   4    0.06    0.10
  11   1   4    0.02    0.06
  11   1   4   -0.02    0.10
  13  -1   4    0.18    0.11
  13  -1   4    0.41    0.09
  13   1   4    0.27    0.13
  15  -1   4    5.28    0.33
  15  -1   4    5.58    0.26
  15   1   4    5.31    0.33
  17  -1   4    2.84    0.23
  17  -1   4    3.63    0.29
  17   1   4    2.81    0.27
  19  -1   4   -0.04    0.14
  19   1   4   -0.03    0.16
  22  -2  -4    1.38    0.21
  22   2  -4    1.68    0.22
  20  -2  -4    7.98    0.39
  20   2  -4    8.42    0.38
  18  -2  -4   26.92    0.78
  18   2  -4   26.88    0.75
  18   2  -4   26.40    0.76
  16  -2  -4   33.66    0.91
  16   2  -4   33.72    0.90
  16   2  -4   34.27    0.88
  14  -2  -4   17.82    0.55
  14  -2  -4   18.67    0.50
  14   2  -4   18.44    0.51
  14   2  -4   18.53    0.54
  12  -2  -4    3.95    0.21
  12  -2  -4    4.04    0.16
  12   2  -4    3.82    0.17
  12   2  -4    4.09    0.21
  10  -2  -4   20.89    0.58
  10  -2  -4   22.79    0.54
  10   2  -4   21.59    0.57
  10   2  -4   21.77    0.55
   8  -2  -4  111.31    2.49
   8  -2  -4  106.90    2.50
   8   2  -4  114.08    2.52
   8   2  -4  110.91    2.50
   6  -2  -4  433.35    9.93
   6  -2  -4  458.47   10.10
   6   2  -4  465.10   10.19
   6   2  -4  453.90   10.06
   4  -2  -4   35.92    0.85
   4   2  -4   36.36    0.86
  -4   2   4   36.93    0.82
   4   2  -4   36.21    0.85
   2  -2  -4    0.20    0.04
   2  -2  -4    0.15    0.08
   2   2  -4    0.12    0.05
   2   2  -4    0.19    0.06
  -2   2   4    0.17    0.03
   0  -2   4  125.42    2.87
   0  -2  -4  126.27    2.75
   0  -2  -4  125.67    3.02
   0   2  -4  124.95    2.78
   0   2  -4  122.67    2.96
  -2  -2  -4   50.23    1.31
   2  -2   4   50.93    1.24
   2   2   4   53.16    1.21
  -2   2  -4   49.12    1.16
  -4  -2  -4   78.78    1.97
   4  -2   4   79.32    1.89
   4   2   4   79.30    1.86
   6  -2   4  101.98    2.47
  -6  -2  -4  102.37    2.56
   6   2   4  102.94    2.44
   6   2   4  109.34    2.31
   8  -2   4   18.36    0.59
   8   2   4   18.62    0.56
   8   2   4   19.55    0.47
  10  -2   4   89.09    2.28
  10   2   4   96.04    2.11
  10   2   4   95.53    2.26
  12  -2   4   61.78    1.57
  12   2   4   58.66    1.52
  14  -2   4    4.78    0.31
  14   2   4    4.78    0.30
  16  -2   4    1.49    0.21
  16   2   4    1.84    0.21
  18  -2   4   21.04    0.73
  18   2   4   20.12    0.71
  20  -2   4   10.08    0.51
  20   2   4    9.47    0.47
  23  -3  -4    0.14    0.15
  23   3  -4   -0.12    0.17
  21  -3  -4    3.16    0.27
  21   3  -4    2.76    0.25
  19  -3  -4    0.74    0.16
  19   3  -4    0.31    0.14
  17  -3  -4    0.21    0.12
  17   3  -4    0.19    0.12
  17   3  -4    0.15    0.09
  15  -3  -4    0.42    0.12
  15   3  -4    0.40    0.13
  15   3  -4    0.26    0.09
  13  -3  -4   26.59    0.73
  13  -3  -4   27.16    0.68
  13   3  -4   27.10    0.71
  13   3  -4   25.71    0.69
  11  -3  -4    9.51    0.28
  11  -3  -4    9.43    0.33
  11   3  -4    9.70    0.32
  11   3  -4    9.66    0.30
   9  -3  -4    0.41    0.08
   9  -3  -4    0.37    0.05
   9   3  -4    0.33    0.08
   9   3  -4    0.40    0.07
   7  -3  -4    1.59    0.11
   7  -3  -4    1.61    0.08
   7   3  -4    1.81    0.13
   7   3  -4    1.63    0.10
   5  -3  -4   87.87    2.02
   5   3  -4   90.84    2.02
  -5   3   4   88.63    2.01
   5   3  -4   90.35    2.04
   3  -3  -4   64.77    1.45
   3   3  -4   62.17    1.46
   3   3  -4   62.33    1.47
  -3   3   4   64.21    1.45
   3   3  -4   66.64    1.53
   1  -3  -4  108.33    2.76
  -1  -3   4  111.52    2.63
   1  -3  -4  117.07    2.50
   1   3  -4  111.86    2.67
   1   3  -4  114.31    2.54
  -1   3   4  117.71    2.57
   1  -3   4   19.58    0.54
  -1  -3  -4   18.72    0.58
   1   3   4   19.06    0.49
  -1   3  -4   18.69    0.48
  -3  -3  -4    2.35    0.17
   3  -3   4    2.56    0.15
   3   3   4    2.75    0.13
  -5  -3  -4   31.28    0.88
   5  -3   4   31.32    0.85
   5   3   4   32.14    0.81
   7  -3   4   34.36    0.95
  -7  -3  -4   34.84    0.98
   7   3   4   34.77    0.91
   7   3   4   36.08    0.80
   9  -3   4    2.60    0.22
   9   3   4    2.81    0.11
   9   3   4    2.52    0.18
  11  -3   4    0.01    0.10
  11   3   4   -0.06    0.09
  13  -3   4    3.01    0.26
  13   3   4    2.35    0.21
  15  -3   4    0.29    0.16
  15  -3   4    0.67    0.13
  15   3   4    0.34    0.13
  17  -3   4   14.80    0.52
  17  -3   4   16.08    0.62
  17   3   4   15.64    0.59
  19  -3   4    6.44    0.40
  19   3   4    6.03    0.37
  22  -4  -4    6.08    0.39
  22   4  -4    6.43    0.37
  20  -4  -4   10.56    0.45
  20   4  -4   10.89    0.45
  18  -4  -4   16.39    0.55
  18   4  -4   15.86    0.53
  18   4  -4   15.35    0.51
  16  -4  -4    2.76    0.21
  16   4  -4    2.39    0.19
  16   4  -4    2.49    0.20
  14  -4  -4    1.44    0.13
  14  -4  -4    1.75    0.17
  14   4  -4    1.41    0.14
  14   4  -4    1.45    0.16
  12  -4  -4   36.68    0.92
  12  -4  -4   37.44    0.96
  12   4  -4   37.45    0.93
  12   4  -4   37.37    0.94
  10  -4  -4  177.85    3.99
  10  -4  -4  169.75    3.96
  10   4  -4  179.41    4.00
  10   4  -4  176.88    3.94
   8  -4  -4   11.69    0.32
   8  -4  -4   10.87    0.34
   8   4  -4   10.82    0.32
   8   4  -4   10.71    0.34
   6  -4  -4    5.70    0.21
   6   4  -4    5.60    0.20
  -6   4   4    5.88    0.16
   6   4  -4    5.84    0.21
   4  -4  -4   74.22    1.67
  -4   4   4   73.63    1.68
   4   4  -4   73.48    1.70
   4   4  -4   73.38    1.69
   2  -4  -4    2.06    0.17
   2  -4  -4    2.38    0.10
  -2   4   4    2.47    0.10
   2   4  -4    2.15    0.11
   2   4  -4    2.30    0.13
   0  -4  -4   67.83    1.75
   0  -4   4   68.86    1.66
   0  -4  -4   69.42    1.52
   0   4  -4   68.38    1.57
  -2  -4  -4  103.75    2.53
   2  -4   4  107.33    2.43
   2   4   4   99.71    2.35
  -2   4  -4   99.28    2.30
  -4  -4  -4   38.89    1.06
   4  -4   4   37.50    1.01
   4   4   4   39.06    0.96
   6  -4   4    1.82    0.17
  -6  -4  -4    1.65    0.18
   6   4   4    1.61    0.13
  -8  -4  -4   15.29    0.53
   8  -4   4   14.63    0.52
   8   4   4   15.59    0.48
  10  -4   4   16.33    0.56
  10   4   4   15.37    0.50
  12  -4   4    7.90    0.39
  12   4   4    7.64    0.33
  14  -4   4   16.37    0.61
  14   4   4   16.74    0.57
  16  -4   4   14.15    0.58
  16  -4   4   14.05    0.50
  16   4   4   14.44    0.55
  18  -4   4    3.71    0.33
  18  -4   4    3.34    0.26
  18   4   4    3.79    0.32
  20  -4   4    3.42    0.28
  20  -4   4    2.96    0.31
  20   4   4    3.08    0.32
  23  -5  -4    3.80    0.35
  21  -5  -4    1.82    0.23
  19  -5  -4    0.62    0.18
  19   5  -4    0.65    0.15
  19   5  -4    0.96    0.18
  17  -5  -4    0.31    0.12
  17   5  -4    0.25    0.12
  17   5  -4    0.49    0.14
  15  -5  -4   10.39    0.40
  15   5  -4   10.22    0.38
  15   5  -4   10.57    0.37
  13  -5  -4    8.37    0.34
  13  -5  -4    8.70    0.30
  13   5  -4    8.70    0.33
  13   5  -4    8.35    0.31
  11  -5  -4   12.05    0.37
  11  -5  -4   11.76    0.40
  11   5  -4   12.41    0.39
  11   5  -4   12.00    0.38
   9  -5  -4    0.03    0.07
   9  -5  -4    0.07    0.05
   9   5  -4    0.01    0.06
   9   5  -4    0.07    0.09
   7  -5  -4    0.05    0.05
   7  -5  -4   -0.03    0.04
   7   5  -4   -0.10    0.05
   7   5  -4    0.01    0.07
   5  -5  -4   12.42    0.35
  -5   5   4   12.28    0.32
   5   5  -4   12.63    0.36
   5   5  -4   12.18    0.36
  -3   5   4    0.80    0.07
   3   5  -4    0.99    0.10
   3   5  -4    0.64    0.08
   1  -5  -4   87.60    2.25
   1  -5  -4   92.74    2.00
   1   5  -4   89.35    2.04
   1   5  -4   88.92    2.07
  -1  -5  -4    0.18    0.03
  -1  -5  -4    0.17    0.10
   1  -5   4    0.03    0.05
   1   5   4    0.15    0.06
  -1   5  -4    0.13    0.06
   3  -5   4   24.79    0.72
  -3  -5  -4   25.06    0.75
   3   5   4   25.22    0.65
   5  -5   4    0.31    0.09
  -5  -5  -4    0.28    0.12
   5   5   4    0.28    0.08
   7  -5   4    0.07    0.08
  -7  -5  -4    0.11    0.11
   7   5   4    0.04    0.08
   9  -5   4   13.95    0.51
  -9  -5  -4   14.26    0.52
   9   5   4   13.95    0.46
  11  -5   4    3.29    0.26
  11   5   4    3.14    0.22
  13  -5   4    3.92    0.29
  13   5   4    4.00    0.27
  15  -5   4    4.90    0.35
  15   5   4    4.68    0.29
  17  -5   4    1.20    0.23
  17  -5   4    0.92    0.17
  17   5   4    0.91    0.18
  19  -5   4    0.50    0.16
  19  -5   4    0.65    0.21
  19   5   4    0.46    0.18
  22  -6  -4    3.07    0.31
  20  -6  -4   13.34    0.54
  20   6  -4   14.58    0.53
  18  -6  -4    6.58    0.37
  18   6  -4    7.31    0.34
  16  -6  -4    1.75    0.20
  16   6  -4    1.50    0.17
  14  -6  -4    9.96    0.39
  14   6  -4    9.73    0.37
  14   6  -4   10.06    0.37
  12  -6  -4   10.18    0.34
  12  -6  -4    9.43    0.36
  12   6  -4    9.50    0.35
  12   6  -4    9.81    0.35
  10  -6  -4   69.87    1.64
  10  -6  -4   68.36    1.64
  10   6  -4   65.86    1.63
  10   6  -4   68.18    1.60
   8  -6  -4   21.33    0.58
   8  -6  -4   21.51    0.59
   8   6  -4   20.83    0.57
   8   6  -4   20.63    0.57
   6  -6  -4   14.56    0.42
   6   6  -4   14.56    0.41
   6   6  -4   14.25    0.42
  -6   6   4   14.55    0.38
   4  -6  -4    5.56    0.21
   4   6  -4    6.49    0.23
   4   6  -4    5.79    0.22
  -4   6   4    5.64    0.19
   2  -6  -4  107.76    2.79
   2   6  -4  111.02    2.58
   2   6  -4  115.72    2.54
  -2   6   4  114.30    2.57
   0  -6   4   29.02    0.80
   0  -6  -4   26.76    0.83
   0   6  -4   27.88    0.70
   0   6   4   27.82    0.70
  -2  -6  -4    2.30    0.21
   2  -6   4    2.35    0.17
   2   6   4    2.40    0.15
   4  -6   4   65.60    1.68
  -4  -6  -4   66.57    1.72
   4   6   4   66.81    1.59
   6  -6   4   15.72    0.55
  -6  -6  -4   16.26    0.56
   6   6   4   16.03    0.48
   8  -6   4   28.71    0.85
  -8  -6  -4   26.79    0.84
   8   6   4   28.69    0.78
  10  -6   4    5.29    0.31
 -10  -6  -4    5.73    0.32
  10   6   4    5.44    0.27
  12  -6   4    0.29    0.13
  12   6   4    0.15    0.11
  14  -6   4    6.51    0.39
  14   6   4    6.24    0.33
  16  -6   4   15.50    0.64
  16   6   4   15.64    0.58
  18  -6   4    5.30    0.39
  18  -6   4    4.98    0.32
  18   6   4    4.53    0.33
  21  -7  -4    9.26    0.48
  19  -7  -4    1.16    0.21
  19   7  -4    0.85    0.19
  19   7  -4    1.08    0.19
  17  -7  -4    0.32    0.15
  17   7  -4    0.05    0.13
  15  -7  -4   19.10    0.62
  15   7  -4   19.11    0.60
  13  -7  -4   14.00    0.48
  13   7  -4   14.53    0.47
  11  -7  -4    0.24    0.08
  11  -7  -4    0.09    0.10
  11   7  -4    0.27    0.11
  11   7  -4    0.43    0.11
   9  -7  -4    6.97    0.28
   9  -7  -4    6.87    0.29
   9   7  -4    6.62    0.27
   9   7  -4    6.81    0.27
   7  -7  -4   20.62    0.57
  -7   7   4   20.80    0.52
   7   7  -4   20.82    0.57
   7   7  -4   19.71    0.56
  -5   7   4   20.66    0.52
   5   7  -4   19.17    0.55
   5   7  -4   19.71    0.54
   3   7  -4    2.55    0.16
   3   7  -4    2.51    0.16
  -3   7   4    2.40    0.14
   1  -7  -4   16.65    0.59
   1   7  -4   17.36    0.48
  -1   7   4   17.53    0.50
   1   7  -4   18.13    0.49
   1  -7   4   15.88    0.53
  -1  -7  -4   14.47    0.53
   1   7   4   15.37    0.44
  -1   7  -4   14.94    0.43
   3  -7   4    1.82    0.19
  -3  -7  -4    1.25    0.18
   3   7   4    1.84    0.14
  -5  -7  -4   12.59    0.49
   5  -7   4   13.27    0.50
   5   7   4   12.76    0.41
  -7  -7  -4    1.04    0.18
   7  -7   4    1.09    0.18
   7   7   4    0.85    0.13
  -9  -7  -4    0.78    0.17
   9  -7   4    0.90    0.18
   9   7   4    0.71    0.13
  11  -7   4   18.56    0.68
  11   7   4   19.17    0.61
  13  -7   4   10.43    0.49
  13   7   4    9.98    0.43
  15  -7   4    3.78    0.34
  15   7   4    3.05    0.27
  17  -7   4   -0.05    0.12
  17  -7   4   -0.26    0.13
  17   7   4   -0.04    0.14
  20  -8  -4    1.32    0.24
  20   8  -4    1.71    0.23
  18  -8  -4    6.65    0.38
  18   8  -4    6.52    0.33
  18   8  -4    6.08    0.35
  16  -8  -4    6.62    0.36
  16   8  -4    6.41    0.33
  14  -8  -4    6.26    0.33
  14   8  -4    6.27    0.31
  12  -8  -4    0.22    0.11
  12  -8  -4    0.40    0.10
  12   8  -4    0.46    0.12
  10  -8  -4    2.18    0.18
  10  -8  -4    1.96    0.18
  10   8  -4    2.58    0.19
  10   8  -4    2.31    0.19
   8  -8  -4   18.16    0.56
   8  -8  -4   18.08    0.54
   8   8  -4   18.14    0.52
   8   8  -4   18.08    0.53
  -6   8   4   11.73    0.34
   6   8  -4   11.82    0.37
   6   8  -4   11.10    0.38
   4   8  -4    5.59    0.24
  -4   8   4    6.03    0.22
   4   8  -4    5.68    0.23
   2  -8  -4   63.14    1.71
   2   8  -4   63.21    1.53
   2   8  -4   64.51    1.50
   0  -8  -4   21.11    0.70
   0   8  -4   20.30    0.57
   0   8  -4   20.21    0.56
   0   8   4   21.23    0.57
  -2  -8  -4   14.49    0.54
   2  -8   4   14.62    0.54
   2   8   4   14.56    0.45
  -4  -8  -4    5.08    0.31
   4  -8   4    6.13    0.33
   4   8   4    6.10    0.27
   6  -8   4    7.90    0.39
  -6  -8  -4    8.23    0.38
   6   8   4    7.64    0.32
  -8  -8  -4   59.63    1.58
   8  -8   4   58.82    1.59
   8   8   4   57.51    1.47
  10  -8   4    9.76    0.47
 -10  -8  -4    9.78    0.44
  10   8   4   10.60    0.40
  12  -8   4    5.97    0.38
  12   8   4    5.75    0.31
  14  -8   4   12.58    0.56
  14   8   4   11.42    0.47
  16  -8   4    1.69    0.27
  16   8   4    1.68    0.22
  18  -8   4    1.20    0.21
  18  -8   4    1.45    0.27
  18   8   4    1.53    0.23
  19  -9  -4    0.51    0.18
  19   9  -4    0.45    0.17
  17  -9  -4    5.05    0.34
  17   9  -4    5.16    0.32
  15  -9  -4    7.85    0.38
  15   9  -4    7.65    0.36
  15   9  -4    8.28    0.34
  13  -9  -4    7.25    0.34
  13   9  -4    7.98    0.34
  11  -9  -4    9.06    0.37
  11  -9  -4    9.12    0.38
  11   9  -4    9.02    0.37
   9  -9  -4    4.28    0.25
   9  -9  -4    4.24    0.23
   9   9  -4    4.29    0.25
   9   9  -4    4.21    0.23
  -7   9   4   10.36    0.33
   7   9  -4   10.36    0.37
   7   9  -4   10.11    0.35
   5   9  -4   21.65    0.63
   5   9  -4   22.70    0.61
  -5   9   4   22.24    0.59
   3  -9  -4   12.62    0.54
   3   9  -4   12.04    0.38
   3   9  -4   12.15    0.40
   1  -9  -4    0.17    0.14
   1   9  -4    0.10    0.08
  -1   9   4    0.17    0.09
   1   9  -4    0.15    0.08
  -1  -9  -4   75.30    1.99
   1  -9   4   76.88    1.96
   1   9   4   76.03    1.82
   3  -9   4   21.46    0.73
  -3  -9  -4   21.24    0.71
   3   9   4   21.98    0.63
  -5  -9  -4   -0.01    0.13
   5  -9   4   -0.02    0.11
   5   9   4    0.13    0.11
   7  -9   4    3.63    0.32
  -7  -9  -4    3.66    0.27
   7   9   4    3.67    0.25
  -9  -9  -4    1.21    0.20
   9  -9   4    0.97    0.20
   9   9   4    1.44    0.19
  11  -9   4   11.23    0.53
  11   9   4   11.40    0.45
  13  -9   4   10.98    0.54
  13   9   4   11.19    0.48
  15  -9   4    1.38    0.25
  15   9   4    0.92    0.21
  17  -9   4   -0.10    0.17
  17   9   4   -0.04    0.17
  18 -10  -4    3.22    0.30
  18  10  -4    3.12    0.29
  16 -10  -4    4.81    0.33
  16  10  -4    3.90    0.30
  14 -10  -4    6.27    0.35
  14  10  -4    5.81    0.31
  14  10  -4    6.33    0.34
  12 -10  -4    5.75    0.30
  12  10  -4    5.79    0.32
  10 -10  -4    0.83    0.14
  10 -10  -4    1.19    0.17
  10  10  -4    1.04    0.15
   8 -10  -4    3.28    0.23
   8  10  -4    3.60    0.23
   8  10  -4    3.25    0.21
   6  10  -4   38.08    1.01
   6  10  -4   38.13    0.97
  -6  10   4   38.98    0.97
   4  10  -4   51.79    1.25
   4  10  -4   50.68    1.29
   2 -10  -4   27.11    0.89
  -2  10   4   26.51    0.72
   2  10  -4   26.56    0.74
   2  10  -4   26.95    0.71
   0 -10  -4   13.69    0.57
   0  10  -4   14.21    0.45
   0  10   4   14.77    0.46
   2 -10   4    4.53    0.32
  -2 -10  -4    4.70    0.32
   2  10   4    4.61    0.24
  -4 -10  -4    0.41    0.15
   4 -10   4    0.20    0.13
   4  10   4    0.17    0.11
   6 -10   4   67.31    1.82
  -6 -10  -4   67.36    1.78
   6  10   4   65.30    1.66
  -8 -10  -4    6.74    0.36
   8 -10   4    6.07    0.40
   8  10   4    6.55    0.32
 -10 -10  -4    1.88    0.23
  10 -10   4    1.72    0.26
  10  10   4    1.23    0.18
  12 -10   4    2.12    0.28
  12  10   4    2.03    0.23
  14 -10   4   -0.03    0.15
  14  10   4    0.05    0.16
  16 -10   4    1.46    0.26
  16  10   4    1.41    0.23
  17 -11  -4    2.86    0.29
  17  11  -4    2.85    0.28
  15 -11  -4    4.62    0.33
  15  11  -4    4.99    0.32
  13 -11  -4    3.23    0.28
  13  11  -4    2.67    0.22
  13  11  -4    3.54    0.28
  11 -11  -4   10.23    0.42
  11  11  -4   10.09    0.42
   9 -11  -4    0.10    0.10
   9  11  -4    0.12    0.12
   7  11  -4    0.54    0.14
   7  11  -4    0.62    0.12
  -7  11   4    0.65    0.11
   5  11  -4   18.97    0.58
   5  11  -4   19.06    0.55
   3 -11  -4    5.70    0.39
   3  11  -4    6.10    0.26
   3  11  -4    5.68    0.27
  -3  11   4    5.46    0.26
   1 -11  -4   18.59    0.68
   1  11  -4   17.13    0.54
  -1  11   4   17.37    0.53
   1 -11   4    4.14    0.32
  -1 -11  -4    4.45    0.33
   1  11   4    4.19    0.23
  -3 -11  -4    8.31    0.41
   3 -11   4    7.81    0.44
   3  11   4    7.78    0.34
   5 -11   4   41.58    1.30
  -5 -11  -4   43.66    1.25
   5  11   4   44.93    1.16
   7 -11   4    3.42    0.33
   7  11   4    4.00    0.27
   9 -11   4    3.76    0.37
   9  11   4    3.23    0.26
  11 -11   4   10.33    0.55
  11  11   4    9.31    0.43
  13 -11   4    2.27    0.32
  13  11   4    2.19    0.26
  15  11   4    5.49    0.40
  16 -12  -4    3.15    0.30
  16  12  -4    3.64    0.32
  14 -12  -4    0.22    0.14
  14  12  -4    0.12    0.16
  12 -12  -4    1.07    0.18
  12  12  -4    1.18    0.18
  12  12  -4    0.94    0.18
  10 -12  -4    1.16    0.17
  10  12  -4    1.47    0.19
   8 -12  -4    0.05    0.11
   8  12  -4    0.00    0.11
   6  12  -4    1.57    0.16
   6  12  -4    1.59    0.19
   4 -12  -4    8.49    0.48
   4  12  -4    7.95    0.32
  -4  12   4    7.82    0.32
   4  12  -4    8.01    0.34
   2 -12  -4    0.45    0.19
   2  12  -4    0.52    0.13
  -2  12   4    0.43    0.12
   0 -12  -4    0.91    0.19
   0  12   4    0.77    0.13
   0  12  -4    0.55    0.13
   2 -12   4    6.94    0.42
  -2 -12  -4    7.63    0.41
   2  12   4    7.27    0.33
   4 -12   4    4.35    0.35
   4  12   4    4.63    0.28
   6 -12   4    2.50    0.31
   6  12   4    2.17    0.23
   8 -12   4    2.81    0.33
   8  12   4    2.02    0.24
  10 -12   4    5.85    0.43
  10  12   4    4.89    0.33
  12 -12   4    3.26    0.36
  12  12   4    2.85    0.28
  15 -13  -4    2.05    0.25
  15  13  -4    2.94    0.30
  13 -13  -4    2.77    0.27
  13  13  -4    3.55    0.30
  11 -13  -4   10.11    0.43
  11  13  -4   10.07    0.46
   9 -13  -4    6.85    0.40
   9  13  -4    7.76    0.39
   7  13  -4    3.90    0.27
   5 -13  -4    5.82    0.45
  -5  13   4    4.95    0.28
   5  13  -4    5.15    0.29
   5  13  -4    5.34    0.27
   3 -13  -4    4.64    0.40
   3  13  -4    4.73    0.29
  -3  13   4    4.56    0.26
  -1  13   4   24.19    0.72
   1  13  -4   24.48    0.73
   1 -13   4   12.24    0.58
   1  13   4   13.16    0.48
   3 -13   4    8.67    0.51
   3  13   4    9.62    0.40
   5 -13   4    4.70    0.38
   5  13   4    4.81    0.30
   7 -13   4    2.59    0.34
   7  13   4    2.78    0.27
   9 -13   4    2.59    0.33
   9  13   4    3.25    0.29
  11 -13   4    1.02    0.25
  11  13   4    0.64    0.22
  12 -14  -4    0.96    0.18
  12  14  -4    0.87    0.21
  10 -14  -4    1.73    0.21
  10  14  -4    1.79    0.24
   8 -14  -4    2.01    0.26
   8  14  -4    1.85    0.22
   6  14  -4    1.17    0.16
   6  14  -4    1.19    0.20
  -4  14   4    0.17    0.12
   4  14  -4   -0.17    0.12
  -2  14   4    0.50    0.15
   2  14  -4    0.28    0.15
   0 -14   4    0.14    0.16
   0  14  -4    0.31    0.13
   0  14   4    0.06    0.13
   2 -14   4    0.59    0.21
   2  14   4    0.51    0.17
   4 -14   4    5.00    0.45
   4  14   4    5.21    0.32
   6 -14   4    0.83    0.23
   6  14   4    0.48    0.17
   8 -14   4    0.10    0.18
   8  14   4    0.03    0.17
   9 -15  -4    1.75    0.21
   9  15  -4    2.21    0.26
   7 -15  -4    4.82    0.38
   7  15  -4    5.11    0.35
  -5  15   4    1.52    0.19
   5  15  -4    1.76    0.23
  -3  15   4    3.50    0.27
   3  15  -4    4.63    0.32
  -1  15   4   17.36    0.60
   1  15  -4   18.36    0.63
   1 -15   4    4.62    0.43
   1  15   4    5.85    0.34
   3 -15   4    0.19    0.17
   3  15   4    0.01    0.14
   5 -15   4    4.67    0.46
   5  15   4    4.42    0.35
   7  15   4    6.83    0.42
  -4  16   4    0.14    0.13
   4  16  -4    0.08    0.15
   2  16  -4    0.17    0.15
  -2  16   4    0.24    0.15
   0 -16   4    0.09    0.19
   0  16   4    0.57    0.18
   2 -16   4    1.28    0.28
   2  16   4    1.82    0.24
  24   0  -5   -0.18    0.16
  22   0  -5   -0.04    0.15
  20   0  -5   -0.13    0.12
  18   0  -5   -0.10    0.11
  16   0  -5   -0.01    0.11
  14   0  -5   -0.09    0.05
  14   0  -5   -0.04    0.08
  12   0  -5    0.07    0.08
  12   0  -5    0.00    0.04
  10   0  -5    0.06    0.03
  10   0  -5    0.07    0.07
   6   0  -5    0.09    0.06
  -6   0   5    0.05    0.02
  -4   0   5    0.04    0.03
   4   0  -5   -0.07    0.05
   2   0  -5    0.05    0.06
  -2   0   5   -0.01    0.02
   2   0  -5    0.05    0.04
   0   0  -5   -0.04    0.03
   0   0  -5   -0.07    0.06
  -2   0  -5    0.03    0.03
  -2   0  -5    0.07    0.08
   2   0   5   -0.03    0.04
  -4   0  -5   -0.09    0.06
   4   0   5   -0.04    0.05
   6   0   5   -0.07    0.06
  -6   0  -5    0.04    0.07
   8   0   5   -0.09    0.07
  10   0   5    0.13    0.11
  12   0   5   -0.01    0.11
  14   0   5   -0.01    0.11
  16   0   5   -0.08    0.14
  18   0   5   -0.19    0.15
  20   0   5   -0.30    0.15
  23  -1  -5    1.19    0.22
  23   1  -5    1.20    0.21
  21  -1  -5    2.13    0.24
  21   1  -5    2.04    0.23
  19  -1  -5   14.49    0.51
  19   1  -5   13.26    0.48
  17  -1  -5   18.73    0.59
  17   1  -5   18.81    0.58
  15  -1  -5   30.57    0.84
  15   1  -5   30.95    0.84
  15   1  -5   32.46    0.79
  13  -1  -5   37.41    0.86
  13  -1  -5   35.19    0.92
  13   1  -5   36.77    0.87
  13   1  -5   34.52    0.91
  11  -1  -5   37.78    0.87
  11  -1  -5   36.84    0.93
  11   1  -5   37.22    0.88
   9  -1  -5   49.13    1.10
   9  -1  -5   48.14    1.16
   9   1  -5   49.16    1.13
   9   1  -5   48.91    1.16
   7  -1  -5   96.84    2.25
   7   1  -5   99.12    2.25
   7   1  -5  102.28    2.24
   5  -1  -5  105.94    2.33
  -5  -1   5  103.99    2.36
   5   1  -5  101.53    2.33
   3  -1  -5   87.33    1.95
  -3  -1   5   86.31    2.01
   3  -1  -5   86.46    2.16
   3   1  -5   87.98    2.12
  -3   1   5   87.59    1.97
   3   1  -5   88.11    1.97
   1  -1  -5   30.64    0.83
   1  -1  -5   30.52    0.70
  -1   1   5   29.74    0.72
   1   1  -5   29.13    0.71
   1  -1   5    0.30    0.07
  -1  -1  -5    0.23    0.04
  -1   1  -5    0.23    0.05
  -1   1  -5    0.32    0.08
   1   1   5    0.45    0.06
  -3  -1  -5   54.84    1.44
   3  -1   5   57.43    1.37
  -3   1  -5   55.51    1.42
   3   1   5   56.18    1.35
  -5  -1  -5   35.56    0.96
  -5   1  -5   33.91    0.94
   5   1   5   34.72    0.90
   7  -1   5   35.90    0.97
  -7  -1  -5   36.09    1.01
   7   1   5   36.55    0.95
   9  -1   5   64.40    1.65
   9   1   5   66.86    1.50
   9   1   5   64.66    1.63
  11  -1   5   24.45    0.75
  11   1   5   23.85    0.73
  13  -1   5   10.10    0.35
  13  -1   5   10.58    0.45
  13   1   5   10.62    0.44
  15  -1   5    8.32    0.43
  15  -1   5    8.80    0.34
  15   1   5    8.79    0.42
  17  -1   5    6.49    0.40
  17   1   5    5.85    0.38
  19  -1   5    8.63    0.49
  19   1   5    9.04    0.46
  24  -2  -5    1.31    0.24
  24   2  -5    1.56    0.24
  22  -2  -5    0.11    0.16
  22   2  -5    0.10    0.16
  20  -2  -5    1.12    0.19
  20   2  -5    1.01    0.18
  18  -2  -5    0.03    0.12
  18   2  -5    0.11    0.12
  16  -2  -5    2.56    0.20
  16   2  -5    2.44    0.16
  16   2  -5    1.98    0.19
  14  -2  -5    0.51    0.13
  14   2  -5    0.58    0.09
  14   2  -5    0.55    0.13
  12  -2  -5   13.79    0.35
  12  -2  -5   13.10    0.42
  12   2  -5   13.43    0.37
  10  -2  -5   15.02    0.35
  10  -2  -5   14.05    0.43
  10   2  -5   14.64    0.38
  10   2  -5   13.84    0.42
   8  -2  -5    6.65    0.24
   8   2  -5    7.18    0.21
   8   2  -5    7.67    0.26
   6  -2  -5    3.94    0.16
   6   2  -5    4.07    0.17
   6   2  -5    4.09    0.13
   4  -2  -5   36.97    0.88
  -4  -2   5   38.40    0.92
   4   2  -5   36.93    0.89
  -4   2   5   38.22    0.86
   4   2  -5   37.99    0.96
   2  -2  -5   11.20    0.40
   2  -2  -5   11.68    0.29
   2   2  -5   11.65    0.35
   2   2  -5   11.38    0.32
  -2   2   5   11.46    0.30
   0  -2  -5   50.37    1.12
   0  -2  -5   50.27    1.30
   0  -2   5   49.76    1.22
   0   2  -5   49.14    1.15
   0   2  -5   49.30    1.24
  -2  -2  -5    9.91    0.24
   2  -2   5   10.16    0.34
  -2  -2  -5   10.28    0.38
   2   2   5   10.55    0.31
  -2   2  -5   10.19    0.28
  -4  -2  -5   41.42    1.13
   4  -2   5   42.42    1.08
   4   2   5   41.86    1.04
  -6  -2  -5    8.68    0.36
   6  -2   5    9.34    0.35
   6   2   5    9.09    0.32
   6   2   5    9.59    0.24
   8  -2   5    3.23    0.22
  -8  -2  -5    3.15    0.23
   8   2   5    3.51    0.13
   8   2   5    3.44    0.21
  10  -2   5    2.53    0.23
  10   2   5    2.81    0.23
  12  -2   5    3.81    0.27
  12   2   5    4.92    0.27
  14  -2   5    0.87    0.13
  14  -2   5    0.84    0.18
  14   2   5    0.88    0.17
  16  -2   5   13.08    0.46
  16  -2   5   14.35    0.58
  16   2   5   13.80    0.54
  18  -2   5    4.40    0.34
  18   2   5    4.10    0.35
  20  -2   5   -0.09    0.17
  20   2   5   -0.35    0.16
  23  -3  -5    2.25    0.25
  23   3  -5    1.91    0.25
  21  -3  -5    0.89    0.20
  21   3  -5    1.11    0.20
  19  -3  -5    5.62    0.33
  19   3  -5    6.53    0.34
  17  -3  -5   17.31    0.58
  17   3  -5   18.65    0.54
  17   3  -5   18.30    0.57
  15  -3  -5   27.36    0.77
  15   3  -5   27.46    0.73
  15   3  -5   28.27    0.77
  13  -3  -5    8.85    0.34
  13   3  -5    8.33    0.28
  13   3  -5    8.74    0.33
  11  -3  -5    8.72    0.24
  11  -3  -5    8.63    0.31
  11   3  -5    8.48    0.27
  11   3  -5    8.49    0.31
   9  -3  -5   32.30    0.74
   9  -3  -5   32.49    0.81
   9   3  -5   31.91    0.80
   9   3  -5   31.59    0.78
   7  -3  -5   47.24    1.14
   7  -3  -5   49.88    1.11
   7   3  -5   49.31    1.14
   7   3  -5   47.70    1.15
   5  -3  -5   34.74    0.83
   5   3  -5   34.06    0.82
  -5   3   5   34.95    0.79
   5   3  -5   35.34    0.88
   5   3  -5   34.24    0.84
   3  -3  -5   35.89    0.82
   3  -3  -5   35.22    0.99
   3   3  -5   35.24    0.85
  -3   3   5   34.20    0.82
   3   3  -5   35.59    0.88
   1  -3  -5   10.75    0.41
  -1  -3   5   11.09    0.35
   1  -3  -5   10.99    0.28
   1   3  -5   11.00    0.33
  -1   3   5   11.28    0.30
   1   3  -5   11.43    0.32
  -1  -3  -5  162.22    4.00
  -1  -3  -5  178.01    3.63
  -1   3  -5  167.61    3.69
  -1   3  -5  156.04    3.91
   1   3   5  164.85    3.78
   3  -3   5  200.10    4.62
  -3  -3  -5  204.80    4.82
   3   3   5  198.17    4.56
   5  -3   5    0.79    0.12
  -5  -3  -5    0.58    0.12
   5   3   5    0.61    0.09
  -7  -3  -5   35.62    1.01
   7  -3   5   35.68    0.98
   7   3   5   35.32    0.93
   9  -3   5   34.14    0.97
   9   3   5   33.77    0.92
  11  -3   5   34.06    0.97
  11   3   5   31.18    0.90
  13  -3   5   14.90    0.57
  13   3   5   15.62    0.54
  15  -3   5    2.33    0.28
  15   3   5    2.34    0.24
  17  -3   5   10.80    0.52
  17   3   5   11.57    0.51
  19  -3   5    9.14    0.50
  19   3   5    8.30    0.47
  22  -4  -5    1.13    0.22
  22   4  -5    0.81    0.21
  20  -4  -5    0.03    0.15
  20   4  -5    0.03    0.15
  18  -4  -5    0.04    0.14
  18   4  -5    0.08    0.13
  16  -4  -5    7.20    0.33
  16   4  -5    6.59    0.28
  16   4  -5    6.60    0.32
  14  -4  -5    9.85    0.38
  14   4  -5   10.44    0.35
  14   4  -5   10.21    0.37
  12  -4  -5    0.13    0.10
  12  -4  -5    0.00    0.05
  12   4  -5    0.06    0.07
  12   4  -5    0.35    0.12
  10  -4  -5    3.69    0.20
  10  -4  -5    3.79    0.14
  10   4  -5    3.56    0.17
  10   4  -5    4.05    0.21
   8  -4  -5   51.95    1.19
   8  -4  -5   50.24    1.21
   8   4  -5   50.12    1.21
   8   4  -5   50.93    1.21
   6  -4  -5   11.46    0.33
   6   4  -5   11.17    0.32
  -6   4   5   11.82    0.29
   6   4  -5   11.53    0.35
   4  -4  -5    0.47    0.06
   4   4  -5    0.64    0.06
  -4   4   5    0.63    0.06
   4   4  -5    0.47    0.08
   4   4  -5    0.58    0.06
  -2  -4   5    2.29    0.15
   2  -4  -5    1.92    0.19
   2  -4  -5    2.22    0.09
   2   4  -5    2.22    0.13
   2   4  -5    2.07    0.10
  -2   4   5    2.08    0.10
   0  -4   5    4.02    0.20
   0  -4  -5    4.00    0.11
   0  -4  -5    3.43    0.24
   2  -4   5   36.57    0.96
  -2  -4  -5   35.73    1.01
   2   4   5   37.12    0.89
  -2   4  -5   34.09    0.86
  -4  -4  -5   12.75    0.47
   4   4   5   12.58    0.39
   6  -4   5    4.17    0.24
  -6  -4  -5    4.30    0.27
   6   4   5    4.11    0.21
  -8  -4  -5    0.41    0.14
   8  -4   5    0.29    0.11
   8   4   5    0.23    0.09
  10  -4   5    2.40    0.23
  10   4   5    1.71    0.17
  12  -4   5    0.71    0.16
  12   4   5    1.02    0.16
  14  -4   5    2.84    0.29
  14   4   5    2.52    0.24
  16  -4   5   12.57    0.55
  16  -4   5   12.37    0.46
  16   4   5   13.71    0.54
  18  -4   5   10.40    0.51
  18  -4   5    8.75    0.40
  18   4   5    9.14    0.46
  23  -5  -5    4.06    0.36
  23   5  -5    4.66    0.36
  21  -5  -5    4.48    0.35
  21   5  -5    4.78    0.34
  19  -5  -5    0.22    0.16
  19   5  -5    0.32    0.16
  17  -5  -5    8.38    0.38
  17   5  -5    8.78    0.35
  17   5  -5    8.81    0.37
  15  -5  -5   19.19    0.60
  15   5  -5   17.98    0.55
  15   5  -5   18.55    0.57
  13  -5  -5   31.59    0.84
  13   5  -5   29.81    0.81
  13   5  -5   30.19    0.80
  11  -5  -5  109.24    2.50
  11  -5  -5  106.41    2.48
  11   5  -5  106.76    2.50
  11   5  -5  109.50    2.49
   9  -5  -5   26.23    0.65
   9  -5  -5   25.67    0.68
   9   5  -5   25.17    0.66
   9   5  -5   24.73    0.67
   7  -5  -5   42.68    1.05
   7   5  -5   42.65    1.05
  -7   5   5   44.29    1.00
   7   5  -5   43.39    1.05
   5  -5  -5   13.07    0.37
   5   5  -5   12.83    0.37
   5   5  -5   13.19    0.39
  -5   5   5   13.30    0.34
   3  -5  -5  119.75    2.96
   3  -5  -5  117.77    2.65
   3   5  -5  117.88    2.72
  -3   5   5  121.72    2.70
   3   5  -5  116.17    2.68
   1  -5  -5   11.68    0.46
   1  -5  -5   12.47    0.31
  -1  -5   5   11.97    0.41
  -1   5   5   11.85    0.34
   1   5  -5   11.88    0.35
  -1  -5  -5   61.05    1.66
  -1  -5  -5   65.45    1.40
   1  -5   5   63.94    1.59
  -1   5  -5   64.61    1.47
   1   5   5   61.46    1.49
   3  -5   5   86.05    2.09
  -3  -5  -5   83.43    2.17
   3   5   5   86.90    2.01
  -5  -5  -5   15.52    0.56
   5   5   5   16.11    0.47
   7  -5   5    6.22    0.32
  -7  -5  -5    6.78    0.34
   7   5   5    6.04    0.27
  -9  -5  -5    2.96    0.27
   9  -5   5    2.40    0.23
   9   5   5    2.45    0.19
  11   5   5    4.00    0.25
  13  -5   5    7.53    0.41
  13   5   5    6.74    0.34
  15  -5   5   11.14    0.53
  15   5   5   10.60    0.47
  17  -5   5    5.31    0.39
  17  -5   5    5.17    0.31
  17   5   5    4.20    0.32
  19  -5   5    3.47    0.36
  19  -5   5    3.23    0.28
  19   5   5    2.94    0.30
  22  -6  -5    5.37    0.37
  22   6  -5    5.60    0.39
  20  -6  -5    0.26    0.17
  20   6  -5    0.36    0.17
  18  -6  -5    0.02    0.13
  18   6  -5   -0.17    0.14
  18   6  -5   -0.05    0.11
  16  -6  -5    0.55    0.14
  16   6  -5    0.93    0.16
  16   6  -5    0.80    0.14
  14  -6  -5    6.94    0.32
  14   6  -5    6.55    0.31
  14   6  -5    6.38    0.29
  12  -6  -5    7.81    0.33
  12   6  -5    7.22    0.32
  12   6  -5    8.13    0.30
  10  -6  -5    4.02    0.19
  10  -6  -5    4.59    0.23
  10   6  -5    4.03    0.21
  10   6  -5    3.79    0.21
   8  -6  -5    3.40    0.18
   8  -6  -5    3.48    0.17
   8   6  -5    3.32    0.18
   8   6  -5    3.28    0.20
   6  -6  -5    1.10    0.11
   6   6  -5    1.11    0.10
  -6   6   5    1.27    0.09
   6   6  -5    1.03    0.12
   4  -6  -5    9.08    0.28
  -4   6   5    9.46    0.27
   4   6  -5    9.35    0.31
   4   6  -5    8.82    0.30
   2  -6  -5   14.12    0.53
   2  -6  -5   14.53    0.37
  -2   6   5   13.80    0.39
   2   6  -5   13.63    0.40
   2   6  -5   14.30    0.41
   0  -6   5   46.25    1.20
   0  -6  -5   46.03    1.02
   0  -6  -5   42.76    1.25
   0   6  -5   45.42    1.08
  -2  -6  -5    8.11    0.37
   2  -6   5    8.43    0.35
  -2   6  -5    8.07    0.28
   2   6   5    8.23    0.28
   4  -6   5    1.27    0.16
  -4  -6  -5    1.07    0.16
   4   6   5    1.14    0.12
  -6  -6  -5   12.18    0.47
   6  -6   5   11.55    0.46
   6   6   5   11.82    0.40
  -8  -6  -5   19.64    0.66
   8  -6   5   18.24    0.65
   8   6   5   18.38    0.57
  10  -6   5    4.24    0.29
 -10  -6  -5    4.37    0.31
  10   6   5    4.05    0.24
  12  -6   5    1.65    0.23
  12   6   5    1.95    0.21
  14  -6   5    7.03    0.41
  14   6   5    7.59    0.38
  16  -6   5    1.88    0.28
  16   6   5    1.87    0.23
  18  -6   5    0.25    0.15
  18  -6   5   -0.07    0.17
  18   6   5   -0.04    0.15
  21  -7  -5    2.63    0.29
  19  -7  -5    3.18    0.30
  19   7  -5    3.08    0.27
  19   7  -5    2.98    0.25
  17  -7  -5    4.54    0.31
  17   7  -5    4.10    0.26
  17   7  -5    4.08    0.29
  15  -7  -5   16.37    0.56
  15   7  -5   15.54    0.52
  15   7  -5   16.43    0.53
  13  -7  -5    3.29    0.23
  13   7  -5    2.30    0.19
  13   7  -5    2.69    0.20
  11  -7  -5   10.15    0.37
  11  -7  -5   11.30    0.40
  11   7  -5   10.63    0.38
  11   7  -5   10.89    0.37
   9  -7  -5   26.08    0.71
   9  -7  -5   25.84    0.72
   9   7  -5   26.44    0.71
   9   7  -5   26.72    0.71
   7  -7  -5    0.72    0.10
  -7   7   5    0.97    0.08
   7   7  -5    0.86    0.12
   7   7  -5    0.67    0.11
   5  -7  -5   11.07    0.34
   5   7  -5   11.13    0.36
   5   7  -5   10.67    0.35
  -5   7   5   11.66    0.32
   3  -7  -5   61.46    1.68
   3  -7  -5   61.27    1.43
   3   7  -5   62.98    1.47
  -3   7   5   62.44    1.46
   3   7  -5   61.65    1.48
   1  -7  -5    7.43    0.39
   1  -7  -5    7.98    0.24
  -1  -7   5    8.12    0.35
   1   7  -5    8.05    0.28
  -1  -7  -5   82.43    2.17
   1  -7   5   82.86    2.09
  -1  -7  -5   85.66    1.87
  -1   7  -5   86.69    1.95
   1   7   5   82.14    1.97
   3  -7   5    2.95    0.22
  -3  -7  -5    2.84    0.27
   3   7   5    3.12    0.19
  -5  -7  -5   26.00    0.83
   5   7   5   26.27    0.72
  -7  -7  -5   43.60    1.24
   7  -7   5   43.94    1.24
   7   7   5   43.30    1.13
  -9  -7  -5   12.35    0.50
   9  -7   5   13.07    0.53
   9   7   5   11.67    0.43
  11  -7   5   10.40    0.49
  11   7   5   10.89    0.42
  13  -7   5    5.20    0.36
  13   7   5    5.64    0.34
  15  -7   5    5.63    0.40
  15   7   5    4.42    0.31
  17  -7   5    6.65    0.43
  17   7   5    6.51    0.41
  20  -8  -5    0.35    0.17
  18  -8  -5    1.39    0.22
  18   8  -5    1.97    0.21
  16  -8  -5    2.82    0.26
  16   8  -5    2.43    0.22
  16   8  -5    2.89    0.24
  14  -8  -5    9.82    0.41
  14   8  -5    9.57    0.38
  14   8  -5    9.01    0.37
  12  -8  -5    9.79    0.39
  12   8  -5   10.49    0.38
  12   8  -5    9.29    0.36
  10  -8  -5   24.65    0.69
  10  -8  -5   23.34    0.68
  10   8  -5   23.61    0.66
  10   8  -5   23.88    0.67
   8  -8  -5   14.31    0.45
   8   8  -5   13.96    0.44
  -8   8   5   14.19    0.39
   8   8  -5   13.60    0.43
   6  -8  -5    4.68    0.22
   6   8  -5    4.83    0.22
  -6   8   5    5.27    0.20
   6   8  -5    4.77    0.24
   4  -8  -5   10.00    0.31
   4   8  -5    9.41    0.33
  -4   8   5    9.93    0.31
   4   8  -5    9.78    0.33
   2  -8  -5   14.96    0.41
   2  -8  -5   14.80    0.59
   2   8  -5   14.76    0.45
   2   8  -5   15.50    0.45
   0  -8  -5   39.18    0.91
   0  -8  -5   39.55    1.15
   0  -8   5   36.55    1.08
   0   8  -5   38.73    0.96
   0   8   5   38.72    0.97
  -2  -8  -5   37.91    1.13
   2  -8   5   39.38    1.12
   2   8   5   38.91    0.99
   4  -8   5    1.11    0.17
  -4  -8  -5    0.99    0.17
   4   8   5    0.89    0.13
   6  -8   5    1.41    0.20
  -6  -8  -5    1.40    0.21
   6   8   5    1.54    0.16
   8  -8   5   14.64    0.59
  -8  -8  -5   15.02    0.58
   8   8   5   14.53    0.50
 -10  -8  -5    0.67    0.18
  10  -8   5    1.24    0.21
  10   8   5    0.73    0.14
  12  -8   5    8.76    0.46
  12   8   5    9.69    0.42
  14  -8   5    2.69    0.31
  14   8   5    2.52    0.25
  16  -8   5    0.16    0.17
  16   8   5    0.38    0.18
  19  -9  -5    3.76    0.33
  19   9  -5    3.48    0.29
  17  -9  -5    5.64    0.35
  17   9  -5    5.14    0.32
  15  -9  -5    2.73    0.25
  15   9  -5    3.19    0.26
  13  -9  -5    3.59    0.25
  13   9  -5    3.65    0.24
  13   9  -5    3.53    0.24
  11  -9  -5    3.61    0.24
  11   9  -5    3.83    0.23
  11   9  -5    3.72    0.24
   9  -9  -5    0.36    0.12
   9  -9  -5    0.41    0.11
   9   9  -5    0.28    0.11
   9   9  -5    0.27    0.12
   7  -9  -5    3.52    0.21
   7   9  -5    3.19    0.21
  -7   9   5    3.84    0.17
   7   9  -5    3.40    0.22
   5  -9  -5   37.00    0.96
   5   9  -5   39.03    0.97
  -5   9   5   39.00    0.95
   5   9  -5   38.27    0.99
   3  -9  -5   22.00    0.80
   3   9  -5   22.88    0.63
   3   9  -5   22.66    0.63
   1  -9  -5   12.47    0.53
   1   9  -5   12.06    0.41
  -1   9   5   12.66    0.40
   1   9  -5   12.27    0.40
   1  -9   5   -0.07    0.09
  -1  -9  -5    0.05    0.14
   1   9   5    0.11    0.10
  -3  -9  -5   -0.07    0.13
   3  -9   5    0.06    0.10
   3   9   5    0.05    0.10
  -5  -9  -5   21.22    0.72
   5  -9   5   19.32    0.71
   5   9   5   19.87    0.60
   7  -9   5   28.91    0.92
  -7  -9  -5   28.09    0.89
   7   9   5   25.89    0.78
  -9  -9  -5    6.95    0.39
   9  -9   5    7.08    0.42
   9   9   5    7.03    0.34
  11  -9   5    0.60    0.19
 -11  -9  -5    0.36    0.18
  11   9   5    0.54    0.16
  13  -9   5    3.06    0.32
  13   9   5    2.99    0.26
  15  -9   5    3.44    0.36
  15   9   5    2.81    0.28
  18 -10  -5    1.11    0.20
  18  10  -5    1.49    0.22
  16 -10  -5    1.98    0.24
  16  10  -5    1.84    0.23
  14 -10  -5    6.65    0.36
  14  10  -5    6.33    0.33
  12 -10  -5    4.37    0.28
  12  10  -5    4.11    0.25
  12  10  -5    4.25    0.27
  10 -10  -5   11.72    0.43
  10  10  -5   10.82    0.41
  10  10  -5   11.32    0.40
   8 -10  -5   13.33    0.45
   8  10  -5   13.34    0.46
  -8  10   5   13.55    0.40
   8  10  -5   13.09    0.44
   6 -10  -5    0.30    0.09
   6  10  -5    0.44    0.11
  -6  10   5    0.66    0.10
   6  10  -5    0.50    0.12
   4 -10  -5    3.34    0.34
   4  10  -5    3.17    0.20
   4  10  -5    3.69    0.21
  -4  10   5    3.84    0.20
   2 -10  -5    8.51    0.46
   2  10  -5    8.56    0.33
  -2  10   5    8.26    0.33
   2  10  -5    8.31    0.31
   0 -10  -5    6.88    0.40
   0 -10   5    6.81    0.39
   0  10  -5    6.88    0.29
   0  10   5    6.94    0.28
  -2 -10  -5   49.78    1.41
   2 -10   5   49.97    1.41
   2  10   5   48.34    1.25
   4 -10   5   15.16    0.63
  -4 -10  -5   15.64    0.60
   4  10   5   15.33    0.51
  -6 -10  -5    0.61    0.17
   6 -10   5    0.57    0.17
   6  10   5    0.73    0.15
  -8 -10  -5    2.82    0.28
   8 -10   5    2.47    0.28
   8  10   5    2.51    0.22
 -10 -10  -5    4.88    0.36
  10 -10   5    4.56    0.36
  10  10   5    4.47    0.29
  12 -10   5    9.76    0.53
  12  10   5    9.33    0.43
  14 -10   5    1.16    0.24
  14  10   5    2.24    0.27
  17 -11  -5    1.32    0.22
  17  11  -5    1.47    0.22
  15 -11  -5    0.77    0.18
  15  11  -5    0.98    0.19
  15  11  -5    0.96    0.20
  13 -11  -5    5.01    0.31
  13  11  -5    4.93    0.31
  11 -11  -5    0.83    0.15
  11  11  -5    0.89    0.17
  11  11  -5    0.70    0.14
   9 -11  -5    0.15    0.11
   9  11  -5    0.12    0.12
   9  11  -5    0.03    0.10
   7 -11  -5    2.76    0.21
   7  11  -5    2.13    0.19
   7  11  -5    2.49    0.20
  -7  11   5    2.36    0.17
   5 -11  -5   12.17    0.59
   5  11  -5   11.55    0.43
   5  11  -5   11.55    0.41
  -5  11   5   11.95    0.39
   3 -11  -5   13.42    0.60
   3  11  -5   13.89    0.45
   3  11  -5   13.02    0.45
   1 -11  -5    7.76    0.45
   1  11  -5    7.51    0.32
  -1  11   5    7.83    0.32
   1  11  -5    8.02    0.33
   1 -11   5    8.24    0.44
  -1 -11  -5    7.09    0.42
   1  11   5    7.46    0.32
  -3 -11  -5    2.96    0.29
   3 -11   5    3.14    0.32
   3  11   5    2.78    0.21
  -5 -11  -5   12.74    0.54
   5 -11   5   12.17    0.58
   5  11   5   11.33    0.44
  -7 -11  -5    2.47    0.27
   7 -11   5    2.81    0.33
   7  11   5    2.63    0.24
   9 -11   5    3.45    0.36
  -9 -11  -5    3.31    0.34
   9  11   5    2.56    0.24
  11 -11   5    0.81    0.21
  11  11   5    0.65    0.19
  13 -11   5    1.31    0.26
  13  11   5    1.55    0.24
  16 -12  -5    0.31    0.15
  16  12  -5    0.37    0.19
  14 -12  -5    4.81    0.33
  14  12  -5    4.92    0.34
  12 -12  -5    6.39    0.34
  12  12  -5    5.72    0.34
  10 -12  -5    2.73    0.23
  10  12  -5    3.40    0.27
  10  12  -5    3.05    0.23
   8 -12  -5    6.01    0.29
   8  12  -5    5.41    0.28
   8  12  -5    5.21    0.29
  -8  12   5    5.26    0.25
   6 -12  -5   -0.03    0.17
   6 -12  -5    0.33    0.10
   6  12  -5    0.06    0.11
   6  12  -5    0.25    0.13
  -6  12   5    0.21    0.10
   4 -12  -5    1.53    0.28
   4  12  -5    1.99    0.20
   4  12  -5    2.03    0.19
   2 -12  -5   10.37    0.53
   2  12  -5   10.66    0.39
  -2  12   5    9.65    0.37
   2  12  -5   10.22    0.40
   0 -12   5    2.63    0.29
   0 -12  -5    2.39    0.30
   0  12   5    2.74    0.22
   2 -12   5   19.90    0.77
  -2 -12  -5   19.92    0.73
   2  12   5   19.72    0.62
   4 -12   5   23.71    0.87
  -4 -12  -5   21.06    0.77
   4  12   5   22.65    0.70
   6 -12   5    4.98    0.38
   6  12   5    4.84    0.30
   8 -12   5    1.90    0.29
   8  12   5    2.22    0.24
  10 -12   5    2.98    0.34
  10  12   5    3.44    0.30
  12 -12   5    0.49    0.21
  12  12   5    0.56    0.20
  13 -13  -5    0.48    0.16
  13  13  -5    0.45    0.16
  11 -13  -5    0.48    0.15
  11  13  -5    0.54    0.17
   9 -13  -5    4.32    0.28
   9  13  -5    5.21    0.32
   9  13  -5    4.69    0.29
   7 -13  -5    0.12    0.10
   7  13  -5    0.21    0.13
   7  13  -5    0.12    0.11
  -7  13   5    0.28    0.11
   5 -13  -5    0.11    0.19
   5  13  -5    0.14    0.12
   5  13  -5    0.02    0.13
   3 -13  -5    1.05    0.24
   3  13  -5    1.09    0.16
  -3  13   5    0.98    0.15
   3  13  -5    1.15    0.18
  -1 -13   5    0.69    0.20
   1 -13  -5    0.55    0.22
   1  13  -5    0.66    0.14
  -1  13   5    0.72    0.15
   1 -13   5    3.80    0.37
   1  13   5    4.37    0.29
   3 -13   5    7.07    0.48
   3  13   5    7.01    0.36
   5 -13   5    2.15    0.31
   5  13   5    1.48    0.22
   7 -13   5   -0.22    0.14
   7  13   5   -0.03    0.16
   9 -13   5    0.65    0.23
   9  13   5    0.83    0.21
  11  13   5    4.49    0.36
  12 -14  -5    3.47    0.30
  12  14  -5    4.59    0.34
  10 -14  -5    7.90    0.40
  10  14  -5    9.54    0.44
   8 -14  -5    7.61    0.36
   8  14  -5    7.90    0.35
   8  14  -5    7.76    0.40
   6 -14  -5    2.29    0.35
   6  14  -5    1.85    0.20
   6  14  -5    1.69    0.19
  -4  14   5    1.73    0.18
   4  14  -5    1.52    0.19
   2  14  -5    3.38    0.26
  -2  14   5    3.71    0.26
   0 -14   5    8.41    0.50
   0  14   5    8.50    0.39
   2 -14   5   10.40    0.56
   2  14   5    9.94    0.43
   4 -14   5    1.34    0.26
   4  14   5    1.30    0.20
   6 -14   5    2.75    0.36
   6  14   5    3.35    0.30
   8 -14   5    1.43    0.30
   8  14   5    1.53    0.23
   9  15  -5    1.32    0.21
   7  15  -5    0.22    0.14
   7  15  -5    0.29    0.16
   5  15  -5    0.03    0.13
   3  15  -5    0.52    0.15
  -3  15   5    0.28    0.14
  -1 -15   5    2.07    0.30
  -1  15   5    1.91    0.21
   1 -15   5    2.11    0.32
   1  15   5    2.52    0.25
   3 -15   5    0.84    0.25
   3  15   5    0.84    0.19
   5 -15   5    0.04    0.18
   5  15   5   -0.03    0.15
  -2  16   5    7.82    0.39
  24   0  -6    1.94    0.26
  22   0  -6    4.63    0.34
  20   0  -6   18.21    0.62
  18   0  -6   10.95    0.42
  16   0  -6   22.08    0.65
  14   0  -6   16.48    0.51
  12   0  -6   46.96    1.07
  12   0  -6   45.76    1.14
  10   0  -6    9.62    0.24
   8   0  -6   86.38    2.04
  -8   0   6   91.95    2.01
   6   0  -6  205.17    4.68
  -6   0   6  217.42    4.73
   4   0  -6   23.25    0.69
   4   0  -6   23.16    0.58
  -4   0   6   23.86    0.57
  -2   0   6  219.66    5.00
   2   0  -6  218.59    5.27
   2   0  -6  226.76    4.89
   0   0  -6   38.68    0.89
   0   0  -6   37.49    1.03
  -2   0  -6    0.48    0.05
   2   0   6    0.42    0.08
  -2   0  -6    0.47    0.10
   4   0   6   20.84    0.59
  -4   0  -6   20.37    0.63
  -6   0  -6   71.54    1.85
   6   0   6   73.07    1.77
   8   0   6   25.42    0.75
  10   0   6    2.80    0.22
  12   0   6   11.92    0.48
  14   0   6   17.43    0.63
  16   0   6    1.04    0.21
  18   0   6    5.05    0.39
  23  -1  -6    0.17    0.18
  23   1  -6    0.11    0.18
  21  -1  -6    0.33    0.15
  21   1  -6    0.40    0.16
  19  -1  -6    0.66    0.17
  19   1  -6    0.79    0.18
  17  -1  -6    0.00    0.12
  17   1  -6    0.08    0.11
  15  -1  -6    0.93    0.14
  15   1  -6    1.10    0.16
  13  -1  -6    5.69    0.25
  13   1  -6    5.82    0.19
  13   1  -6    5.71    0.27
  11  -1  -6    2.75    0.17
  11   1  -6    2.43    0.10
  11   1  -6    2.36    0.16
   9  -1  -6    3.79    0.18
   9   1  -6    3.67    0.12
  -7  -1   6   15.65    0.39
   7  -1  -6   15.26    0.42
   7   1  -6   14.95    0.42
   5  -1  -6    2.25    0.12
  -5  -1   6    2.50    0.11
   5   1  -6    2.73    0.18
  -5   1   6    2.98    0.08
   5   1  -6    2.39    0.14
  -3  -1   6   33.66    0.82
   3  -1  -6   33.11    0.92
   3  -1  -6   33.12    0.78
  -3   1   6   32.65    0.78
   3   1  -6   32.81    0.79
   1  -1  -6   15.57    0.52
   1  -1  -6   16.22    0.40
   1   1  -6   15.73    0.41
  -1   1   6   15.54    0.42
  -1  -1  -6   64.67    1.64
  -1  -1  -6   63.81    1.43
   1  -1   6   61.89    1.53
  -1   1  -6   64.04    1.45
   1   1   6   63.84    1.52
  -1   1  -6   63.51    1.60
  -3  -1  -6   11.27    0.42
   3  -1   6   11.32    0.38
  -3   1  -6   10.75    0.30
  -3   1  -6   11.56    0.39
   3   1   6   11.02    0.35
   5  -1   6    1.55    0.15
  -5  -1  -6    1.38    0.16
   5   1   6    1.58    0.15
  -5   1  -6    1.57    0.16
   7  -1   6    2.43    0.18
  -7  -1  -6    2.00    0.20
   7   1   6    1.95    0.17
   9  -1   6    0.11    0.11
   9   1   6    0.08    0.09
  11  -1   6    6.54    0.34
  11   1   6    6.27    0.32
  13  -1   6    4.14    0.29
  13  -1   6    4.62    0.23
  13   1   6    4.20    0.29
  15  -1   6    2.72    0.27
  15   1   6    3.25    0.30
  17  -1   6   -0.08    0.14
  17   1   6    0.27    0.16
  19  -1   6    0.08    0.17
  19   1   6    0.02    0.18
  24  -2  -6    0.44    0.21
  24   2  -6    0.13    0.17
  22  -2  -6    3.72    0.31
  22   2  -6    4.27    0.33
  20  -2  -6    8.05    0.39
  20   2  -6    8.28    0.40
  18  -2  -6    5.48    0.31
  18   2  -6    5.81    0.32
  16  -2  -6   36.06    0.98
  16   2  -6   37.36    0.98
  14  -2  -6    3.05    0.20
  14   2  -6    3.03    0.22
  14   2  -6    2.82    0.15
  12  -2  -6    2.28    0.17
  12   2  -6    2.18    0.12
  12   2  -6    2.43    0.19
  10  -2  -6   53.09    1.32
  10   2  -6   56.43    1.33
  10   2  -6   56.80    1.29
   8  -2  -6   12.57    0.37
   8   2  -6   12.65    0.38
   8   2  -6   12.66    0.33
   6  -2  -6   47.00    1.09
   6   2  -6   46.46    1.10
   6   2  -6   45.74    1.07
  -4  -2   6   86.92    2.02
   4  -2  -6   90.66    2.21
   4  -2  -6   83.03    1.96
   4   2  -6   82.63    1.97
  -4   2   6   90.63    1.97
   4   2  -6   88.33    2.13
  -2  -2   6  100.42    2.35
   2  -2  -6   99.15    2.22
   2  -2  -6  100.25    2.49
   2   2  -6   98.98    2.25
  -2   2   6   98.67    2.27
   2   2  -6  101.07    2.42
   0  -2  -6   69.04    1.77
   0  -2  -6   70.00    1.53
   0  -2   6   67.96    1.65
   0   2  -6   67.35    1.57
   0   2   6   68.84    1.62
   2  -2   6    4.61    0.22
  -2  -2  -6    4.14    0.24
  -2  -2  -6    4.34    0.12
  -2   2  -6    4.61    0.22
   2   2   6    4.72    0.19
  -2   2  -6    4.28    0.16
  -4  -2  -6   21.44    0.69
   4  -2   6   23.18    0.65
  -4   2  -6   22.10    0.65
   4   2   6   21.80    0.61
   6  -2   6   91.21    2.22
  -6  -2  -6   90.53    2.31
   6   2   6   92.35    2.18
   8  -2   6   66.37    1.67
  -8  -2  -6   63.61    1.72
   8   2   6   67.21    1.48
   8   2   6   63.95    1.62
  10  -2   6   65.58    1.68
  10   2   6   64.34    1.65
  12  -2   6    1.95    0.23
  12   2   6    1.83    0.20
  14  -2   6    1.65    0.16
  14  -2   6    1.67    0.24
  14   2   6    1.35    0.21
  16  -2   6   11.63    0.53
  16   2   6   11.30    0.50
  18  -2   6    4.87    0.40
  18   2   6    4.33    0.34
  23  -3  -6    0.59    0.18
  23   3  -6    0.86    0.21
  21  -3  -6    0.48    0.16
  21   3  -6    0.31    0.16
  19  -3  -6    0.28    0.15
  19   3  -6    0.06    0.15
  17  -3  -6   10.85    0.42
  17   3  -6   10.51    0.42
  15  -3  -6   11.52    0.42
  15   3  -6   11.58    0.42
  15   3  -6   11.52    0.36
  13  -3  -6    0.01    0.09
  13   3  -6    0.01    0.11
  13   3  -6    0.10    0.07
  11  -3  -6    3.95    0.22
  11   3  -6    4.16    0.23
  11   3  -6    3.95    0.17
   9  -3  -6   89.09    2.10
   9   3  -6   92.99    2.09
   9   3  -6   91.66    2.10
   7  -3  -6    0.39    0.07
   7   3  -6    0.47    0.06
   7   3  -6    0.31    0.08
   5  -3  -6    7.31    0.23
  -5  -3   6    7.60    0.26
   5   3  -6    6.98    0.25
   5   3  -6    7.03    0.22
  -5   3   6    7.51    0.19
   5   3  -6    7.58    0.26
   3  -3  -6   22.17    0.54
   3  -3  -6   21.90    0.70
   3   3  -6   21.08    0.57
   3   3  -6   23.14    0.61
  -3   3   6   22.78    0.54
   1  -3  -6    0.32    0.12
  -1  -3   6    0.34    0.07
   1  -3  -6    0.29    0.05
   1   3  -6    0.13    0.06
  -1   3   6    0.28    0.05
   1   3  -6    0.28    0.07
  -1  -3  -6    1.01    0.06
  -1  -3  -6    1.04    0.16
   1  -3   6    1.00    0.12
  -1   3  -6    0.99    0.11
  -1   3  -6    0.97    0.10
  -3  -3  -6    2.65    0.21
   3  -3   6    2.93    0.19
  -3   3  -6    2.86    0.14
   3   3   6    2.83    0.16
   5  -3   6    0.02    0.07
  -5  -3  -6   -0.03    0.10
   5   3   6    0.08    0.07
  -7  -3  -6    0.11    0.12
   7  -3   6    0.04    0.09
   7   3   6    0.03    0.08
   9  -3   6    7.59    0.37
  -9  -3  -6    7.28    0.37
   9   3   6    7.32    0.32
  11  -3   6   10.63    0.47
  11   3   6   11.36    0.44
  13  -3   6    7.87    0.42
  13   3   6    7.70    0.38
  15  -3   6    9.40    0.47
  15   3   6    8.92    0.43
  17  -3   6    9.31    0.50
  17   3   6    8.84    0.45
  19  -3   6    0.20    0.19
  19   3   6    0.01    0.19
  22  -4  -6    0.40    0.18
  22   4  -6    0.99    0.21
  20  -4  -6    0.39    0.15
  20   4  -6    0.51    0.17
  18  -4  -6    7.22    0.37
  18   4  -6    7.43    0.35
  16  -4  -6    0.85    0.15
  16   4  -6    0.88    0.12
  16   4  -6    0.97    0.15
  14  -4  -6   18.00    0.56
  14   4  -6   17.16    0.50
  14   4  -6   17.72    0.55
  12  -4  -6   71.02    1.70
  12   4  -6   70.90    1.69
  12   4  -6   71.43    1.67
  10  -4  -6   44.69    1.11
  10   4  -6   43.92    1.11
  10   4  -6   46.11    1.08
   8  -4  -6    8.04    0.22
   8  -4  -6    8.14    0.28
   8   4  -6    8.16    0.30
   8   4  -6    7.84    0.25
   6  -4  -6   21.62    0.57
   6   4  -6   22.05    0.59
   6   4  -6   23.06    0.60
  -6   4   6   23.26    0.53
   6   4  -6   21.69    0.57
   4  -4  -6   21.01    0.52
   4  -4  -6   20.59    0.70
   4   4  -6   19.98    0.55
  -4   4   6   21.33    0.51
   4   4  -6   21.28    0.55
   2  -4  -6    3.53    0.26
  -2  -4   6    3.75    0.19
   2  -4  -6    3.51    0.13
  -2   4   6    3.55    0.14
   2   4  -6    3.40    0.17
   2   4  -6    3.45    0.15
   0  -4  -6  378.38    9.11
   0  -4  -6  389.06    8.46
   0  -4   6  386.52    8.72
   0   4  -6  381.96    8.98
   0   4  -6  390.44    8.49
  -2  -4  -6   31.87    0.94
   2  -4   6   32.42    0.89
  -2   4  -6   30.72    0.78
   2   4   6   33.32    0.82
  -4  -4  -6    9.55    0.41
   4   4   6    9.47    0.33
   6  -4   6   25.15    0.77
  -6  -4  -6   26.66    0.81
   6   4   6   25.02    0.71
   8  -4   6   22.30    0.73
  -8  -4  -6   24.57    0.78
   8   4   6   23.30    0.68
  10  -4   6   22.56    0.73
  10   4   6   20.91    0.66
  12  -4   6   17.68    0.66
  12   4   6   17.89    0.61
  14  -4   6   10.30    0.50
  14   4   6    9.74    0.44
  16  -4   6    6.40    0.42
  16   4   6    6.17    0.37
  18  -4   6    5.84    0.41
  18   4   6    6.46    0.42
  23  -5  -6    0.62    0.21
  23   5  -6    0.58    0.21
  21  -5  -6    0.00    0.17
  21   5  -6    0.39    0.18
  19  -5  -6    0.45    0.16
  19   5  -6    0.61    0.17
  17  -5  -6    3.57    0.27
  17   5  -6    3.52    0.28
  15  -5  -6    0.46    0.13
  15   5  -6    0.85    0.12
  15   5  -6    0.70    0.14
  13  -5  -6    2.10    0.18
  13   5  -6    1.81    0.18
  13   5  -6    2.44    0.17
  11  -5  -6    1.37    0.14
  11   5  -6    1.50    0.13
  11   5  -6    1.35    0.16
   9  -5  -6   11.22    0.37
   9  -5  -6   11.91    0.32
   9   5  -6   10.56    0.37
   9   5  -6   11.95    0.35
   7  -5  -6   53.24    1.27
   7   5  -6   54.56    1.28
  -7   5   6   53.29    1.22
   7   5  -6   52.46    1.27
   5  -5  -6    1.15    0.10
   5   5  -6    1.57    0.14
  -5   5   6    1.05    0.08
   5   5  -6    0.94    0.09
   3  -5  -6   21.75    0.75
  -3  -5   6   23.97    0.67
   3  -5  -6   22.94    0.56
   3   5  -6   22.19    0.60
  -3   5   6   23.20    0.57
   1  -5  -6   40.56    0.90
   1  -5  -6   38.42    1.13
  -1  -5   6   38.23    1.04
   1   5  -6   39.70    0.96
  -1   5   6   39.81    0.95
  -1  -5  -6   11.09    0.46
   1  -5   6   11.49    0.41
  -1   5  -6   10.58    0.33
   1   5   6   10.74    0.33
   3  -5   6   20.56    0.63
  -3  -5  -6   19.77    0.66
   3   5   6   18.97    0.54
   5  -5   6    9.72    0.40
  -5  -5  -6    9.19    0.43
   5   5   6    9.70    0.34
   7  -5   6    4.04    0.26
  -7  -5  -6    4.59    0.30
   7   5   6    3.65    0.23
  -9  -5  -6    0.75    0.18
   9  -5   6    0.73    0.16
   9   5   6    0.63    0.14
  11  -5   6    0.38    0.14
  11   5   6    0.25    0.13
  13  -5   6    2.33    0.26
  13   5   6    2.37    0.23
  15  -5   6    3.34    0.33
  15   5   6    3.22    0.28
  17  -5   6    1.73    0.27
  17  -5   6    1.14    0.18
  17   5   6    1.81    0.27
  22  -6  -6    0.84    0.23
  22   6  -6    0.77    0.21
  20  -6  -6   -0.01    0.14
  20   6  -6    0.11    0.17
  18  -6  -6    3.58    0.30
  18   6  -6    3.92    0.29
  16  -6  -6    3.89    0.28
  16   6  -6    3.44    0.23
  16   6  -6    3.93    0.27
  14  -6  -6   27.27    0.78
  14   6  -6   27.19    0.77
  14   6  -6   27.82    0.75
  12  -6  -6   26.91    0.75
  12   6  -6   27.02    0.74
  12   6  -6   26.89    0.73
  10  -6  -6    3.74    0.21
  10   6  -6    3.59    0.21
  10   6  -6    3.65    0.19
   8  -6  -6   19.96    0.56
  -8   6   6   20.28    0.49
   8   6  -6   19.88    0.55
   8   6  -6   19.82    0.57
   6  -6  -6   25.18    0.65
   6   6  -6   24.30    0.66
   6   6  -6   24.83    0.66
  -6   6   6   25.62    0.61
   4  -6  -6    9.13    0.28
   4  -6  -6    8.81    0.43
   4   6  -6    8.82    0.31
  -4   6   6    9.28    0.27
   4   6  -6    9.10    0.30
   2  -6  -6   64.21    1.45
  -2  -6   6   65.59    1.62
   2  -6  -6   61.82    1.72
   2   6  -6   63.83    1.51
  -2   6   6   64.26    1.50
   0  -6  -6   46.67    1.38
   0  -6   6   50.97    1.32
   0  -6  -6   51.97    1.13
   0   6  -6   50.56    1.21
  -2  -6  -6    6.32    0.34
   2  -6   6    6.55    0.31
  -2   6  -6    6.50    0.25
   2   6   6    6.53    0.25
  -4  -6  -6   46.59    1.32
   4  -6   6   46.20    1.27
   4   6   6   47.19    1.17
   6  -6   6    9.03    0.41
  -6  -6  -6    9.20    0.44
   6   6   6    9.38    0.35
  -8  -6  -6   22.89    0.77
   8  -6   6   22.23    0.75
   8   6   6   22.93    0.68
  10  -6   6   15.58    0.60
 -10  -6  -6   16.55    0.62
  10   6   6   15.20    0.53
  12  -6   6    9.24    0.47
  12   6   6    8.44    0.40
  14  -6   6    3.41    0.32
  14   6   6    3.00    0.26
  16  -6   6    8.00    0.49
  16   6   6    7.87    0.42
  21  -7  -6    0.55    0.21
  21   7  -6    0.73    0.21
  19  -7  -6   -0.15    0.13
  19   7  -6    0.02    0.16
  17  -7  -6    1.95    0.24
  17   7  -6    1.89    0.20
  17   7  -6    1.71    0.22
  15  -7  -6    2.31    0.23
  15   7  -6    2.14    0.19
  15   7  -6    2.77    0.23
  13  -7  -6    0.26    0.12
  13   7  -6    0.27    0.13
  13   7  -6    0.36    0.11
  11  -7  -6    6.69    0.30
  11   7  -6    6.40    0.29
  11   7  -6    6.74    0.28
   9  -7  -6    4.19    0.22
   9  -7  -6    4.16    0.20
   9   7  -6    4.28    0.24
   9   7  -6    3.80    0.21
   7  -7  -6   16.35    0.48
   7   7  -6   16.45    0.48
   7   7  -6   16.13    0.49
  -7   7   6   16.93    0.43
   5  -7  -6    9.03    0.29
   5   7  -6    8.62    0.30
   5   7  -6    8.55    0.32
  -5   7   6    9.26    0.28
   3  -7  -6   19.35    0.70
   3  -7  -6   18.10    0.48
  -3   7   6   19.09    0.50
   3   7  -6   18.45    0.52
   3   7  -6   18.00    0.52
  -1  -7   6    7.62    0.35
   1  -7  -6    7.28    0.40
   1  -7  -6    7.82    0.22
   1   7  -6    7.51    0.28
  -1  -7  -6    4.84    0.33
   1   7   6    4.97    0.21
  -1   7  -6    5.02    0.22
  -3  -7  -6   12.64    0.52
   3  -7   6   13.72    0.52
   3   7   6   13.55    0.43
  -5  -7  -6   24.35    0.81
   5  -7   6   24.78    0.80
   5   7   6   24.20    0.69
   7  -7   6   19.76    0.70
  -7  -7  -6   20.19    0.70
   7   7   6   19.34    0.60
  -9  -7  -6    8.78    0.44
   9  -7   6    7.79    0.41
   9   7   6    8.44    0.37
  11  -7   6    7.84    0.44
 -11  -7  -6    8.74    0.46
  11   7   6    7.87    0.38
  13  -7   6    3.41    0.33
  13   7   6    3.16    0.27
  15  -7   6    0.79    0.23
  15   7   6    0.73    0.18
  17  -7   6    0.05    0.19
  17   7   6    0.36    0.20
  20  -8  -6    0.95    0.20
  20   8  -6    0.96    0.20
  18  -8  -6    7.22    0.40
  18   8  -6    6.53    0.35
  18   8  -6    6.59    0.36
  16  -8  -6    5.72    0.33
  16   8  -6    5.04    0.31
  16   8  -6    5.98    0.32
  14  -8  -6    1.39    0.18
  14   8  -6    1.71    0.19
  14   8  -6    1.39    0.17
  12  -8  -6    3.12    0.22
  12   8  -6    3.23    0.24
  12   8  -6    3.93    0.23
  10  -8  -6    1.73    0.17
  10   8  -6    1.93    0.18
  10   8  -6    1.64    0.16
   8  -8  -6   10.97    0.38
   8   8  -6   11.07    0.38
  -8   8   6   11.10    0.32
   8   8  -6   11.41    0.39
   6  -8  -6   36.84    0.94
   6   8  -6   37.43    0.97
   6   8  -6   37.86    0.96
  -6   8   6   38.75    0.92
   4  -8  -6    3.00    0.16
   4  -8  -6    4.39    0.37
   4   8  -6    2.99    0.18
  -4   8   6    3.27    0.17
   4   8  -6    3.14    0.21
   2  -8  -6    7.00    0.23
  -2  -8   6    7.18    0.36
   2  -8  -6    6.77    0.41
   2   8  -6    7.06    0.29
  -2   8   6    6.96    0.26
   0  -8  -6   10.27    0.48
   0  -8   6   11.23    0.47
   0   8   6   11.47    0.36
   0   8  -6   10.76    0.36
  -2  -8  -6   10.50    0.48
   2  -8   6   10.06    0.45
   2   8   6   10.21    0.35
   4  -8   6   20.03    0.70
  -4  -8  -6   19.88    0.71
   4   8   6   19.42    0.58
   6  -8   6   18.96    0.69
  -6  -8  -6   19.19    0.68
   6   8   6   18.89    0.58
  -8  -8  -6    8.20    0.43
   8  -8   6    8.24    0.43
   8   8   6    7.41    0.35
 -10  -8  -6    7.56    0.42
  10  -8   6    6.89    0.41
  10   8   6    7.19    0.34
  12  -8   6    9.10    0.48
  12   8   6    8.55    0.41
  14  -8   6    3.73    0.37
  14   8   6    4.12    0.33
  16  -8   6    1.51    0.27
  16   8   6    1.11    0.23
  19  -9  -6    1.33    0.22
  19   9  -6    0.95    0.20
  17  -9  -6    1.81    0.23
  17   9  -6    1.33    0.19
  17   9  -6    1.61    0.21
  15  -9  -6    0.21    0.13
  15   9  -6    0.48    0.15
  15   9  -6    0.22    0.13
  13  -9  -6    0.57    0.15
  13   9  -6    0.44    0.14
  13   9  -6    0.54    0.14
  11  -9  -6   47.27    1.21
  11   9  -6   46.39    1.19
  11   9  -6   45.68    1.18
   9  -9  -6   13.40    0.45
   9   9  -6   13.79    0.45
   9   9  -6   13.01    0.45
   7  -9  -6   10.50    0.37
  -7   9   6   10.48    0.32
   7   9  -6   10.39    0.37
   7   9  -6   10.42    0.38
   5  -9  -6    9.86    0.53
   5  -9  -6    9.80    0.33
   5   9  -6   10.25    0.36
   5   9  -6    9.60    0.36
  -5   9   6   10.00    0.32
   3  -9  -6    4.49    0.37
   3  -9  -6    5.07    0.20
   3   9  -6    4.81    0.24
  -3   9   6    5.04    0.22
   3   9  -6    4.94    0.23
  -1  -9   6   19.34    0.68
   1  -9  -6   18.66    0.72
   1   9  -6   18.57    0.55
   1  -9   6   55.59    1.53
  -1  -9  -6   55.83    1.58
   1   9   6   55.64    1.38
  -1   9  -6   55.48    1.36
  -3  -9  -6    0.51    0.16
   3  -9   6    0.27    0.14
   3   9   6    0.38    0.11
  -5  -9  -6    9.41    0.46
   5  -9   6    9.84    0.47
   5   9   6    9.54    0.38
  -7  -9  -6    3.70    0.32
   7  -9   6    2.38    0.27
   7   9   6    3.09    0.22
  -9  -9  -6    1.17    0.22
   9  -9   6    0.83    0.20
   9   9   6    0.63    0.15
  11  -9   6   12.20    0.57
 -11  -9  -6   12.21    0.56
  11   9   6   11.69    0.49
  13  -9   6    1.56    0.25
  13   9   6    1.34    0.22
  15  -9   6    0.26    0.19
  15   9   6    0.15    0.17
  18 -10  -6    1.54    0.24
  18  10  -6    1.59    0.22
  16 -10  -6    9.24    0.44
  16  10  -6    8.99    0.41
  16  10  -6    8.99    0.42
  14 -10  -6    9.21    0.41
  14  10  -6    8.30    0.37
  14  10  -6    8.24    0.38
  12 -10  -6    0.06    0.12
  12  10  -6    0.15    0.12
  12  10  -6    0.00    0.12
  10 -10  -6    1.33    0.17
  10  10  -6    1.44    0.17
  10  10  -6    1.38    0.17
   8 -10  -6    9.25    0.35
   8  10  -6    9.03    0.35
   8  10  -6    8.95    0.36
   6 -10  -6   18.26    0.54
   6  10  -6   18.25    0.56
   6  10  -6   18.86    0.57
  -6  10   6   18.86    0.52
   4 -10  -6   53.54    1.57
   4 -10  -6   49.84    1.26
  -4  10   6   51.90    1.29
   4  10  -6   53.34    1.30
   4  10  -6   54.85    1.33
  -2 -10   6    3.68    0.29
   2 -10  -6    3.46    0.35
   2  10  -6    4.22    0.24
   2  10  -6    4.13    0.24
   0 -10   6   25.26    0.86
   0 -10  -6   25.33    0.89
   0  10  -6   25.87    0.71
   0  10   6   25.77    0.71
  -2 -10  -6    1.09    0.22
   2 -10   6    0.66    0.17
   2  10   6    1.00    0.15
  -4 -10  -6   12.12    0.53
   4 -10   6   11.46    0.54
   4  10   6   12.00    0.43
  -6 -10  -6    7.13    0.41
   6 -10   6    6.46    0.41
   6  10   6    7.33    0.34
   8 -10   6    3.65    0.36
  -8 -10  -6    3.39    0.32
   8  10   6    2.97    0.25
 -10 -10  -6   -0.13    0.15
  10 -10   6   -0.07    0.13
  10  10   6    0.02    0.12
  12 -10   6    0.22    0.17
  12  10   6    0.43    0.16
  14 -10   6    3.04    0.36
  14  10   6    2.86    0.28
  17 -11  -6    0.06    0.16
  17  11  -6    0.20    0.16
  15 -11  -6    1.46    0.21
  15  11  -6    0.98    0.18
  15  11  -6    1.35    0.21
  13 -11  -6    5.95    0.34
  13  11  -6    5.61    0.31
  13  11  -6    5.99    0.33
  11 -11  -6    6.37    0.33
  11  11  -6    6.83    0.34
  11  11  -6    6.78    0.32
   9 -11  -6    2.65    0.22
   9  11  -6    2.20    0.21
   9  11  -6    2.60    0.21
   7 -11  -6    5.46    0.27
   7  11  -6    5.40    0.28
   7  11  -6    5.73    0.29
  -7  11   6    5.19    0.24
   5 -11  -6    2.74    0.18
   5 -11  -6    2.62    0.33
   5  11  -6    3.53    0.22
   5  11  -6    2.88    0.22
  -5  11   6    2.63    0.19
   3 -11  -6    1.29    0.25
   3  11  -6    1.48    0.17
   3  11  -6    1.64    0.17
   1 -11  -6    6.39    0.43
  -1 -11   6    5.84    0.39
   1  11  -6    6.17    0.30
  -1  11   6    6.49    0.29
   1 -11   6    4.34    0.33
  -1 -11  -6    4.58    0.37
   1  11   6    4.57    0.25
  -3 -11  -6   18.78    0.71
   3 -11   6   18.07    0.73
   3  11   6   18.46    0.59
  -5 -11  -6   18.23    0.70
   5 -11   6   18.49    0.75
   5  11   6   18.03    0.60
   7 -11   6    4.21    0.39
  -7 -11  -6    4.55    0.35
   7  11   6    4.27    0.28
   9 -11   6    6.08    0.45
  -9 -11  -6    5.55    0.38
   9  11   6    4.96    0.34
  11 -11   6    2.40    0.32
  11  11   6    1.98    0.25
  13 -11   6    0.32    0.19
  13  11   6    0.34    0.17
  16 -12  -6   -0.03    0.13
  16  12  -6   -0.20    0.15
  14 -12  -6    0.27    0.15
  14  12  -6    0.28    0.15
  14  12  -6    0.63    0.17
  12 -12  -6    1.77    0.21
  12  12  -6    1.26    0.19
  12  12  -6    1.45    0.19
  10 -12  -6    1.48    0.19
  10  12  -6    1.37    0.18
  10  12  -6    1.29    0.20
   8 -12  -6    0.54    0.13
   8  12  -6    0.70    0.15
   8  12  -6    0.56    0.14
   6 -12  -6    4.65    0.45
   6  12  -6    4.04    0.27
  -6  12   6    4.02    0.22
   6  12  -6    4.22    0.26
   4 -12  -6    1.30    0.28
   4  12  -6    1.10    0.16
   4  12  -6    1.29    0.18
  -4  12   6    1.65    0.16
   2 -12  -6    0.58    0.23
  -2 -12   6    0.21    0.16
  -2  12   6    0.24    0.12
   2  12  -6    0.29    0.13
   0 -12  -6    4.91    0.38
   0 -12   6    3.80    0.36
   0  12   6    4.47    0.27
   2 -12   6    5.29    0.40
  -2 -12  -6    6.00    0.41
   2  12   6    6.58    0.33
  -4 -12  -6    3.46    0.34
   4 -12   6    2.99    0.34
   4  12   6    3.02    0.24
  -6 -12  -6    4.51    0.35
   6 -12   6    3.31    0.36
   6  12   6    3.81    0.30
   8 -12   6    0.92    0.23
   8  12   6    0.72    0.19
  10 -12   6    2.41    0.34
  10  12   6    2.47    0.28
  13 -13  -6    5.78    0.36
  13  13  -6    5.67    0.36
  11 -13  -6   12.76    0.49
  11  13  -6   11.98    0.50
  11  13  -6   12.40    0.46
   9 -13  -6    8.98    0.39
   9  13  -6    9.63    0.41
   9  13  -6    9.20    0.39
   7 -13  -6    7.83    0.55
   7  13  -6    8.29    0.39
   7  13  -6    7.91    0.35
   5 -13  -6    2.22    0.34
  -5  13   6    1.96    0.18
   5  13  -6    2.06    0.21
   5  13  -6    2.04    0.20
   3 -13  -6    0.28    0.21
   3  13  -6    0.02    0.12
   3  13  -6    0.08    0.13
  -1 -13   6    5.71    0.42
   1 -13  -6    5.65    0.42
  -1  13   6    5.46    0.30
  -1 -13  -6   12.36    0.59
   1 -13   6   12.82    0.63
   1  13   6   12.13    0.46
   3 -13   6    8.73    0.52
   3  13   6    8.02    0.38
   5 -13   6    3.02    0.36
   5  13   6    3.43    0.28
   7 -13   6    1.33    0.27
   7  13   6    1.15    0.20
   9 -13   6    1.44    0.29
   9  13   6    1.19    0.23
  12 -14  -6    3.09    0.28
  12  14  -6    3.54    0.31
  10 -14  -6    0.95    0.20
  10  14  -6    1.04    0.19
  10  14  -6    1.01    0.18
   8 -14  -6   -0.01    0.24
   8  14  -6    0.41    0.15
   8  14  -6    0.10    0.15
   6 -14  -6   -0.30    0.20
   6  14  -6    0.10    0.12
   6  14  -6    0.15    0.13
   4 -14  -6    1.14    0.29
   4  14  -6    0.74    0.16
   4  14  -6    0.57    0.15
  -2 -14   6    2.39    0.31
  -2  14   6    2.49    0.22
   0 -14   6    1.31    0.28
   0  14   6    1.69    0.21
   2 -14   6    2.19    0.32
   2  14   6    2.16    0.23
   4 -14   6    1.04    0.24
   4  14   6    1.00    0.20
   6 -14   6    0.22    0.18
   6  14   6    0.00    0.16
   7  15  -6    2.38    0.24
   7  15  -6    2.98    0.25
   5  15  -6    3.91    0.31
  -3 -15   6    4.53    0.45
  -3  15   6    4.54    0.29
  -1 -15   6    1.57    0.28
  -1  15   6    1.61    0.21
   1 -15   6    1.21    0.27
   1  15   6    1.52    0.22
   3 -15   6    6.98    0.52
   3  15   6    6.00    0.39
  24   0  -7    0.06    0.17
  22   0  -7   -0.10    0.17
  20   0  -7    0.08    0.15
  18   0  -7   -0.21    0.12
  16   0  -7   -0.10    0.11
  14   0  -7   -0.02    0.10
  12   0  -7   -0.02    0.09
  10   0  -7    0.00    0.07
   8   0  -7    0.06    0.08
  -6   0   7   -0.02    0.02
   6   0  -7   -0.05    0.06
  -4   0   7   -0.02    0.03
   4   0  -7    0.03    0.09
   4   0  -7    0.01    0.06
   2   0  -7    0.00    0.05
  -2   0   7    0.00    0.04
   2   0  -7   -0.08    0.08
   0   0  -7   -0.04    0.05
   0   0  -7   -0.11    0.08
   2   0   7   -0.06    0.05
  -2   0  -7   -0.05    0.04
  -2   0  -7   -0.08    0.08
  -4   0  -7    0.21    0.11
   4   0   7   -0.07    0.06
  -6   0  -7    0.01    0.10
   6   0   7    0.04    0.08
   8   0   7    0.08    0.10
  10   0   7   -0.03    0.10
  12   0   7    0.04    0.14
  14   0   7   -0.07    0.15
  16   0   7    0.09    0.17
  18   0   7   -0.30    0.16
  23  -1  -7    1.22    0.23
  23   1  -7    1.21    0.23
  21  -1  -7    9.24    0.44
  21   1  -7    9.70    0.45
  19  -1  -7   17.72    0.61
  19   1  -7   18.27    0.61
  17  -1  -7   16.17    0.55
  17   1  -7   17.30    0.56
  15  -1  -7    1.85    0.19
  15   1  -7    2.25    0.20
  13  -1  -7    9.65    0.36
  13   1  -7   10.04    0.37
  11  -1  -7   15.93    0.47
  11   1  -7   15.55    0.39
  11   1  -7   15.82    0.48
  -9  -1   7  222.88    4.98
   9  -1  -7  221.05    4.94
   9   1  -7  220.98    4.95
  -7  -1   7    5.14    0.17
   7  -1  -7    4.75    0.20
   7   1  -7    5.12    0.21
   5  -1  -7   74.06    1.75
  -5  -1   7   77.46    1.78
   5  -1  -7   77.57    1.98
   5   1  -7   78.91    1.94
   5   1  -7   76.41    1.76
  -5   1   7   76.96    1.74
   3  -1  -7  193.94    4.19
   3  -1  -7  191.83    4.56
  -3  -1   7  186.19    4.30
   3   1  -7  185.55    4.20
  -3   1   7  188.63    4.26
   1  -1  -7   75.55    1.96
   1  -1  -7   77.69    1.73
  -1   1   7   75.60    1.79
   1   1  -7   77.73    1.75
  -1  -1  -7    3.19    0.12
   1  -1   7    3.31    0.18
  -1  -1  -7    3.55    0.24
  -1   1  -7    3.29    0.14
  -1   1  -7    3.69    0.22
   3  -1   7    0.71    0.11
  -3  -1  -7    0.66    0.13
  -3   1  -7    0.59    0.12
  -3   1  -7    0.74    0.07
   3   1   7    1.21    0.12
  -5  -1  -7   46.82    1.27
   5  -1   7   46.66    1.20
   5   1   7   45.53    1.17
  -5   1  -7   44.12    1.23
   7  -1   7   82.93    2.04
  -7  -1  -7   81.89    2.13
   7   1   7   81.91    2.01
   9  -1   7   22.62    0.72
   9   1   7   22.53    0.70
  11  -1   7    6.88    0.37
  13  -1   7   16.89    0.64
  13   1   7   18.68    0.65
  15  -1   7    4.45    0.34
  15   1   7    4.53    0.36
  17  -1   7    2.90    0.33
  17   1   7    2.70    0.30
  22  -2  -7    0.20    0.16
  22   2  -7    0.05    0.17
  20  -2  -7   -0.14    0.14
  20   2  -7    0.10    0.16
  18  -2  -7   -0.04    0.12
  18   2  -7   -0.25    0.13
  16  -2  -7    7.97    0.34
  16   2  -7    8.30    0.36
  14  -2  -7    0.14    0.11
  14   2  -7    0.17    0.12
  12  -2  -7    0.05    0.09
  12   2  -7    0.06    0.05
  12   2  -7    0.05    0.10
  10  -2  -7    0.56    0.10
  10   2  -7    0.69    0.06
  10   2  -7    0.56    0.11
   8  -2  -7    0.45    0.08
   8   2  -7    0.51    0.05
   8   2  -7    0.43    0.10
   6  -2  -7   56.11    1.31
  -6  -2   7   56.13    1.34
   6   2  -7   56.67    1.45
   6   2  -7   55.04    1.33
  -6   2   7   57.56    1.27
   4  -2  -7   10.06    0.42
  -4  -2   7   10.13    0.32
   4  -2  -7   10.30    0.29
  -4   2   7   10.43    0.27
   4   2  -7    9.85    0.31
   4   2  -7   10.97    0.37
   2  -2  -7    7.75    0.36
  -2  -2   7    8.40    0.29
   2  -2  -7    8.46    0.24
   2   2  -7    7.61    0.26
   2   2  -7    8.35    0.31
  -2   2   7    8.21    0.25
   0  -2  -7   18.72    0.63
   0  -2   7   18.26    0.54
   0  -2  -7   19.43    0.46
   0   2  -7   18.62    0.49
   0   2   7   18.83    0.51
  -2  -2  -7  185.59    3.98
  -2  -2  -7  187.02    4.40
   2  -2   7  177.58    4.18
  -2   2  -7  180.96    4.02
  -2   2  -7  178.59    4.33
   2   2   7  177.37    4.14
  -4  -2  -7    2.80    0.24
   4  -2   7    2.84    0.19
   4   2   7    2.70    0.17
  -4   2  -7    2.77    0.19
  -6  -2  -7    2.36    0.24
   6  -2   7    1.94    0.18
   6   2   7    1.59    0.16
  -8  -2  -7    0.23    0.13
   8  -2   7    0.03    0.11
   8   2   7    0.10    0.10
  10  -2   7    6.88    0.37
  10   2   7    6.63    0.33
  12  -2   7    1.04    0.20
  12   2   7    1.20    0.18
  14  -2   7    3.04    0.29
  14   2   7    2.47    0.26
  16  -2   7    2.33    0.30
  16   2   7    1.71    0.25
  18  -2   7   -0.13    0.18
  18   2   7    0.07    0.18
  23  -3  -7    1.18    0.24
  23   3  -7    1.54    0.25
  21  -3  -7    1.88    0.23
  21   3  -7    2.29    0.26
  19  -3  -7    6.29    0.34
  19   3  -7    6.36    0.36
  17  -3  -7   10.09    0.40
  17   3  -7    9.32    0.40
  15  -3  -7    2.46    0.21
  15   3  -7    2.57    0.22
  13  -3  -7   11.78    0.41
  13   3  -7   11.31    0.34
  13   3  -7   11.58    0.41
  11  -3  -7   29.97    0.79
  11   3  -7   30.24    0.73
  11   3  -7   28.87    0.78
   9  -3  -7    9.29    0.32
   9   3  -7    9.35    0.33
   9   3  -7    9.61    0.27
   7  -3  -7   11.62    0.34
   7   3  -7   11.07    0.31
   7   3  -7   11.76    0.39
   7   3  -7   11.41    0.37
   5  -3  -7    1.38    0.10
   5  -3  -7    1.48    0.20
  -5  -3   7    1.19    0.11
   5   3  -7    1.42    0.13
  -5   3   7    1.34    0.07
   5   3  -7    1.59    0.14
   3  -3  -7  142.52    3.58
  -3  -3   7  148.69    3.37
   3  -3  -7  144.78    3.23
   3   3  -7  144.26    3.47
  -3   3   7  148.60    3.28
   3   3  -7  142.61    3.26
   1  -3  -7  107.53    2.67
  -1  -3   7  102.90    2.50
   1  -3  -7  111.61    2.36
  -1   3   7  103.86    2.43
   1   3  -7  103.89    2.40
   1   3  -7  106.44    2.57
  -1  -3  -7   31.55    0.94
   1  -3   7   31.12    0.85
  -1  -3  -7   33.02    0.72
  -1   3  -7   29.39    0.85
  -1   3  -7   31.54    0.77
   3  -3   7   41.58    1.11
  -3   3  -7   41.46    1.00
   3   3   7   42.78    1.06
  -5  -3  -7    0.23    0.13
   5  -3   7    0.30    0.09
   5   3   7    0.28    0.09
   7  -3   7   39.88    1.11
  -7  -3  -7   38.81    1.15
   7   3   7   40.72    1.06
  -9  -3  -7   72.86    1.97
   9  -3   7   74.87    1.90
   9   3   7   73.78    1.84
  11  -3   7   14.55    0.57
  11   3   7   14.17    0.53
  13  -3   7    5.02    0.36
  13   3   7    5.43    0.33
  15  -3   7    9.68    0.43
  15  -3   7   10.72    0.53
  15   3   7   10.76    0.50
  17  -3   7    3.86    0.37
  17   3   7    3.41    0.34
  22  -4  -7   -0.12    0.17
  22   4  -7    0.13    0.18
  20  -4  -7    0.15    0.15
  20   4  -7    0.08    0.16
  18  -4  -7    5.80    0.34
  18   4  -7    6.55    0.35
  16  -4  -7   12.32    0.45
  16   4  -7   12.35    0.46
  14  -4  -7    0.46    0.13
  14   4  -7    0.30    0.13
  14   4  -7    0.26    0.08
  12  -4  -7    2.46    0.19
  12   4  -7    2.36    0.15
  12   4  -7    2.09    0.18
  10  -4  -7   18.05    0.53
  10   4  -7   18.73    0.54
  10   4  -7   18.69    0.49
   8  -4  -7   14.05    0.34
   8  -4  -7   13.87    0.41
   8   4  -7   13.06    0.42
   8   4  -7   14.38    0.39
  -6  -4   7   46.87    1.16
   6  -4  -7   46.74    1.09
   6   4  -7   43.45    1.11
   6   4  -7   44.84    1.09
   6   4  -7   46.51    1.16
  -6   4   7   47.08    1.06
   4  -4  -7    0.72    0.16
   4  -4  -7    0.72    0.08
   4   4  -7    0.92    0.11
  -4   4   7    0.69    0.06
   4   4  -7    0.76    0.09
  -2  -4   7    0.39    0.09
   2  -4  -7    0.42    0.06
   2  -4  -7    0.30    0.13
  -2   4   7    0.39    0.06
   2   4  -7    0.37    0.08
   2   4  -7    0.33    0.09
   0  -4  -7    7.54    0.37
   0  -4   7    7.65    0.32
   0  -4  -7    8.42    0.21
   0   4  -7    7.97    0.29
   0   4   7    8.08    0.27
  -2  -4  -7   12.57    0.49
   2  -4   7   12.29    0.43
  -2   4  -7   11.75    0.36
   2   4   7   11.77    0.37
   4  -4   7    0.79    0.13
  -4  -4  -7    0.65    0.16
   4   4   7    0.64    0.10
   6  -4   7    6.34    0.32
  -6  -4  -7    6.58    0.36
   6   4   7    6.12    0.28
   8  -4   7    0.11    0.11
  -8  -4  -7    0.27    0.14
   8   4   7   -0.02    0.10
 -10  -4  -7    0.43    0.17
  10  -4   7    0.41    0.15
  10   4   7    0.56    0.15
  12  -4   7    0.19    0.14
  12   4   7    0.06    0.13
  14  -4   7    4.46    0.35
  14   4   7    5.18    0.33
  16  -4   7    2.53    0.31
  16   4   7    2.80    0.30
  21  -5  -7   -0.05    0.17
  21   5  -7   -0.19    0.16
  19  -5  -7    3.04    0.27
  19   5  -7    2.64    0.25
  17  -5  -7    1.52    0.20
  17   5  -7    1.03    0.18
  15  -5  -7   36.84    1.00
  15   5  -7   37.71    1.00
  15   5  -7   36.60    0.95
  13  -5  -7   32.27    0.87
  13   5  -7   31.77    0.82
  13   5  -7   32.24    0.86
  11  -5  -7   12.39    0.41
  11   5  -7   12.54    0.43
  11   5  -7   12.23    0.38
   9  -5  -7    0.06    0.08
   9   5  -7    0.15    0.07
   9   5  -7    0.06    0.10
   7  -5  -7   15.14    0.43
   7   5  -7   14.53    0.41
  -7   5   7   14.77    0.37
   7   5  -7   14.81    0.45
   5  -5  -7   15.14    0.61
   5  -5  -7   15.44    0.43
  -5   5   7   16.94    0.41
   5   5  -7   15.86    0.43
   5   5  -7   15.97    0.47
   3  -5  -7   41.18    1.21
   3  -5  -7   42.13    0.96
  -3  -5   7   41.95    1.10
   3   5  -7   40.98    1.03
  -3   5   7   42.55    0.99
   3   5  -7   39.52    1.01
   1  -5  -7    6.61    0.38
  -1  -5   7    7.22    0.31
   1  -5  -7    7.18    0.20
  -1   5   7    7.70    0.25
   1   5  -7    6.93    0.26
  -1  -5  -7   37.17    1.11
   1  -5   7   37.90    1.04
  -1   5  -7   38.46    0.94
  -3  -5  -7   16.61    0.60
   3  -5   7   15.52    0.55
   3   5   7   15.99    0.48
  -5  -5  -7    0.60    0.16
   5  -5   7    0.72    0.15
   5   5   7    0.72    0.12
  -7  -5  -7    4.00    0.32
   7  -5   7    4.20    0.28
   7   5   7    3.87    0.23
   9  -5   7   10.72    0.47
  -9  -5  -7   10.30    0.48
   9   5   7   10.19    0.41
  11  -5   7   29.22    0.93
  11   5   7   27.93    0.84
  13  -5   7   10.25    0.51
  13   5   7   10.91    0.47
  15  -5   7    6.29    0.41
  15   5   7    5.78    0.39
  17  -5   7    5.40    0.33
  17  -5   7    4.55    0.42
  17   5   7    4.83    0.39
  22  -6  -7    0.92    0.23
  22   6  -7    1.02    0.23
  20  -6  -7    0.70    0.20
  20   6  -7    0.74    0.20
  18  -6  -7    0.27    0.16
  18   6  -7    0.40    0.16
  16  -6  -7    0.21    0.14
  16   6  -7    0.13    0.14
  14  -6  -7    0.25    0.11
  14   6  -7    0.45    0.11
  14   6  -7    0.21    0.13
  12  -6  -7    3.76    0.23
  12   6  -7    3.73    0.20
  12   6  -7    3.23    0.25
  10  -6  -7    5.19    0.25
  10   6  -7    5.30    0.26
  10   6  -7    5.33    0.23
   8  -6  -7   15.24    0.45
   8   6  -7   14.98    0.44
   8   6  -7   14.71    0.47
   6  -6  -7    0.25    0.07
  -6   6   7    0.41    0.06
   6   6  -7    0.26    0.10
   6   6  -7    0.39    0.08
  -4  -6   7   27.29    0.80
   4  -6  -7   27.68    0.68
   4  -6  -7   26.73    0.90
   4   6  -7   27.53    0.73
  -4   6   7   27.82    0.68
  -2  -6   7    1.48    0.17
   2  -6  -7    1.45    0.09
   2  -6  -7    1.23    0.21
   2   6  -7    1.60    0.15
  -2   6   7    1.67    0.12
   0  -6  -7    1.15    0.21
   0  -6   7    1.17    0.16
   0   6  -7    1.30    0.14
   2  -6   7    0.01    0.09
  -2  -6  -7   -0.19    0.13
   2   6   7    0.04    0.08
  -2   6  -7    0.02    0.08
  -4  -6  -7   18.82    0.68
   4  -6   7   18.86    0.65
   4   6   7   19.35    0.56
   6  -6   7   40.47    1.18
  -6  -6  -7   41.78    1.23
   6   6   7   43.57    1.10
  -8  -6  -7    4.97    0.34
   8  -6   7    4.90    0.33
   8   6   7    4.79    0.26
 -10  -6  -7    1.10    0.22
  10  -6   7    0.92    0.19
  10   6   7    1.04    0.16
  12  -6   7    8.13    0.45
  12   6   7    8.98    0.42
  14  -6   7    2.60    0.32
  14   6   7    2.28    0.26
  16  -6   7   -0.14    0.15
  16   6   7    0.04    0.18
  21  -7  -7    0.05    0.18
  21   7  -7    0.21    0.19
  19  -7  -7    1.33    0.23
  19   7  -7    1.10    0.21
  17  -7  -7    5.21    0.32
  17   7  -7    5.74    0.34
  15  -7  -7    9.21    0.40
  15   7  -7    9.36    0.39
  15   7  -7    9.50    0.36
  13  -7  -7    0.19    0.12
  13   7  -7    0.48    0.11
  13   7  -7    0.68    0.15
  11  -7  -7    2.89    0.21
  11   7  -7    3.25    0.20
  11   7  -7    3.03    0.24
   9  -7  -7    3.58    0.21
   9   7  -7    3.39    0.19
   9   7  -7    3.54    0.24
   7  -7  -7   13.32    0.41
   7   7  -7   13.25    0.41
  -7   7   7   14.10    0.37
   7   7  -7   13.68    0.45
   5  -7  -7   13.91    0.39
   5  -7  -7   13.18    0.59
   5   7  -7   13.14    0.41
   5   7  -7   13.18    0.43
  -5   7   7   13.85    0.38
   3  -7  -7    5.18    0.19
  -3  -7   7    6.07    0.30
   3  -7  -7    5.55    0.37
  -3   7   7    5.46    0.21
   3   7  -7    4.88    0.25
  -1  -7   7   33.71    0.99
   1  -7  -7   34.85    1.08
   1   7  -7   34.36    0.88
  -1   7   7   34.16    0.87
  -1  -7  -7   34.98    1.09
   1  -7   7   36.74    1.04
  -1   7  -7   36.16    0.91
   1   7   7   35.29    0.91
   3  -7   7    3.81    0.27
  -3  -7  -7    3.56    0.32
   3   7   7    3.41    0.21
  -5  -7  -7   13.54    0.56
   5  -7   7   13.07    0.53
   5   7   7   12.23    0.44
   7  -7   7    5.77    0.35
  -7  -7  -7    5.60    0.37
   7   7   7    5.46    0.29
   9  -7   7   12.56    0.56
  -9  -7  -7   14.41    0.60
   9   7   7   13.58    0.49
 -11  -7  -7   18.07    0.69
  11  -7   7   17.22    0.69
  11   7   7   16.98    0.60
  13  -7   7    3.80    0.37
  13   7   7    3.75    0.31
  15  -7   7    2.89    0.34
  15   7   7    2.62    0.29
  20  -8  -7    2.47    0.30
  20   8  -7    2.37    0.26
  18  -8  -7    1.90    0.25
  18   8  -7    2.13    0.24
  16  -8  -7    0.04    0.14
  16   8  -7    0.00    0.12
  16   8  -7    0.20    0.14
  14  -8  -7    0.93    0.17
  14   8  -7    1.09    0.18
  14   8  -7    1.06    0.15
  12  -8  -7    4.92    0.28
  12   8  -7    4.47    0.26
  12   8  -7    4.85    0.25
  10  -8  -7    5.38    0.27
  10   8  -7    5.18    0.28
  10   8  -7    5.77    0.26
   8  -8  -7   22.16    0.63
   8   8  -7   22.20    0.64
   8   8  -7   23.38    0.64
   6  -8  -7    0.57    0.10
   6   8  -7    0.54    0.12
   6   8  -7    0.56    0.11
  -6   8   7    0.61    0.09
  -4  -8   7    9.97    0.43
   4  -8  -7   10.21    0.52
   4  -8  -7    9.79    0.31
  -4   8   7   10.61    0.33
   4   8  -7   10.33    0.37
   4   8  -7   10.36    0.35
  -2  -8   7   30.13    0.92
   2  -8  -7   28.50    0.98
  -2   8   7   31.04    0.78
   2   8  -7   29.45    0.79
   0  -8   7    1.91    0.23
   0  -8  -7    1.88    0.25
   0   8  -7    1.69    0.15
  -2  -8  -7    1.65    0.24
   2  -8   7    1.15    0.18
   2   8   7    1.75    0.15
  -4  -8  -7    8.15    0.44
   4  -8   7    8.04    0.42
   4   8   7    7.63    0.31
   6  -8   7    4.78    0.33
  -6  -8  -7    5.22    0.37
   6   8   7    4.88    0.27
   8  -8   7   12.95    0.57
  -8  -8  -7   12.42    0.55
   8   8   7   12.56    0.47
  10  -8   7    5.67    0.40
 -10  -8  -7    4.83    0.36
  10   8   7    5.07    0.32
  12  -8   7    0.31    0.18
  12   8   7    0.24    0.15
  14  -8   7    1.01    0.25
  14   8   7    0.95    0.20
  19  -9  -7    1.10    0.22
  19   9  -7    1.03    0.20
  17  -9  -7    8.24    0.43
  17   9  -7    7.95    0.38
  17   9  -7    7.92    0.40
  15  -9  -7    6.92    0.35
  15   9  -7    6.93    0.35
  15   9  -7    6.40    0.32
  13  -9  -7    0.03    0.11
  13   9  -7    0.22    0.14
  13   9  -7    0.22    0.11
  11  -9  -7    0.68    0.13
  11   9  -7    0.67    0.14
  11   9  -7    0.87    0.14
   9  -9  -7   18.73    0.56
   9   9  -7   17.90    0.55
   9   9  -7   17.65    0.56
   7  -9  -7   22.85    0.63
   7   9  -7   22.13    0.65
   7   9  -7   23.25    0.65
   5  -9  -7   29.04    0.75
   5  -9  -7   31.56    1.04
   5   9  -7   29.19    0.79
  -5   9   7   28.48    0.75
   5   9  -7   28.42    0.79
   3  -9  -7   10.87    0.55
  -3  -9   7   10.42    0.47
   3   9  -7   10.26    0.38
  -3   9   7   10.47    0.35
   1  -9  -7    0.35    0.18
  -1  -9   7    0.60    0.16
   1   9  -7    0.17    0.11
  -1  -9  -7    1.27    0.24
   1  -9   7    1.04    0.20
   1   9   7    1.08    0.13
  -1   9  -7    1.07    0.15
  -3  -9  -7   11.07    0.53
   3  -9   7   11.43    0.52
   3   9   7   10.78    0.40
   5  -9   7   13.04    0.58
  -5  -9  -7   12.14    0.55
   5   9   7   12.57    0.45
   7  -9   7    5.14    0.38
  -7  -9  -7    4.02    0.36
   7   9   7    4.06    0.28
   9  -9   7    1.92    0.27
  -9  -9  -7    2.10    0.28
   9   9   7    1.88    0.21
  11  -9   7    3.53    0.37
 -11  -9  -7    3.87    0.35
  11   9   7    3.39    0.29
  13  -9   7    4.87    0.43
  13   9   7    4.58    0.34
  18 -10  -7    1.88    0.26
  18  10  -7    1.69    0.23
  16 -10  -7    0.62    0.18
  16  10  -7    0.48    0.17
  16  10  -7    0.48    0.15
  14 -10  -7    3.40    0.28
  14  10  -7    3.22    0.26
  14  10  -7    2.95    0.24
  12 -10  -7    8.07    0.37
  12  10  -7    9.03    0.38
  12  10  -7    8.98    0.37
  10 -10  -7    2.06    0.19
  10  10  -7    1.93    0.19
  10  10  -7    2.16    0.21
   8 -10  -7   13.00    0.44
   8  10  -7   13.41    0.46
   8  10  -7   13.09    0.45
   6 -10  -7    4.11    0.22
   6 -10  -7    5.12    0.41
   6  10  -7    4.53    0.24
  -6  10   7    4.80    0.21
   6  10  -7    4.39    0.27
   4 -10  -7    9.04    0.53
  -4  10   7    8.78    0.32
   4  10  -7    8.93    0.35
   4  10  -7    8.59    0.35
   2 -10  -7    8.23    0.50
  -2 -10   7    7.85    0.43
   2  10  -7    7.99    0.33
  -2  10   7    7.82    0.32
   0 -10   7    0.09    0.13
   0 -10  -7    0.10    0.17
   0  10   7    0.06    0.10
   0  10  -7    0.14    0.12
  -2 -10  -7    5.90    0.40
   2 -10   7    5.05    0.36
   2  10   7    5.85    0.27
  -4 -10  -7    9.00    0.48
   4 -10   7    8.98    0.49
   4  10   7    8.77    0.37
   6 -10   7    4.43    0.36
  -6 -10  -7    4.56    0.36
   6  10   7    4.85    0.29
  -8 -10  -7   10.09    0.51
   8 -10   7   10.05    0.53
   8  10   7    9.40    0.42
  10 -10   7    3.02    0.35
 -10 -10  -7    3.30    0.34
  10  10   7    3.26    0.29
  12 -10   7    0.53    0.19
  12  10   7    0.30    0.18
  17 -11  -7    0.77    0.20
  17  11  -7    0.67    0.18
  17  11  -7    0.82    0.20
  15 -11  -7    2.87    0.28
  15  11  -7    3.00    0.26
  15  11  -7    2.55    0.24
  13 -11  -7    2.96    0.25
  13  11  -7    3.23    0.26
  13  11  -7    3.52    0.27
  11 -11  -7    0.12    0.12
  11  11  -7    0.35    0.14
  11  11  -7    0.36    0.15
   9 -11  -7    2.63    0.21
   9  11  -7    2.44    0.21
   9  11  -7    2.17    0.20
   7 -11  -7    6.17    0.28
   7 -11  -7    5.90    0.49
   7  11  -7    6.47    0.31
   7  11  -7    6.09    0.30
   5 -11  -7   22.99    0.90
   5  11  -7   21.05    0.65
  -5  11   7   21.57    0.61
   5  11  -7   21.77    0.66
   3 -11  -7   11.54    0.60
  -3 -11   7   10.57    0.51
   3  11  -7   10.87    0.41
  -3  11   7   10.75    0.38
  -1 -11   7    0.77    0.20
   1 -11  -7    0.21    0.19
   1  11  -7    0.77    0.15
  -1 -11  -7    1.29    0.25
   1 -11   7    0.86    0.19
   1  11   7    1.07    0.16
  -3 -11  -7    7.20    0.44
   3 -11   7    6.39    0.42
   3  11   7    7.10    0.33
  -5 -11  -7    4.62    0.38
   5 -11   7    4.98    0.39
   5  11   7    4.78    0.28
   7 -11   7    4.58    0.42
  -7 -11  -7    4.09    0.37
   7  11   7    4.08    0.30
   9 -11   7    1.38    0.27
  -9 -11  -7    0.78    0.23
   9  11   7    0.80    0.18
 -11 -11  -7    2.28    0.29
  11 -11   7    2.18    0.33
  11  11   7    2.04    0.25
  16 -12  -7    0.26    0.17
  16  12  -7    0.57    0.18
  16  12  -7    0.67    0.18
  14 -12  -7    3.96    0.32
  14  12  -7    3.93    0.30
  14  12  -7    4.19    0.30
  12 -12  -7    3.33    0.27
  12  12  -7    3.63    0.29
  12  12  -7    3.92    0.28
  10 -12  -7    4.78    0.28
  10  12  -7    4.84    0.30
  10  12  -7    4.57    0.30
   8 -12  -7    3.59    0.42
   8  12  -7    3.82    0.25
   8  12  -7    4.12    0.27
   6 -12  -7    9.68    0.59
   6  12  -7    8.97    0.39
   6  12  -7    8.94    0.38
   4 -12  -7   13.27    0.66
  -4 -12   7   13.20    0.60
   4  12  -7   13.59    0.48
   4  12  -7   12.42    0.46
  -4  12   7   12.82    0.44
   2 -12  -7    0.76    0.25
  -2 -12   7    0.78    0.19
   2  12  -7    0.87    0.16
   0 -12  -7    6.09    0.44
   0 -12   7    4.98    0.38
   0  12   7    5.31    0.29
   2 -12   7   18.28    0.77
  -2 -12  -7   16.91    0.72
   2  12   7   17.98    0.59
   4 -12   7    6.21    0.44
  -4 -12  -7    5.99    0.42
   4  12   7    6.23    0.34
  -6 -12  -7    8.26    0.49
   6 -12   7    7.98    0.52
   6  12   7    8.09    0.39
   8 -12   7    4.24    0.42
   8  12   7    4.06    0.32
  10 -12   7    0.72    0.24
  10  12   7    0.63    0.18
  13 -13  -7    2.49    0.26
  13  13  -7    2.97    0.28
  13  13  -7    3.08    0.26
  11 -13  -7    0.75    0.16
  11  13  -7    1.09    0.20
  11  13  -7    0.79    0.17
   9 -13  -7    0.55    0.29
   9  13  -7    0.85    0.17
   9  13  -7    0.30    0.15
   7 -13  -7    0.22    0.24
   7  13  -7    0.30    0.14
   7  13  -7    0.46    0.14
   5 -13  -7    2.44    0.36
   5  13  -7    3.06    0.24
   5  13  -7    2.58    0.23
   3 -13  -7    0.80    0.26
  -3 -13   7    0.85    0.20
   3  13  -7    0.74    0.16
  -1 -13   7    3.99    0.40
   1 -13  -7    3.21    0.38
  -1  13   7    3.99    0.27
   1 -13   7    3.93    0.38
  -1 -13  -7    3.45    0.37
   1  13   7    2.69    0.23
   3 -13   7    1.39    0.26
  -3 -13  -7    1.37    0.26
   3  13   7    1.77    0.22
   5 -13   7    1.04    0.24
   5  13   7    0.81    0.19
   7 -13   7    0.50    0.22
   7  13   7    0.42    0.17
  10 -14  -7    9.56    0.68
  10  14  -7    9.83    0.45
  10  14  -7    9.90    0.43
   8 -14  -7    9.50    0.65
   8  14  -7   10.56    0.46
   8  14  -7   10.78    0.43
   6 -14  -7    7.58    0.57
   6  14  -7    7.41    0.36
   6  14  -7    7.86    0.38
  -4 -14   7    1.70    0.28
   4 -14  -7    1.65    0.33
   4  14  -7    1.62    0.20
   2 -14  -7    1.10    0.29
  -2 -14   7    1.45    0.28
  -2  14   7    1.56    0.21
   0 -14   7    2.07    0.33
   0  14   7    2.88    0.26
   2 -14   7    4.29    0.43
   2  14   7    5.56    0.34
   4 -14   7    1.95    0.33
   4  14   7    2.26    0.24
   6  14   7    1.47    0.23
   7  15  -7    0.64    0.18
   7  15  -7    0.28    0.16
  -5 -15   7    0.21    0.17
   5  15  -7    0.49    0.15
   5  15  -7    0.31    0.15
  -3 -15   7    0.48    0.20
  -1 -15   7    0.90    0.24
  -1  15   7    1.00    0.19
   1 -15   7   -0.08    0.14
   1  15   7    0.18    0.16
  22   0  -8    4.03    0.32
  20   0  -8    9.91    0.45
  18   0  -8    5.33    0.30
  16   0  -8   10.70    0.42
  14   0  -8    6.46    0.31
  12   0  -8   31.10    0.83
  10   0  -8   27.89    0.74
  -8   0   8   15.19    0.36
   8   0  -8   14.31    0.43
   6   0  -8  179.73    4.00
   6   0  -8  179.52    4.35
  -6   0   8  178.42    4.04
   4   0  -8    0.23    0.08
   4   0  -8   -0.05    0.10
  -4   0   8    0.13    0.05
  -2   0   8   67.29    1.64
   2   0  -8   71.09    1.80
   2   0  -8   69.12    1.58
   0   0  -8   20.31    0.52
   0   0  -8   20.97    0.66
   2   0   8    1.98    0.14
  -2   0  -8    1.73    0.18
  -2   0  -8    1.82    0.11
   4   0   8   69.40    1.69
  -4   0  -8   67.03    1.78
  -6   0  -8  124.67    3.11
   6   0   8  124.36    2.97
   8   0   8    3.22    0.26
  10   0   8    1.21    0.18
  12   0   8   51.49    1.42
  14   0   8   26.32    0.88
  16   0   8   11.24    0.56
  23  -1  -8    0.04    0.19
  23   1  -8   -0.09    0.17
  21  -1  -8    0.29    0.17
  21   1  -8    0.05    0.16
  19  -1  -8    0.27    0.15
  19   1  -8    0.40    0.17
  17  -1  -8    0.18    0.13
  17   1  -8    0.09    0.12
  15  -1  -8    0.29    0.13
  15   1  -8    0.17    0.12
  13  -1  -8    0.57    0.13
  13   1  -8    0.58    0.14
  11  -1  -8    2.00    0.17
  11   1  -8    1.70    0.16
   9  -1  -8    0.53    0.11
  -9  -1   8    0.56    0.06
   9   1  -8    0.61    0.12
   7  -1  -8    0.37    0.08
  -7  -1   8    0.57    0.06
  -7   1   8    0.54    0.04
   7   1  -8    0.51    0.11
   7   1  -8    0.61    0.13
   5  -1  -8    5.81    0.31
  -5  -1   8    5.94    0.21
   5  -1  -8    5.51    0.21
  -5   1   8    6.04    0.18
   5   1  -8    5.72    0.30
   5   1  -8    5.57    0.23
  -3  -1   8   13.23    0.39
   3  -1  -8   13.54    0.50
   3  -1  -8   12.81    0.36
   3   1  -8   13.22    0.38
  -3   1   8   12.88    0.36
   1  -1  -8    2.90    0.25
   1  -1  -8    3.13    0.14
   1   1  -8    2.93    0.15
   1   1  -8    3.55    0.22
  -1   1   8    2.82    0.15
   1  -1   8   28.50    0.78
  -1  -1  -8   28.32    0.86
  -1  -1  -8   28.89    0.68
  -1   1  -8   28.87    0.70
  -1   1  -8   28.81    0.84
  -3  -1  -8   22.05    0.72
   3  -1   8   22.96    0.67
  -3   1  -8   21.37    0.56
  -3   1  -8   22.71    0.70
   3   1   8   23.54    0.65
   5  -1   8   12.19    0.46
  -5  -1  -8   12.58    0.51
   5   1   8   13.15    0.45
  -5   1  -8   13.86    0.50
  -7  -1  -8   22.11    0.74
   7  -1   8   20.80    0.68
   7   1   8   21.70    0.67
   9  -1   8    0.10    0.13
   9   1   8    0.07    0.11
  11  -1   8   12.55    0.51
  11   1   8   12.08    0.49
  13  -1   8    0.07    0.16
  13   1   8   -0.09    0.13
  15  -1   8    0.47    0.18
  15   1   8    0.20    0.17
  17  -1   8    0.34    0.21
  17   1   8    0.44    0.22
  22  -2  -8    0.87    0.21
  22   2  -8    1.24    0.23
  20  -2  -8    2.96    0.27
  20   2  -8    2.65    0.26
  18  -2  -8   13.07    0.50
  18   2  -8   13.25    0.50
  16  -2  -8    6.21    0.32
  16   2  -8    7.07    0.33
  14  -2  -8    2.97    0.23
  14   2  -8    3.05    0.23
  12  -2  -8   20.14    0.59
  12   2  -8   20.16    0.59
 -10  -2   8   17.65    0.48
  10   2  -8   18.36    0.53
  -8  -2   8    0.05    0.04
   8  -2  -8    0.21    0.09
   8   2  -8    0.12    0.10
   6  -2  -8   33.76    0.84
  -6  -2   8   35.20    0.87
   6  -2  -8   33.57    1.03
   6   2  -8   33.56    0.86
  -6   2   8   34.54    0.79
   6   2  -8   36.28    0.97
  -4  -2   8   71.60    1.72
   4  -2  -8   71.59    1.64
   4  -2  -8   70.91    1.89
   4   2  -8   74.48    1.83
  -4   2   8   73.35    1.66
   4   2  -8   69.66    1.67
   2  -2  -8  111.30    2.44
   2  -2  -8  108.30    2.74
  -2  -2   8  107.13    2.55
  -2   2   8  109.81    2.50
   2   2  -8  108.56    2.46
   2   2  -8  106.73    2.67
   0  -2  -8   53.83    1.52
   0  -2   8   57.58    1.41
   0  -2  -8   59.43    1.29
   0   2  -8   56.71    1.32
   0   2   8   55.00    1.36
   2  -2   8   16.33    0.52
  -2  -2  -8   16.87    0.40
  -2   2  -8   16.08    0.44
   2   2   8   17.11    0.50
  -2   2  -8   16.85    0.55
  -4  -2  -8   24.22    0.77
   4  -2   8   23.41    0.70
  -4   2  -8   23.69    0.72
   4   2   8   22.03    0.66
   6  -2   8   46.56    1.24
  -6  -2  -8   44.63    1.30
   6   2   8   46.12    1.20
   8  -2   8   27.91    0.85
  -8  -2  -8   26.42    0.88
   8   2   8   27.58    0.81
  10  -2   8    7.75    0.39
  10   2   8    7.02    0.36
  12  -2   8   15.11    0.60
  12   2   8   13.53    0.55
  14  -2   8   18.13    0.71
  14   2   8   17.95    0.68
  16  -2   8    4.32    0.39
  16   2   8    3.97    0.35
  23  -3  -8   -0.16    0.16
  23   3  -8    0.02    0.17
  21  -3  -8   -0.21    0.15
  21   3  -8   -0.04    0.17
  19  -3  -8    2.73    0.25
  19   3  -8    3.28    0.27
  17  -3  -8    6.94    0.35
  17   3  -8    7.44    0.37
  15  -3  -8    7.84    0.33
  15   3  -8    7.11    0.35
  13  -3  -8    4.66    0.26
  13   3  -8    4.95    0.27
  11  -3  -8    1.60    0.15
  11   3  -8    1.41    0.15
  11   3  -8    1.72    0.10
   9  -3  -8    0.81    0.11
   9   3  -8    0.97    0.14
   9   3  -8    0.91    0.08
  -7  -3   8    0.01    0.04
   7  -3  -8   -0.01    0.07
   7   3  -8    0.04    0.09
   7   3  -8    0.06    0.08
   5  -3  -8   18.42    0.65
  -5  -3   8   18.19    0.52
   5  -3  -8   17.31    0.47
  -5   3   8   17.69    0.44
   5   3  -8   18.44    0.55
   5   3  -8   17.75    0.51
  -3  -3   8    0.24    0.07
   3  -3  -8    0.27    0.07
   3  -3  -8    0.57    0.16
  -3   3   8    0.35    0.06
   3   3  -8    0.20    0.09
   3   3  -8    0.40    0.10
  -1  -3   8    2.27    0.16
   1  -3  -8    2.40    0.12
   1  -3  -8    2.21    0.23
  -1   3   8    2.72    0.14
   1   3  -8    2.95    0.19
   1   3  -8    2.43    0.16
  -1  -3  -8   22.31    0.51
  -1  -3  -8   20.86    0.72
   1  -3   8   21.64    0.65
  -1   3  -8   21.02    0.64
  -1   3  -8   21.60    0.57
   3  -3   8    2.72    0.19
  -3  -3  -8    2.74    0.26
  -3   3  -8    2.77    0.20
  -3   3  -8    2.51    0.15
   3   3   8    3.09    0.18
   5  -3   8    0.18    0.10
  -5  -3  -8    0.27    0.16
   5   3   8    0.28    0.10
  -7  -3  -8    0.26    0.16
   7  -3   8    0.37    0.13
   7   3   8    0.18    0.10
   9  -3   8    7.46    0.38
  -9  -3  -8    7.21    0.40
   9   3   8    7.12    0.34
  11  -3   8    1.56    0.22
  11   3   8    1.93    0.22
  13  -3   8    1.87    0.25
  13   3   8    1.87    0.25
  15  -3   8    1.59    0.27
  15   3   8    1.36    0.24
  17  -3   8    0.90    0.23
  17   3   8    1.49    0.27
  22  -4  -8    1.22    0.24
  22   4  -8    0.68    0.21
  20  -4  -8    3.26    0.29
  20   4  -8    3.39    0.30
  18  -4  -8    3.85    0.30
  18   4  -8    3.24    0.27
  16  -4  -8   20.70    0.65
  16   4  -8   20.50    0.65
  14  -4  -8   40.50    1.05
  14   4  -8   39.05    1.04
  12  -4  -8   20.34    0.60
  12   4  -8   20.32    0.61
  12   4  -8   20.65    0.54
  10  -4  -8   11.26    0.38
  10   4  -8   11.18    0.33
  10   4  -8   11.25    0.39
  -8  -4   8    6.01    0.24
   8  -4  -8    5.24    0.22
   8   4  -8    5.47    0.25
   8   4  -8    5.10    0.19
   6  -4  -8    2.96    0.29
   6  -4  -8    3.25    0.16
  -6  -4   8    3.27    0.18
  -6   4   8    3.29    0.12
   6   4  -8    3.39    0.18
   6   4  -8    2.93    0.19
  -4  -4   8   41.14    1.09
   4  -4  -8   41.58    1.22
   4  -4  -8   41.42    0.98
  -4   4   8   41.60    0.98
   4   4  -8   42.70    1.07
   4   4  -8   40.18    1.02
  -2  -4   8   31.79    0.89
   2  -4  -8   31.40    0.99
   2  -4  -8   32.81    0.76
   2   4  -8   31.45    0.82
   2   4  -8   32.78    0.87
  -2   4   8   34.16    0.80
   0  -4  -8   70.06    1.94
   0  -4  -8   78.10    1.63
   0  -4   8   73.11    1.81
   0   4   8   73.42    1.72
   0   4  -8   71.20    1.81
   0   4  -8   71.65    1.70
   2  -4   8   29.10    0.83
  -2  -4  -8   28.32    0.90
   2   4   8   28.45    0.75
  -2   4  -8   27.45    0.72
   4  -4   8   15.86    0.55
  -4  -4  -8   15.86    0.61
   4   4   8   15.34    0.49
  -6  -4  -8    8.44    0.43
   6   4   8    8.22    0.34
   8  -4   8    1.52    0.21
  -8  -4  -8    1.48    0.24
   8   4   8    1.24    0.17
  10  -4   8   43.52    1.25
 -10  -4  -8   43.61    1.30
  10   4   8   42.31    1.18
  12  -4   8   13.23    0.58
  12   4   8   14.23    0.54
  14  -4   8    6.41    0.44
  14   4   8    7.07    0.41
  16  -4   8    6.38    0.46
  16   4   8    6.83    0.41
  21  -5  -8    2.32    0.28
  21   5  -8    2.26    0.26
  19  -5  -8    4.46    0.33
  19   5  -8    4.48    0.34
  17  -5  -8    0.49    0.16
  17   5  -8    0.35    0.16
  15  -5  -8    1.03    0.16
  15   5  -8    1.34    0.19
  13  -5  -8    5.46    0.28
  13   5  -8    5.57    0.29
  13   5  -8    5.56    0.23
  11  -5  -8    1.50    0.15
  11   5  -8    1.79    0.14
  11   5  -8    2.08    0.20
   9  -5  -8    2.44    0.17
   9   5  -8    2.77    0.20
   9   5  -8    2.32    0.14
   7  -5  -8   16.06    0.46
  -7  -5   8   16.24    0.51
   7   5  -8   15.70    0.49
   5  -5  -8    0.45    0.08
   5  -5  -8    0.52    0.19
  -5   5   8    0.47    0.06
   5   5  -8    0.50    0.12
   3  -5  -8    5.79    0.36
   3  -5  -8    5.91    0.20
  -3  -5   8    5.80    0.28
  -3   5   8    6.24    0.21
   3   5  -8    5.83    0.25
   1  -5  -8   15.81    0.39
  -1  -5   8   16.16    0.53
   1  -5  -8   14.82    0.61
  -1   5   8   15.90    0.44
   1   5  -8   15.44    0.46
   1   5  -8   14.94    0.45
  -1  -5  -8    0.12    0.14
   1  -5   8    0.15    0.09
  -1   5  -8    0.20    0.08
   3  -5   8    1.83    0.20
  -3  -5  -8    1.37    0.22
   3   5   8    1.32    0.14
  -3   5  -8    1.32    0.13
   5  -5   8    6.22    0.34
  -5  -5  -8    6.23    0.37
   5   5   8    5.56    0.26
  -7  -5  -8    4.74    0.36
   7  -5   8    4.75    0.30
   7   5   8    4.29    0.25
  -9  -5  -8    0.25    0.18
   9  -5   8   -0.01    0.13
   9   5   8    0.19    0.11
  11  -5   8    3.75    0.33
  11   5   8    3.85    0.28
  13  -5   8    5.59    0.39
  13   5   8    5.52    0.36
  15  -5   8    0.29    0.20
  15   5   8    0.57    0.19
  22  -6  -8    0.56    0.22
  22   6  -8    0.42    0.21
  20  -6  -8   -0.08    0.15
  20   6  -8    0.34    0.17
  18  -6  -8    6.43    0.36
  18   6  -8    6.27    0.37
  16  -6  -8   18.84    0.63
  16   6  -8   18.99    0.63
  14  -6  -8   24.61    0.73
  14   6  -8   25.55    0.73
  14   6  -8   23.38    0.67
  12  -6  -8   21.59    0.64
  12   6  -8   22.78    0.65
  12   6  -8   21.12    0.60
  10  -6  -8    0.25    0.10
  10   6  -8    0.02    0.12
  10   6  -8    0.21    0.08
   8  -6  -8    4.86    0.22
   8   6  -8    4.87    0.26
   8   6  -8    4.74    0.21
   6  -6  -8   10.55    0.33
   6  -6  -8   10.11    0.52
  -6   6   8   10.33    0.29
   6   6  -8   10.39    0.37
  -4  -6   8   32.72    0.92
   4  -6  -8   30.34    1.03
   4  -6  -8   32.88    0.78
  -4   6   8   33.08    0.79
   4   6  -8   31.53    0.84
   2  -6  -8   23.51    0.56
  -2  -6   8   22.80    0.72
   2  -6  -8   22.75    0.82
  -2   6   8   23.25    0.61
   2   6  -8   22.72    0.64
   0  -6   8   50.84    1.38
   0  -6  -8   51.32    1.49
   0   6  -8   52.27    1.26
   0   6   8   52.66    1.27
   2  -6   8   33.06    0.96
  -2  -6  -8   30.46    1.00
  -2   6  -8   31.89    0.82
   2   6   8   31.82    0.84
   4  -6   8    0.25    0.11
  -4  -6  -8    0.15    0.15
   4   6   8    0.19    0.10
   6  -6   8    1.91    0.23
  -6  -6  -8    3.22    0.32
   6   6   8    2.88    0.20
  -8  -6  -8   16.30    0.65
   8  -6   8   15.72    0.62
   8   6   8   15.82    0.54
 -10  -6  -8   19.74    0.76
  10  -6   8   19.10    0.72
  10   6   8   18.86    0.64
  12  -6   8    6.50    0.44
  12   6   8    6.97    0.38
  14  -6   8    7.02    0.47
  14   6   8    6.55    0.40
  21  -7  -8    3.12    0.30
  21   7  -8    3.73    0.33
  19  -7  -8    1.35    0.24
  19   7  -8    0.92    0.21
  17  -7  -8    0.74    0.19
  17   7  -8    0.70    0.19
  15  -7  -8    3.21    0.26
  15   7  -8    2.66    0.24
  13  -7  -8    0.16    0.12
  13   7  -8    0.14    0.09
  13   7  -8    0.12    0.14
  11  -7  -8    8.72    0.35
  11   7  -8    9.03    0.33
  11   7  -8    8.64    0.36
   9  -7  -8    0.36    0.10
   9   7  -8    0.55    0.13
   9   7  -8    0.58    0.10
   7  -7  -8    1.30    0.13
   7   7  -8    1.23    0.13
   7   7  -8    1.09    0.15
   5  -7  -8   31.60    0.78
   5  -7  -8   31.05    1.05
  -5  -7   8   31.69    0.92
   5   7  -8   30.45    0.83
  -5   7   8   32.50    0.79
   3  -7  -8   32.06    0.74
  -3  -7   8   29.98    0.91
   3  -7  -8   31.10    1.03
   3   7  -8   29.62    0.81
  -3   7   8   30.73    0.78
   1  -7  -8    7.53    0.43
  -1  -7   8    7.51    0.38
   1   7  -8    8.02    0.31
  -1   7   8    8.14    0.29
  -1  -7  -8    6.19    0.39
   1  -7   8    5.71    0.33
  -1   7  -8    5.82    0.27
   3  -7   8    1.89    0.23
  -3  -7  -8    1.36    0.23
   3   7   8    1.54    0.15
   5  -7   8   23.34    0.78
  -5  -7  -8   22.35    0.80
   5   7   8   21.92    0.66
   7  -7   8   21.91    0.77
  -7  -7  -8   22.56    0.79
   7   7   8   20.59    0.66
  -9  -7  -8    3.23    0.33
   9  -7   8    3.02    0.32
   9   7   8    3.25    0.25
  11  -7   8    0.62    0.21
 -11  -7  -8    0.29    0.19
  11   7   8    0.51    0.17
  13  -7   8    0.93    0.23
  13   7   8    0.75    0.18
  15  -7   8   -0.05    0.18
  15   7   8    0.10    0.18
  20  -8  -8    2.09    0.27
  20   8  -8    1.89    0.25
  18  -8  -8    2.51    0.27
  18   8  -8    2.39    0.26
  16  -8  -8    0.07    0.14
  16   8  -8    0.32    0.16
  14  -8  -8    3.11    0.26
  14   8  -8    3.05    0.26
  14   8  -8    3.13    0.21
  12  -8  -8    1.23    0.16
  12   8  -8    1.07    0.14
  12   8  -8    1.10    0.16
  10  -8  -8    2.33    0.19
  10   8  -8    2.29    0.18
  10   8  -8    1.94    0.19
   8  -8  -8   42.41    1.06
   8   8  -8   42.32    1.09
   8   8  -8   42.33    1.08
   6  -8  -8    1.45    0.27
   6  -8  -8    1.38    0.13
   6   8  -8    1.31    0.17
   6   8  -8    1.57    0.15
  -4  -8   8    0.24    0.12
   4  -8  -8    0.07    0.19
   4  -8  -8    0.06    0.07
  -4   8   8    0.26    0.08
   4   8  -8    0.15    0.12
  -2  -8   8   41.78    1.23
   2  -8  -8   44.32    1.35
  -2   8   8   43.81    1.08
   2   8  -8   43.68    1.10
   0  -8  -8   32.51    1.07
   0  -8   8   32.52    0.99
   0   8  -8   31.14    0.84
   2  -8   8   17.81    0.67
  -2  -8  -8   18.38    0.71
   2   8   8   18.14    0.55
  -4  -8  -8    6.94    0.43
   4  -8   8    6.99    0.39
   4   8   8    7.02    0.31
  -6  -8  -8    4.55    0.39
   6  -8   8    4.75    0.34
   6   8   8    4.37    0.27
   8  -8   8    7.26    0.44
  -8  -8  -8    7.32    0.44
   8   8   8    7.12    0.35
 -10  -8  -8    5.94    0.43
  10  -8   8    5.39    0.39
  10   8   8    5.35    0.33
  12  -8   8    8.11    0.49
  12   8   8    7.35    0.39
  14  -8   8    3.20    0.37
  14   8   8    3.20    0.31
  19  -9  -8    8.06    0.45
  19   9  -8    8.23    0.43
  17  -9  -8    0.12    0.16
  17   9  -8    0.33    0.16
  15  -9  -8    2.34    0.24
  15   9  -8    2.87    0.25
  15   9  -8    2.33    0.21
  13  -9  -8    1.89    0.21
  13   9  -8    2.03    0.22
  13   9  -8    1.82    0.18
  11  -9  -8   15.87    0.52
  11   9  -8   14.91    0.50
  11   9  -8   15.92    0.53
   9  -9  -8   11.33    0.40
   9   9  -8   10.54    0.42
   9   9  -8   11.28    0.40
   7  -9  -8    0.88    0.25
   7  -9  -8    0.55    0.11
   7   9  -8    0.81    0.15
   7   9  -8    0.91    0.14
  -5  -9   8    6.23    0.35
   5  -9  -8    5.36    0.42
   5   9  -8    6.18    0.30
  -5   9   8    6.55    0.25
   3  -9  -8   23.84    0.88
  -3  -9   8   21.39    0.77
  -3   9   8   23.58    0.63
   3   9  -8   21.56    0.65
   1  -9  -8   11.02    0.57
  -1  -9   8   10.92    0.51
   1   9  -8   10.68    0.39
  -1   9   8   11.46    0.38
  -1  -9  -8    3.64    0.36
   1  -9   8    3.90    0.35
   1   9   8    3.75    0.23
  -1   9  -8    4.26    0.25
  -3  -9  -8    0.33    0.18
   3  -9   8    0.52    0.16
   3   9   8    0.62    0.13
   5  -9   8    7.98    0.46
  -5  -9  -8    8.58    0.48
   5   9   8    7.56    0.35
   7  -9   8    5.42    0.40
  -7  -9  -8    5.74    0.42
   7   9   8    5.65    0.30
   9  -9   8    4.42    0.40
  -9  -9  -8    4.80    0.40
   9   9   8    4.62    0.29
  11  -9   8    0.30    0.19
 -11  -9  -8    0.85    0.23
  11   9   8    0.68    0.19
  13  -9   8    0.43    0.21
  13   9   8    0.54    0.19
  18 -10  -8    1.43    0.24
  18  10  -8    1.30    0.23
  16 -10  -8    4.38    0.33
  16  10  -8    4.65    0.29
  16  10  -8    5.05    0.33
  14 -10  -8    0.62    0.17
  14  10  -8    0.68    0.15
  14  10  -8    0.51    0.17
  12 -10  -8    0.49    0.14
  12  10  -8    0.39    0.15
  12  10  -8    0.32    0.12
  10 -10  -8    8.07    0.34
  10  10  -8    7.72    0.37
  10  10  -8    8.77    0.35
   8 -10  -8    2.48    0.36
   8 -10  -8    2.42    0.19
   8  10  -8    2.67    0.22
   8  10  -8    2.80    0.20
   6 -10  -8   16.84    0.75
   6  10  -8   16.31    0.52
   6  10  -8   15.30    0.52
  -4 -10   8    4.17    0.35
   4 -10  -8    4.51    0.45
  -4  10   8    4.00    0.22
   4  10  -8    3.49    0.25
   2 -10  -8    0.66    0.22
  -2 -10   8    0.74    0.18
   2  10  -8    0.91    0.15
  -2  10   8    0.73    0.13
   0 -10  -8    5.59    0.43
   0 -10   8    6.18    0.40
   0  10  -8    5.71    0.28
  -2 -10  -8    0.45    0.19
   2 -10   8    0.32    0.16
   2  10   8    0.25    0.11
  -4 -10  -8    4.83    0.39
   4 -10   8    4.93    0.37
   4  10   8    4.18    0.27
   6 -10   8    7.86    0.48
  -6 -10  -8    7.95    0.46
   6  10   8    7.46    0.36
   8 -10   8    0.49    0.20
  -8 -10  -8    0.58    0.22
   8  10   8    0.66    0.15
  10 -10   8    2.40    0.32
 -10 -10  -8    2.80    0.35
  10  10   8    2.31    0.26
  12 -10   8    3.56    0.38
  12  10   8    3.52    0.31
  17 -11  -8    1.96    0.25
  17  11  -8    2.36    0.27
  15 -11  -8    0.81    0.19
  15  11  -8    1.35    0.21
  15  11  -8    1.06    0.18
  13 -11  -8    1.21    0.19
  13  11  -8    0.75    0.15
  13  11  -8    0.91    0.18
  11 -11  -8    3.18    0.25
  11  11  -8    3.49    0.27
  11  11  -8    3.30    0.25
   9 -11  -8    0.91    0.15
   9  11  -8    0.98    0.18
   9  11  -8    0.63    0.13
   7 -11  -8    5.43    0.51
   7  11  -8    4.28    0.27
   7  11  -8    4.95    0.28
   5 -11  -8   38.58    1.30
  -5 -11   8   37.40    1.16
   5  11  -8   35.96    0.99
   3 -11  -8    7.28    0.51
  -3 -11   8    6.76    0.41
   3  11  -8    6.97    0.33
  -3  11   8    6.64    0.30
  -1 -11   8    2.51    0.29
   1 -11  -8    3.10    0.37
   1  11  -8    2.57    0.21
  -1 -11  -8   11.09    0.58
   1 -11   8   10.51    0.55
   1  11   8   10.41    0.41
  -3 -11  -8    7.02    0.47
   3 -11   8    7.61    0.48
   3  11   8    7.23    0.35
   5 -11   8    7.99    0.49
  -5 -11  -8    7.65    0.48
   5  11   8    7.20    0.35
   7 -11   8    9.09    0.54
  -7 -11  -8    9.81    0.53
   7  11   8    8.94    0.41
   9 -11   8    3.44    0.38
  -9 -11  -8    4.13    0.40
   9  11   8    4.65    0.33
  14 -12  -8    0.01    0.13
  14  12  -8    0.17    0.14
  14  12  -8    0.06    0.15
  12 -12  -8    1.32    0.20
  12  12  -8    1.83    0.22
  12  12  -8    1.39    0.20
  10  12  -8    1.42    0.18
  10  12  -8    1.43    0.19
   8 -12  -8    0.01    0.25
   8  12  -8    0.61    0.16
   8  12  -8    0.55    0.15
   6 -12  -8    0.80    0.28
   6  12  -8    1.09    0.17
   6  12  -8    0.95    0.17
  -4 -12   8    0.70    0.20
   4 -12  -8    0.12    0.23
   4  12  -8    0.44    0.15
  -2 -12   8    6.22    0.43
   2 -12  -8    5.97    0.45
  -2  12   8    5.98    0.33
   2  12  -8    5.84    0.31
   0 -12   8    5.09    0.41
   0 -12  -8    5.41    0.45
   0  12   8    5.11    0.29
   2 -12   8    2.61    0.32
  -2 -12  -8    2.43    0.32
   2  12   8    3.08    0.25
   4 -12   8    1.36    0.26
  -4 -12  -8    2.30    0.32
   4  12   8    2.15    0.22
   6 -12   8    1.46    0.27
  -6 -12  -8    1.65    0.28
   6  12   8    1.48    0.21
   8 -12   8    1.46    0.28
  -8 -12  -8    2.06    0.31
   8  12   8    1.15    0.20
  13 -13  -8    2.13    0.25
  13  13  -8    2.75    0.27
  13  13  -8    2.82    0.27
  11  13  -8    0.50    0.17
  11  13  -8    0.73    0.17
   9 -13  -8    3.30    0.46
   9  13  -8    2.96    0.25
   9  13  -8    3.62    0.29
   7 -13  -8   13.03    0.71
   7  13  -8   12.85    0.49
   7  13  -8   12.02    0.47
  -5 -13   8    2.74    0.32
   5 -13  -8    2.65    0.40
   5  13  -8    2.45    0.23
   3 -13  -8    1.53    0.31
  -3 -13   8    0.89    0.23
   3  13  -8    0.99    0.18
  -3  13   8    0.82    0.17
   1 -13  -8    5.20    0.48
  -1 -13   8    5.74    0.45
   1 -13   8    6.66    0.48
  -1 -13  -8    6.23    0.49
   1  13   8    6.80    0.35
   3 -13   8    2.58    0.35
  -3 -13  -8    2.72    0.35
   3  13   8    2.55    0.25
   5 -13   8    3.17    0.38
   5  13   8    4.15    0.32
   7 -13   8    0.69    0.25
   7  13   8    0.89    0.21
  10 -14  -8   -0.13    0.28
  10  14  -8    0.11    0.15
  10  14  -8    0.26    0.15
   8 -14  -8    1.13    0.32
   8  14  -8    1.23    0.19
   8  14  -8    1.30    0.20
  -6 -14   8    0.44    0.20
   6 -14  -8    0.37    0.28
   6  14  -8    0.19    0.13
   4 -14  -8    5.35    0.52
  -4 -14   8    4.00    0.40
   4  14  -8    4.92    0.32
   2 -14  -8    0.75    0.28
  -2 -14   8    0.73    0.23
   0 -14  -8    0.72    0.27
   0 -14   8    0.78    0.22
   0  14   8    0.71    0.17
   2 -14   8    0.68    0.21
   2  14   8    0.60    0.18
   4  14   8    2.37    0.25
  22   0  -9   -0.26    0.17
  20   0  -9   -0.19    0.15
  18   0  -9    0.07    0.15
  16   0  -9    0.07    0.12
  14   0  -9    0.03    0.12
  12   0  -9    0.05    0.10
  10   0  -9    0.16    0.10
   8   0  -9    0.04    0.11
   8   0  -9    0.04    0.08
  -6   0   9    0.00    0.04
   6   0  -9    0.11    0.12
   6   0  -9    0.14    0.09
   4   0  -9   -0.02    0.07
  -4   0   9   -0.03    0.04
   4   0  -9   -0.01    0.11
   2   0  -9    0.31    0.12
   2   0  -9    0.07    0.07
  -2   0   9    0.00    0.05
   0   0  -9   -0.06    0.09
   0   0  -9    0.05    0.06
  -2   0  -9    0.06    0.06
  -2   0  -9    0.25    0.13
   2   0   9   -0.09    0.07
   4   0   9   -0.01    0.09
  -4   0  -9   -0.01    0.13
   6   0   9    0.01    0.10
  -6   0  -9    0.18    0.13
   8   0   9   -0.01    0.12
  10   0   9   -0.20    0.10
  12   0   9    0.07    0.14
  14   0   9   -0.09    0.14
  16   0   9    0.18    0.21
  23  -1  -9    3.87    0.34
  23   1  -9    3.73    0.33
  21  -1  -9    2.32    0.27
  21   1  -9    2.52    0.28
  19  -1  -9    2.68    0.26
  19   1  -9    3.04    0.28
  17  -1  -9    6.35    0.33
  17   1  -9    6.34    0.35
  15  -1  -9    3.47    0.25
  15   1  -9    3.26    0.24
  13  -1  -9   40.12    1.05
  13   1  -9   40.56    1.05
  11  -1  -9   11.39    0.40
  11   1  -9   11.60    0.41
   9  -1  -9   22.29    0.62
   9   1  -9   23.22    0.64
   7  -1  -9   17.32    0.63
  -7  -1   9   16.58    0.45
   7  -1  -9   16.75    0.48
   7   1  -9   17.97    0.60
   7   1  -9   15.99    0.49
   5  -1  -9    8.88    0.29
  -5  -1   9    9.17    0.29
   5  -1  -9    8.75    0.41
   5   1  -9    8.72    0.30
  -5   1   9    8.92    0.26
   3  -1  -9    6.32    0.24
  -3  -1   9    8.02    0.27
   3  -1  -9    7.00    0.35
  -3   1   9    6.91    0.24
   3   1  -9    6.62    0.25
   1  -1  -9    2.10    0.23
   1  -1  -9    2.22    0.14
  -1  -1   9    2.21    0.15
   1   1  -9    2.63    0.22
   1   1  -9    2.20    0.15
  -1   1   9    2.38    0.14
  -1  -1  -9   22.68    0.55
  -1  -1  -9   23.05    0.74
   1  -1   9   22.27    0.65
  -1   1  -9   22.09    0.71
  -1   1  -9   21.92    0.57
   3  -1   9   83.56    1.99
  -3  -1  -9   80.29    2.11
   3   1   9   81.49    1.96
  -3   1  -9   80.13    2.08
  -3   1  -9   78.07    1.84
  -5  -1  -9   56.99    1.58
   5  -1   9   59.08    1.49
  -5   1  -9   55.95    1.55
   5   1   9   57.28    1.47
   7  -1   9    1.64    0.20
  -7  -1  -9    1.36    0.21
   7   1   9    1.52    0.19
   9  -1   9    0.10    0.12
   9   1   9    0.21    0.13
  11  -1   9    3.24    0.30
  11   1   9    3.01    0.28
  13  -1   9   24.87    0.85
  13   1   9   23.64    0.82
  15  -1   9   22.06    0.81
  15   1   9   20.93    0.78
  22  -2  -9    0.36    0.20
  22   2  -9    0.39    0.21
  20  -2  -9    1.38    0.21
  20   2  -9    1.86    0.24
  18  -2  -9    0.24    0.16
  18   2  -9    0.23    0.16
  16  -2  -9    0.78    0.16
  16   2  -9    0.79    0.17
  14   2  -9    3.57    0.26
  12  -2  -9    0.43    0.13
  12   2  -9    0.22    0.12
  10  -2  -9    1.73    0.15
  10   2  -9    2.19    0.18
   8  -2  -9    0.12    0.09
  -8  -2   9   -0.02    0.04
   8   2  -9   -0.01    0.10
   8   2  -9    0.13    0.11
   6  -2  -9    0.27    0.14
  -6  -2   9    0.22    0.06
   6  -2  -9    0.14    0.08
   6   2  -9    0.18    0.09
   6   2  -9    0.22    0.11
  -6   2   9    0.15    0.04
  -4  -2   9    6.14    0.25
   4  -2  -9    6.91    0.24
   4  -2  -9    6.33    0.36
  -4   2   9    6.95    0.22
   4   2  -9    6.57    0.26
   4   2  -9    6.88    0.32
   2  -2  -9   14.41    0.55
  -2  -2   9   14.12    0.45
   2  -2  -9   14.12    0.38
   2   2  -9   13.81    0.49
   2   2  -9   13.23    0.41
  -2   2   9   13.85    0.40
   0  -2  -9   -0.01    0.12
   0  -2  -9    0.03    0.06
   0  -2   9   -0.01    0.06
   0   2   9    0.08    0.06
   0   2  -9    0.10    0.08
   2  -2   9   14.39    0.49
  -2  -2  -9   14.81    0.58
  -2  -2  -9   14.22    0.36
   2   2   9   14.12    0.45
  -2   2  -9   14.77    0.52
  -2   2  -9   13.95    0.40
   4  -2   9    3.69    0.25
  -4  -2  -9    4.50    0.33
  -4   2  -9    4.21    0.28
   4   2   9    4.24    0.24
  -6  -2  -9   11.93    0.52
   6  -2   9   12.12    0.48
   6   2   9   11.32    0.44
   8  -2   9    3.08    0.27
  -8  -2  -9    3.74    0.34
   8   2   9    3.22    0.26
  10  -2   9   11.84    0.51
  10   2   9   12.23    0.49
  12  -2   9    3.76    0.34
  12   2   9    3.73    0.32
  14  -2   9   -0.03    0.18
  14   2   9   -0.15    0.14
  16  -2   9    0.39    0.21
  16   2   9   -0.08    0.19
  23  -3  -9    0.96    0.24
  23   3  -9    0.96    0.25
  21  -3  -9    1.98    0.26
  21   3  -9    2.28    0.28
  19  -3  -9    0.94    0.18
  19   3  -9    0.91    0.20
  17  -3  -9   -0.05    0.13
  17   3  -9   -0.05    0.14
  15  -3  -9   21.60    0.66
  15   3  -9   21.57    0.67
  13  -3  -9   39.87    1.04
  13   3  -9   40.41    1.05
  11  -3  -9    7.05    0.30
  11   3  -9    7.01    0.32
  -9  -3   9   10.58    0.35
   9  -3  -9   11.26    0.37
   9   3  -9   10.17    0.38
   9   3  -9   11.61    0.44
   7  -3  -9    0.91    0.20
   7  -3  -9    1.03    0.11
  -7  -3   9    1.05    0.11
   7   3  -9    1.18    0.15
   7   3  -9    0.97    0.13
   5  -3  -9    8.32    0.28
  -5  -3   9    8.66    0.31
   5  -3  -9    8.59    0.43
   5   3  -9    8.23    0.34
  -5   3   9    8.92    0.25
   5   3  -9    8.34    0.31
   3  -3  -9  113.55    2.53
   3  -3  -9  111.64    2.87
  -3  -3   9  109.00    2.65
   3   3  -9  110.25    2.56
   3   3  -9  115.89    2.76
  -3   3   9  114.50    2.58
  -1  -3   9   21.59    0.64
   1  -3  -9   22.04    0.54
   1  -3  -9   21.24    0.75
   1   3  -9   21.94    0.66
  -1   3   9   21.50    0.58
   1   3  -9   21.35    0.58
  -1  -3  -9   42.30    1.24
   1  -3   9   41.58    1.13
  -1  -3  -9   43.60    0.97
  -1   3  -9   41.78    1.03
   3  -3   9   51.57    1.38
  -3  -3  -9   51.87    1.49
  -3   3  -9   51.91    1.26
  -3   3  -9   55.71    1.42
   3   3   9   54.19    1.33
   5  -3   9   16.46    0.59
  -5  -3  -9   17.03    0.66
   5   3   9   17.78    0.55
  -7  -3  -9   10.38    0.50
   7  -3   9    9.67    0.44
   7   3   9   10.00    0.40
  -9  -3  -9    1.02    0.23
   9  -3   9    0.51    0.16
   9   3   9    0.88    0.16
  11  -3   9   10.51    0.50
  11   3   9   10.00    0.46
  13  -3   9    8.75    0.49
  13   3   9    9.26    0.45
  15  -3   9    5.26    0.43
  15   3   9    4.51    0.39
  22  -4  -9    0.32    0.19
  22   4  -9    0.29    0.21
  20  -4  -9    8.24    0.44
  20   4  -9    8.57    0.44
  18  -4  -9    0.68    0.17
  18   4  -9    0.66    0.17
  16  -4  -9   -0.01    0.13
  16   4  -9    0.17    0.14
  14  -4  -9    4.51    0.27
  14   4  -9    4.76    0.30
  12  -4  -9    1.86    0.18
  12   4  -9    1.38    0.17
  10  -4  -9   12.77    0.41
 -10  -4   9   12.92    0.42
  10   4  -9   12.00    0.43
   8  -4  -9    4.03    0.21
  -8  -4   9    4.53    0.22
   8   4  -9    4.70    0.26
   6  -4  -9    0.10    0.17
  -6  -4   9    0.10    0.06
   6  -4  -9    0.11    0.08
   6   4  -9    0.10    0.11
  -4  -4   9    0.87    0.12
   4  -4  -9    0.70    0.09
   4  -4  -9    0.51    0.18
   4   4  -9    0.87    0.13
   4   4  -9    0.84    0.12
  -4   4   9    0.79    0.08
  -2  -4   9    0.47    0.10
   2  -4  -9    0.32    0.17
   2  -4  -9    0.47    0.07
   2   4  -9    0.40    0.11
   2   4  -9    0.49    0.11
  -2   4   9    0.89    0.09
   0  -4   9    6.29    0.30
   0  -4  -9    6.16    0.37
   0   4   9    7.14    0.26
   0   4  -9    6.96    0.30
   0   4  -9    6.68    0.26
  -2  -4  -9    3.67    0.30
   2  -4   9    2.94    0.23
   2   4   9    3.66    0.20
  -2   4  -9    3.36    0.19
  -2   4  -9    3.48    0.22
   4  -4   9    3.26    0.26
  -4  -4  -9    2.76    0.29
   4   4   9    2.90    0.21
  -6  -4  -9    0.99    0.20
   6  -4   9    1.23    0.19
   6   4   9    1.31    0.17
   8  -4   9    0.69    0.18
  -8  -4  -9    0.47    0.20
   8   4   9    0.34    0.13
 -10  -4  -9    5.51    0.39
  10  -4   9    5.22    0.36
  10   4   9    5.42    0.33
  12  -4   9    3.79    0.35
  12   4   9    4.28    0.33
  14  -4   9    0.17    0.17
  14   4   9   -0.16    0.16
  21  -5  -9    0.79    0.20
  21   5  -9    0.85    0.22
  19  -5  -9   -0.02    0.15
  19   5  -9   -0.01    0.15
  17  -5  -9    7.57    0.39
  17   5  -9    7.71    0.40
  15  -5  -9   49.63    1.29
  15   5  -9   49.44    1.29
  13  -5  -9   26.88    0.76
  13   5  -9   27.05    0.78
  11  -5  -9   21.53    0.61
  11   5  -9   20.26    0.56
  11   5  -9   21.70    0.64
  -9  -5   9    0.44    0.10
   9  -5  -9    0.49    0.11
   9   5  -9    0.27    0.12
   7  -5  -9    2.66    0.31
   7  -5  -9    3.02    0.18
  -7  -5   9    3.51    0.21
   7   5  -9    2.66    0.20
   5  -5  -9   40.97    1.31
  -5  -5   9   44.84    1.17
   5  -5  -9   44.39    1.04
  -5   5   9   44.92    1.04
   5   5  -9   42.60    1.09
   3  -5  -9   24.15    0.86
  -3  -5   9   23.18    0.72
   3  -5  -9   23.83    0.60
   3   5  -9   23.73    0.66
  -3   5   9   25.64    0.62
  -1  -5   9   19.26    0.63
   1  -5  -9   18.39    0.72
   1   5  -9   19.74    0.56
  -1   5   9   20.72    0.54
  -1  -5  -9   37.07    1.17
   1  -5   9   39.04    1.09
  -1   5  -9   39.77    0.97
   3  -5   9   25.34    0.81
  -3  -5  -9   27.81    0.91
   3   5   9   25.76    0.73
  -5  -5  -9    0.26    0.16
   5  -5   9    0.20    0.14
   5   5   9    0.27    0.12
  -7  -5  -9    0.28    0.17
   7  -5   9    0.38    0.14
   7   5   9    0.27    0.12
   9  -5   9   11.43    0.52
  -9  -5  -9   11.37    0.55
   9   5   9   11.46    0.46
  11  -5   9   14.08    0.62
  11   5   9   14.55    0.56
  13  -5   9    8.72    0.49
  13   5   9    8.74    0.46
  15  -5   9    3.67    0.37
  15   5   9    3.64    0.35
  20  -6  -9   -0.09    0.16
  20   6  -9    0.08    0.17
  18  -6  -9    1.87    0.25
  18   6  -9    1.97    0.25
  16  -6  -9    1.40    0.19
  16   6  -9    1.39    0.20
  14  -6  -9    0.19    0.13
  14   6  -9    0.23    0.14
  12  -6  -9    1.85    0.18
  12   6  -9    2.05    0.21
  12   6  -9    2.12    0.15
  10  -6  -9    3.21    0.21
  10   6  -9    2.96    0.23
  10   6  -9    2.93    0.17
  -8  -6   9    2.33    0.20
   8  -6  -9    1.96    0.16
   8   6  -9    2.09    0.19
   6  -6  -9   17.48    0.48
   6  -6  -9   16.85    0.71
   6   6  -9   16.80    0.53
  -4  -6   9   11.22    0.45
   4  -6  -9   11.15    0.56
   4  -6  -9   12.28    0.35
  -4   6   9   12.96    0.36
   4   6  -9   11.93    0.41
   2  -6  -9    3.93    0.36
  -2  -6   9    3.38    0.25
   2   6  -9    3.54    0.22
  -2   6   9    3.77    0.18
   0  -6  -9   11.63    0.55
   0  -6   9   10.85    0.46
   0   6   9   12.33    0.38
   0   6  -9   12.14    0.40
   2  -6   9    5.40    0.32
  -2  -6  -9    5.73    0.40
  -2   6  -9    5.61    0.26
   2   6   9    5.45    0.25
   4  -6   9    3.22    0.28
  -4  -6  -9    2.54    0.29
   4   6   9    2.95    0.21
  -6  -6  -9    4.44    0.35
   6  -6   9    4.08    0.32
   6   6   9    4.07    0.26
  -8  -6  -9    6.55    0.44
   8  -6   9    6.21    0.38
   8   6   9    5.53    0.31
 -10  -6  -9    3.62    0.37
  10  -6   9    2.98    0.32
  10   6   9    3.14    0.27
  12  -6   9    1.29    0.23
  12   6   9    1.53    0.23
  14  -6   9    0.49    0.22
  14   6   9    0.28    0.18
  21  -7  -9    0.80    0.23
  21   7  -9    1.03    0.23
  19  -7  -9    0.37    0.19
  19   7  -9    0.59    0.19
  17  -7  -9    1.01    0.20
  17   7  -9    0.89    0.20
  15  -7  -9    5.89    0.33
  15   7  -9    6.12    0.35
  13  -7  -9    2.32    0.22
  13   7  -9    2.42    0.18
  13   7  -9    2.29    0.24
  11  -7  -9   28.25    0.77
  11   7  -9   27.98    0.74
  11   7  -9   27.09    0.78
   9  -7  -9    6.53    0.28
   9   7  -9    6.88    0.32
   9   7  -9    6.91    0.27
   7  -7  -9    0.60    0.22
   7  -7  -9    0.67    0.11
   7   7  -9    0.55    0.13
  -5  -7   9   19.08    0.65
   5  -7  -9   18.58    0.50
   5  -7  -9   19.31    0.77
   5   7  -9   18.62    0.56
   3  -7  -9    4.99    0.39
  -3  -7   9    5.71    0.32
   3   7  -9    5.16    0.26
  -3   7   9    5.70    0.23
   1  -7  -9   37.82    1.23
  -1  -7   9   38.14    1.12
  -1   7   9   39.54    0.98
   1   7  -9   39.14    1.00
   1  -7   9   63.86    1.70
  -1  -7  -9   64.30    1.81
  -1   7  -9   62.95    1.53
  -3  -7  -9    6.28    0.41
   3  -7   9    6.71    0.38
   3   7   9    6.50    0.28
   5  -7   9    0.84    0.17
  -5  -7  -9    0.66    0.20
   5   7   9    0.62    0.14
  -7  -7  -9   14.33    0.63
   7  -7   9   15.43    0.63
   7   7   9   14.62    0.52
   9  -7   9    6.49    0.42
  -9  -7  -9    6.95    0.46
   9   7   9    6.52    0.34
  11  -7   9    3.52    0.36
 -11  -7  -9    4.42    0.41
  11   7   9    3.89    0.31
  13  -7   9    4.30    0.41
  13   7   9    4.39    0.35
  20  -8  -9    1.58    0.25
  20   8  -9    1.78    0.25
  18  -8  -9    2.87    0.29
  18   8  -9    2.70    0.28
  16  -8  -9    3.71    0.30
  16   8  -9    3.35    0.28
  14  -8  -9    2.34    0.23
  14   8  -9    1.78    0.21
  14   8  -9    2.48    0.19
  12  -8  -9    6.00    0.31
  12   8  -9    5.84    0.33
  12   8  -9    5.84    0.27
  10  -8  -9    3.86    0.23
  10   8  -9    4.28    0.22
  10   8  -9    3.83    0.28
   8  -8  -9   14.66    0.69
   8  -8  -9   13.47    0.43
  -8  -8   9   13.47    0.55
   8   8  -9   13.19    0.43
   8   8  -9   13.51    0.48
   6  -8  -9   -0.01    0.07
  -6  -8   9   -0.01    0.10
   6  -8  -9    0.07    0.20
   6   8  -9    0.06    0.11
  -4  -8   9   23.98    0.78
   4  -8  -9   22.26    0.88
  -4   8   9   23.53    0.62
   4   8  -9   22.16    0.66
   2  -8  -9   21.08    0.83
  -2  -8   9   21.83    0.76
   2   8  -9   21.15    0.63
  -2   8   9   22.47    0.60
   0  -8  -9    0.43    0.20
   0  -8   9    0.53    0.16
   0   8   9    0.34    0.12
   0   8  -9    0.53    0.12
  -2  -8  -9    1.14    0.25
   2  -8   9    0.87    0.19
   2   8   9    0.92    0.13
  -4  -8  -9    1.28    0.26
   4  -8   9    0.78    0.19
   4   8   9    0.98    0.15
  -6  -8  -9   16.48    0.68
   6  -8   9   16.06    0.66
   6   8   9   15.69    0.55
   8  -8   9    6.10    0.43
  -8  -8  -9    6.56    0.46
   8   8   9    7.60    0.37
 -10  -8  -9    0.61    0.25
  10  -8   9    0.14    0.17
  10   8   9    0.23    0.16
  12  -8   9    3.00    0.35
  12   8   9    2.77    0.27
  19  -9  -9    1.97    0.27
  19   9  -9    2.57    0.29
  17  -9  -9    1.69    0.24
  17   9  -9    1.68    0.23
  15  -9  -9   -0.12    0.13
  15   9  -9   -0.10    0.15
  13  -9  -9    0.20    0.12
  13   9  -9    0.36    0.16
  13   9  -9    0.22    0.11
  11  -9  -9    8.99    0.38
  11   9  -9    9.73    0.41
  11   9  -9    9.88    0.37
   9  -9  -9   21.24    0.61
   9   9  -9   20.92    0.62
   9   9  -9   20.91    0.65
   7  -9  -9    5.49    0.45
  -7  -9   9    6.09    0.36
   7   9  -9    5.27    0.28
   5  -9  -9    3.06    0.36
  -5  -9   9    2.87    0.28
   5   9  -9    3.22    0.24
  -3  -9   9    0.16    0.13
   3  -9  -9    0.62    0.23
  -3   9   9    0.14    0.09
   3   9  -9    0.02    0.12
   1  -9  -9   12.37    0.61
  -1  -9   9   12.82    0.56
  -1   9   9   12.35    0.42
   1   9  -9   13.03    0.45
   1  -9   9   10.02    0.50
  -1  -9  -9   11.09    0.55
  -1   9  -9   10.85    0.41
  -3  -9  -9    2.68    0.32
   3  -9   9    3.21    0.33
   3   9   9    2.88    0.22
  -5  -9  -9    4.56    0.41
   5  -9   9    4.45    0.35
   5   9   9    4.29    0.27
  -7  -9  -9    2.36    0.32
   7  -9   9    3.05    0.33
   7   9   9    2.24    0.22
   9  -9   9    0.75    0.22
  -9  -9  -9    0.87    0.25
   9   9   9    0.44    0.17
 -11  -9  -9    1.91    0.29
  11  -9   9    1.75    0.28
  11   9   9    1.71    0.22
  18 -10  -9    2.73    0.29
  18  10  -9    3.25    0.30
  16 -10  -9    2.92    0.28
  16  10  -9    2.46    0.27
  14 -10  -9    2.79    0.26
  14  10  -9    3.39    0.24
  14  10  -9    3.32    0.28
  12 -10  -9    0.88    0.16
  12  10  -9    1.07    0.15
  12  10  -9    0.92    0.19
  10 -10  -9    0.46    0.13
  10  10  -9    0.35    0.15
  10  10  -9    0.60    0.14
   8 -10  -9    5.99    0.49
   8  10  -9    5.66    0.32
   8  10  -9    5.73    0.29
  -6 -10   9    0.96    0.19
   6 -10  -9    1.11    0.30
   6  10  -9    1.05    0.18
  -4 -10   9   17.94    0.70
   4 -10  -9   18.79    0.82
   4  10  -9   17.24    0.57
   2 -10  -9    7.87    0.53
  -2 -10   9    8.42    0.46
   2  10  -9    7.43    0.34
  -2  10   9    7.39    0.32
   0 -10  -9    1.19    0.28
   0 -10   9    1.31    0.23
   0  10  -9    0.99    0.15
  -2 -10  -9    6.40    0.44
   2 -10   9    6.33    0.43
   2  10   9    6.95    0.32
   4 -10   9    5.66    0.41
  -4 -10  -9    5.69    0.47
   4  10   9    4.57    0.29
   6 -10   9    4.83    0.43
  -6 -10  -9    5.21    0.45
   6  10   9    4.15    0.29
  -8 -10  -9    3.38    0.37
   8 -10   9    3.93    0.38
   8  10   9    2.89    0.26
  10 -10   9    2.81    0.35
 -10 -10  -9    3.61    0.40
  10  10   9    2.51    0.28
  15 -11  -9   -0.32    0.13
  15  11  -9   -0.09    0.16
  15  11  -9    0.22    0.14
  13 -11  -9    0.91    0.18
  13  11  -9    1.34    0.18
  13  11  -9    0.97    0.19
  11 -11  -9    2.19    0.21
  11  11  -9    2.84    0.25
  11  11  -9    2.67    0.23
   9 -11  -9    8.40    0.60
   9  11  -9    8.57    0.36
   9  11  -9    8.68    0.39
  -7 -11   9    4.00    0.36
   7 -11  -9    3.52    0.45
   7  11  -9    3.57    0.28
   5 -11  -9    6.84    0.58
  -5 -11   9    5.35    0.38
   5  11  -9    5.94    0.33
   3 -11  -9    0.93    0.30
  -3 -11   9    0.61    0.19
   3  11  -9    0.92    0.17
   1 -11  -9    5.56    0.44
  -1 -11   9    5.71    0.41
   1  11  -9    5.61    0.30
  -1  11   9    4.92    0.27
   1 -11   9    1.30    0.25
  -1 -11  -9    1.27    0.27
   1  11   9    1.31    0.18
  -3 -11  -9    3.03    0.35
   3 -11   9    2.44    0.31
   3  11   9    2.74    0.24
  -5 -11  -9    2.81    0.35
   5 -11   9    3.79    0.40
   5  11   9    3.48    0.28
  -7 -11  -9    0.19    0.21
   7 -11   9    0.10    0.19
   7  11   9   -0.08    0.14
   9 -11   9    0.41    0.20
  -9 -11  -9    0.56    0.25
   9  11   9    0.70    0.19
  14 -12  -9    3.41    0.29
  14  12  -9    3.36    0.29
  14  12  -9    3.49    0.28
  12  12  -9    0.60    0.15
  12  12  -9    0.66    0.17
  10 -12  -9    0.14    0.27
  10  12  -9    0.23    0.14
  10  12  -9    0.22    0.16
   8 -12  -9    0.78    0.32
   8  12  -9    0.72    0.15
   8  12  -9    0.51    0.15
  -6 -12   9    7.77    0.47
   6 -12  -9    8.37    0.60
   6  12  -9    7.71    0.38
   4 -12  -9    5.78    0.54
  -4 -12   9    4.47    0.41
   4  12  -9    5.05    0.31
  -2 -12   9    2.22    0.30
   2 -12  -9    3.13    0.40
  -2  12   9    2.88    0.23
   2  12  -9    2.80    0.24
   0 -12   9    7.19    0.48
   0 -12  -9    6.18    0.47
  -2 -12  -9    8.39    0.54
   2 -12   9    9.34    0.55
   2  12   9    8.60    0.40
   4 -12   9    4.61    0.44
  -4 -12  -9    5.16    0.47
   4  12   9    5.24    0.33
   6 -12   9   -0.02    0.17
  -6 -12  -9    0.04    0.19
   6  12   9   -0.12    0.13
  11 -13  -9    0.35    0.33
  11  13  -9    0.70    0.17
  11  13  -9    0.73    0.19
   9 -13  -9    1.01    0.33
   9  13  -9    1.21    0.20
   9  13  -9    0.66    0.17
   7 -13  -9    0.04    0.26
  -7 -13   9    0.38    0.19
   7  13  -9    0.09    0.15
  -5 -13   9    0.97    0.23
   5 -13  -9    0.80    0.31
   5  13  -9    0.97    0.18
   3 -13  -9    3.05    0.40
  -3 -13   9    2.92    0.37
   3  13  -9    2.93    0.25
  -1 -13   9    3.45    0.38
   1 -13  -9    3.65    0.43
  -1 -13  -9    3.56    0.40
   1 -13   9    2.31    0.33
   1  13   9    3.83    0.29
  -3 -13  -9    0.98    0.28
   3 -13   9    0.60    0.24
   3  13   9    0.46    0.18
   5 -13   9    0.34    0.21
  -5 -13  -9    0.34    0.23
   5  13   9    0.37    0.18
  -8 -14   9    3.41    0.38
   8 -14  -9    4.04    0.52
   8  14  -9    3.25    0.28
   6 -14  -9    2.06    0.39
  -6 -14   9    1.58    0.30
   6  14  -9    1.72    0.22
  -4 -14   9    1.67    0.29
   4 -14  -9    1.97    0.37
   4  14  -9    1.74    0.23
   2 -14  -9    2.38    0.39
  -2 -14   9    2.39    0.34
   0 -14  -9    2.56    0.38
   0 -14   9    2.03    0.34
   0  14   9    1.56    0.21
  22   0 -10   11.66    0.52
  20   0 -10    1.02    0.22
  18   0 -10    4.22    0.31
  16   0 -10    8.84    0.40
  14   0 -10    6.24    0.32
  12   0 -10    9.63    0.38
  10   0 -10  181.52    4.11
   8   0 -10   63.77    1.55
   8   0 -10   66.25    1.77
   6   0 -10    0.31    0.15
  -6   0  10    0.08    0.05
   6   0 -10    0.08    0.10
   4   0 -10    0.16    0.09
  -4   0  10    0.10    0.06
   4   0 -10    0.05    0.11
   2   0 -10    0.73    0.11
   2   0 -10    0.62    0.16
  -2   0  10    0.68    0.10
   0   0 -10    1.90    0.23
   0   0 -10    1.78    0.14
   2   0  10  129.25    3.00
  -2   0 -10  126.83    3.18
  -2   0 -10  124.55    2.84
  -4   0 -10   44.71    1.27
   4   0  10   42.67    1.17
   6   0  10    1.22    0.18
  -6   0 -10    0.84    0.19
   8   0  10    7.89    0.40
  10   0  10    0.59    0.18
  12   0  10    4.08    0.33
  14   0  10   18.73    0.74
  23  -1 -10   -0.03    0.17
  23   1 -10    0.08    0.20
  21  -1 -10    0.23    0.18
  21   1 -10    0.28    0.18
  19  -1 -10    0.01    0.16
  19   1 -10    0.08    0.17
  17  -1 -10    0.26    0.16
  17   1 -10    0.33    0.16
  15  -1 -10    0.44    0.15
  15   1 -10    0.37    0.14
  13  -1 -10    2.22    0.19
  13   1 -10    2.08    0.19
  11  -1 -10    2.79    0.21
  11   1 -10    3.01    0.23
   9  -1 -10    0.16    0.17
   9  -1 -10    0.11    0.11
   9   1 -10   -0.03    0.13
   9   1 -10    0.16    0.12
   7  -1 -10    8.80    0.32
   7  -1 -10    8.99    0.45
  -7  -1  10    8.97    0.28
   7   1 -10    8.76    0.44
   7   1 -10    8.64    0.33
   5  -1 -10    0.07    0.09
  -5  -1  10    0.02    0.05
   5  -1 -10    0.00    0.13
   5   1 -10    0.08    0.09
  -5   1  10    0.02    0.04
   3  -1 -10    0.17    0.13
   3  -1 -10    0.02    0.08
  -3  -1  10    0.33    0.08
  -3   1  10   -0.02    0.05
   3   1 -10    0.04    0.08
   1  -1 -10    0.53    0.09
  -1  -1  10    0.53    0.10
   1  -1 -10    0.24    0.16
   1   1 -10    0.49    0.10
   1   1 -10    0.66    0.14
  -1   1  10    0.47    0.09
   1  -1  10    6.95    0.30
  -1  -1 -10    6.72    0.22
  -1  -1 -10    6.44    0.39
  -1   1 -10    6.71    0.25
  -1   1 -10    7.38    0.36
  -3  -1 -10   16.06    0.62
   3  -1  10   16.09    0.55
  -3   1 -10   15.72    0.59
  -3   1 -10   15.92    0.44
   3   1  10   16.59    0.54
  -5  -1 -10    5.06    0.34
   5  -1  10    5.46    0.31
  -5   1 -10    5.22    0.33
   5   1  10    5.15    0.30
   7  -1  10    9.23    0.43
  -7  -1 -10    8.83    0.45
   7   1  10    8.54    0.39
   9  -1  10    1.53    0.23
   9   1  10    0.99    0.18
  11  -1  10    0.22    0.17
  11   1  10    0.00    0.16
  13  -1  10    1.06    0.24
  13   1  10    0.63    0.20
  15  -1  10    0.28    0.21
  15   1  10    0.23    0.18
  22  -2 -10    3.93    0.35
  22   2 -10    4.32    0.36
  20  -2 -10    3.59    0.31
  20   2 -10    4.12    0.32
  18  -2 -10   -0.12    0.15
  18   2 -10    0.11    0.17
  16  -2 -10    1.26    0.19
  16   2 -10    0.94    0.17
  14  -2 -10   10.11    0.40
  14   2 -10   10.65    0.42
  12  -2 -10   22.03    0.65
  12   2 -10   23.32    0.68
  10  -2 -10   45.31    1.13
  10   2 -10   45.14    1.28
  10   2 -10   44.21    1.14
  -8  -2  10   10.77    0.34
   8  -2 -10   11.05    0.54
   8  -2 -10   10.70    0.36
   8   2 -10   10.39    0.37
   8   2 -10   11.19    0.45
  -6  -2  10   34.41    0.86
   6  -2 -10   32.14    0.83
   6  -2 -10   33.13    1.05
   6   2 -10   32.47    0.85
   6   2 -10   33.18    0.97
   4  -2 -10    2.99    0.30
   4  -2 -10    3.00    0.17
  -4  -2  10    3.15    0.18
   4   2 -10    2.69    0.19
  -4   2  10    2.69    0.13
   4   2 -10    3.18    0.23
  -2  -2  10   15.07    0.48
   2  -2 -10   13.34    0.57
   2  -2 -10   15.27    0.41
   2   2 -10   14.68    0.44
  -2   2  10   14.98    0.43
   0  -2 -10   55.12    1.57
   0  -2  10   56.01    1.44
   0  -2 -10   57.72    1.30
   0   2 -10   57.49    1.34
   0   2  10   56.39    1.39
   2  -2  10   17.20    0.57
  -2  -2 -10   15.90    0.63
  -2   2 -10   16.75    0.46
  -2   2 -10   16.79    0.59
   2   2  10   16.31    0.52
  -4  -2 -10   38.99    1.16
   4  -2  10   37.74    1.07
  -4   2 -10   38.34    1.11
   4   2  10   37.09    1.02
  -6  -2 -10   35.81    1.10
   6  -2  10   33.94    1.02
   6   2  10   35.05    0.98
  -8  -2 -10    3.97    0.37
   8  -2  10    3.71    0.29
   8   2  10    4.15    0.29
  10  -2  10    3.56    0.33
  10   2  10    2.83    0.27
  12  -2  10    3.01    0.31
  12   2  10    3.94    0.35
  14  -2  10    2.64    0.32
  14   2  10    2.26    0.29
  21  -3 -10    5.65    0.37
  21   3 -10    5.95    0.41
  19  -3 -10    0.46    0.17
  19   3 -10    0.52    0.19
  17  -3 -10    0.13    0.14
  17   3 -10    0.10    0.15
  15  -3 -10    4.81    0.28
  15   3 -10    4.93    0.30
  13  -3 -10   30.82    0.84
  13   3 -10   29.64    0.84
  11  -3 -10    0.04    0.11
  11   3 -10   -0.05    0.13
  -9  -3  10    6.73    0.27
   9  -3 -10    7.05    0.29
   9   3 -10    7.17    0.32
  -7  -3  10    7.61    0.30
   7  -3 -10    8.07    0.29
   7  -3 -10    7.81    0.47
   7   3 -10    8.73    0.34
   7   3 -10    8.66    0.36
   5  -3 -10    1.14    0.23
  -5  -3  10    1.12    0.13
   5  -3 -10    1.12    0.12
   5   3 -10    1.27    0.16
   5   3 -10    1.31    0.15
  -5   3  10    1.21    0.09
   3  -3 -10    0.81    0.19
   3  -3 -10    1.08    0.10
  -3  -3  10    0.78    0.12
  -3   3  10    0.85    0.09
   3   3 -10    1.04    0.15
   3   3 -10    0.73    0.12
   1  -3 -10    2.63    0.28
   1  -3 -10    2.62    0.14
   1   3 -10    2.67    0.21
   1   3 -10    2.45    0.18
  -1   3  10    2.74    0.16
   1  -3  10    1.48    0.18
  -1  -3 -10    1.52    0.23
  -1   3 -10    1.34    0.13
   3  -3  10    0.06    0.10
  -3  -3 -10    0.08    0.17
  -3   3 -10    0.01    0.12
   3   3  10    0.05    0.09
  -3   3 -10   -0.01    0.07
   5  -3  10    1.41    0.20
  -5  -3 -10    1.50    0.23
   5   3  10    1.08    0.15
  -7  -3 -10    3.46    0.34
   7  -3  10    2.89    0.28
   7   3  10    3.25    0.27
   9  -3  10    3.14    0.31
  -9  -3 -10    3.53    0.36
   9   3  10    3.28    0.29
  11  -3  10    5.36    0.38
  11   3  10    6.45    0.39
  13  -3  10    0.28    0.18
  13   3  10    0.20    0.18
  22  -4 -10    1.56    0.25
  22   4 -10    1.72    0.27
  20  -4 -10    2.12    0.27
  20   4 -10    2.58    0.28
  18  -4 -10    0.50    0.18
  18   4 -10    0.39    0.19
  16  -4 -10    2.95    0.25
  16   4 -10    3.21    0.27
  14  -4 -10   12.69    0.46
  14   4 -10   13.13    0.49
  12  -4 -10   28.07    0.77
  12   4 -10   27.58    0.79
 -10  -4  10    1.14    0.14
  10  -4 -10    0.92    0.13
  10   4 -10    0.80    0.15
   8  -4 -10   11.05    0.55
   8  -4 -10   10.08    0.35
  -8  -4  10   10.67    0.38
   8   4 -10   10.14    0.39
  -6  -4  10   40.93    1.07
   6  -4 -10   40.69    0.98
   6  -4 -10   41.55    1.27
   6   4 -10   38.22    1.02
   4  -4 -10    2.28    0.16
  -4  -4  10    2.41    0.18
   4  -4 -10    2.46    0.30
   4   4 -10    2.48    0.19
  -4   4  10    2.71    0.13
   2  -4 -10    5.21    0.20
   2  -4 -10    4.62    0.37
  -2   4  10    5.21    0.21
   2   4 -10    5.17    0.25
   2   4 -10    5.78    0.27
   0  -4  10   24.86    0.77
   0  -4 -10   24.32    0.87
   0   4 -10   26.45    0.76
   0   4  10   25.88    0.69
   0   4 -10   25.87    0.69
  -2  -4 -10   23.42    0.82
   2  -4  10   22.03    0.72
  -2   4 -10   22.86    0.70
   2   4  10   22.32    0.65
  -2   4 -10   23.28    0.62
   4  -4  10   34.62    1.02
  -4  -4 -10   35.28    1.12
   4   4  10   35.20    0.95
   6  -4  10    8.27    0.42
  -6  -4 -10    8.70    0.46
   6   4  10    7.88    0.36
   8  -4  10    4.68    0.34
  -8  -4 -10    4.50    0.36
   8   4  10    4.50    0.28
  10  -4  10   11.48    0.55
 -10  -4 -10   11.52    0.58
  10   4  10   12.09    0.51
  12  -4  10    4.97    0.38
  12   4  10    5.32    0.35
  14  -4  10    3.40    0.37
  14   4  10    3.47    0.33
  21  -5 -10    0.04    0.18
  21   5 -10    0.11    0.20
  19  -5 -10    0.32    0.18
  19   5 -10    0.17    0.19
  17  -5 -10    1.82    0.23
  17   5 -10    1.80    0.24
  15  -5 -10    2.18    0.22
  15   5 -10    2.10    0.23
  13  -5 -10    1.78    0.19
  13   5 -10    2.00    0.22
  11  -5 -10    1.98    0.18
  11   5 -10    1.51    0.18
  -9  -5  10    2.68    0.19
   9  -5 -10    2.81    0.20
   9   5 -10    2.58    0.21
  -7  -5  10    1.43    0.16
   7  -5 -10    1.43    0.13
   7  -5 -10    1.19    0.27
   7   5 -10    0.97    0.15
  -5  -5  10    3.69    0.23
   5  -5 -10    3.83    0.18
   5  -5 -10    3.85    0.38
   5   5 -10    3.32    0.22
   3  -5 -10    9.65    0.50
  -3   5  10    9.52    0.31
   3   5 -10    9.92    0.36
   1  -5 -10    1.62    0.26
  -1  -5  10    1.24    0.17
  -1   5  10    1.45    0.13
   1   5 -10    1.02    0.13
  -1  -5 -10    8.71    0.47
   1  -5  10    8.62    0.40
  -1   5 -10    8.95    0.32
   3  -5  10   15.24    0.57
  -3  -5 -10   16.61    0.66
   3   5  10   14.79    0.49
  -5  -5 -10    0.12    0.18
   5  -5  10    0.17    0.12
   5   5  10    0.10    0.11
   7  -5  10    0.08    0.14
  -7  -5 -10    0.11    0.18
   7   5  10   -0.06    0.12
   9  -5  10    5.58    0.38
  -9  -5 -10    5.42    0.44
   9   5  10    5.90    0.33
  11  -5  10    0.69    0.20
  11   5  10    0.92    0.20
  13  -5  10    0.21    0.18
  13   5  10    0.42    0.19
  20  -6 -10    0.47    0.19
  20   6 -10    0.49    0.21
  18  -6 -10    1.88    0.24
  18   6 -10    1.96    0.26
  16  -6 -10    1.05    0.19
  16   6 -10    1.13    0.22
  14  -6 -10    9.44    0.40
  14   6 -10   10.88    0.45
  12  -6 -10   30.70    0.84
  12   6 -10   30.52    0.87
  10  -6 -10    2.55    0.20
 -10  -6  10    2.81    0.21
  10   6 -10    2.83    0.23
   8  -6 -10    7.18    0.50
   8  -6 -10    7.78    0.29
  -8  -6  10    7.43    0.34
   8   6 -10    7.44    0.33
   6  -6 -10   11.35    0.60
  -6  -6  10   11.72    0.46
   6  -6 -10   11.27    0.36
   6   6 -10   11.60    0.42
   4  -6 -10   11.67    0.58
  -4  -6  10   10.87    0.45
  -4   6  10   11.74    0.35
   4   6 -10   11.63    0.41
   2  -6 -10   13.82    0.62
  -2  -6  10   13.95    0.52
  -2   6  10   13.55    0.41
   2   6 -10   13.37    0.45
   0  -6 -10    5.86    0.40
   0  -6  10    5.72    0.32
   0   6 -10    5.63    0.26
   0   6  10    5.58    0.24
   2  -6  10   12.41    0.51
  -2  -6 -10   12.01    0.57
   2   6  10   11.65    0.41
  -2   6 -10   12.49    0.41
   4  -6  10    9.24    0.45
  -4  -6 -10    8.27    0.49
   4   6  10    8.34    0.35
  -6  -6 -10   12.36    0.59
   6  -6  10   12.07    0.53
   6   6  10   12.47    0.47
  -8  -6 -10    9.10    0.53
   8  -6  10    8.08    0.45
   8   6  10    8.62    0.40
 -10  -6 -10    8.59    0.53
  10  -6  10    8.71    0.50
  10   6  10    8.16    0.42
  12  -6  10    4.52    0.41
  12   6  10    3.89    0.34
  19  -7 -10    0.07    0.18
  19   7 -10    0.10    0.18
  17  -7 -10    1.90    0.24
  17   7 -10    1.97    0.25
  15  -7 -10    3.39    0.27
  15   7 -10    2.82    0.26
  13  -7 -10    0.43    0.14
  13   7 -10    0.44    0.17
  11  -7 -10   -0.01    0.11
  11   7 -10    0.15    0.08
  11   7 -10   -0.02    0.12
   9  -7 -10    1.10    0.28
   9  -7 -10    1.41    0.15
  -9  -7  10    1.51    0.19
   9   7 -10    1.49    0.19
   7  -7 -10   11.20    0.60
   7  -7 -10   11.72    0.37
   7   7 -10   11.26    0.42
   5  -7 -10   11.89    0.61
  -5  -7  10   11.33    0.47
   5   7 -10   11.55    0.42
   3  -7 -10    0.61    0.21
  -3  -7  10    0.74    0.16
   3   7 -10    0.90    0.15
  -3   7  10    0.77    0.10
   1  -7 -10   10.49    0.57
  -1  -7  10   11.14    0.48
  -1   7  10   10.89    0.37
   1   7 -10   10.81    0.39
  -1  -7 -10    3.59    0.37
   1  -7  10    2.97    0.29
  -1   7 -10    3.36    0.21
  -3  -7 -10    1.91    0.28
   3  -7  10    1.52    0.21
   3   7  10    1.57    0.17
   5  -7  10   14.37    0.61
  -5  -7 -10   14.57    0.64
   5   7  10   13.83    0.50
   7  -7  10    8.57    0.47
  -7  -7 -10    9.00    0.51
   7   7  10    9.16    0.39
  -9  -7 -10    1.63    0.28
   9  -7  10    1.20    0.23
   9   7  10    1.15    0.19
  11  -7  10    1.88    0.30
 -11  -7 -10    1.97    0.31
  11   7  10    1.93    0.23
  18  -8 -10   -0.22    0.15
  18   8 -10   -0.08    0.18
  16  -8 -10    0.00    0.14
  16   8 -10    0.16    0.17
  14  -8 -10    0.03    0.13
  14   8 -10    0.11    0.16
  12  -8 -10   12.80    0.46
  12   8 -10   12.88    0.48
  12   8 -10   12.40    0.42
  10  -8 -10   28.67    0.80
 -10  -8  10   30.41    0.92
  10   8 -10   29.64    0.85
   8  -8 -10    6.31    0.51
   8  -8 -10    6.41    0.28
   8   8 -10    6.61    0.33
   6  -8 -10    0.19    0.23
  -6  -8  10    0.08    0.11
   6   8 -10    0.09    0.11
   4  -8 -10    6.29    0.49
  -4  -8  10    6.34    0.37
   4   8 -10    6.00    0.31
  -2  -8  10    5.18    0.35
   2  -8 -10    5.13    0.46
   2   8 -10    5.19    0.28
  -2   8  10    5.02    0.24
   0  -8  10    6.11    0.38
   0  -8 -10    6.27    0.46
   0   8 -10    6.02    0.29
   0   8  10    5.73    0.27
   2  -8  10    8.56    0.45
  -2  -8 -10    8.28    0.49
   2   8  10    7.58    0.33
  -4  -8 -10   13.12    0.62
   4  -8  10   13.26    0.58
   4   8  10   12.20    0.45
  -6  -8 -10   10.58    0.57
   6  -8  10   11.02    0.55
   6   8  10    9.95    0.42
   8  -8  10    2.63    0.31
  -8  -8 -10    2.47    0.34
   8   8  10    2.39    0.25
  10  -8  10    0.14    0.17
 -10  -8 -10    0.01    0.19
  10   8  10   -0.13    0.14
  17  -9 -10    3.53    0.32
  17   9 -10    3.08    0.29
  15  -9 -10    4.16    0.31
  15   9 -10    5.17    0.35
  13  -9 -10   -0.04    0.12
  13   9 -10    0.12    0.16
  13   9 -10    0.19    0.10
  11  -9 -10    6.27    0.31
  11   9 -10    6.54    0.36
  11   9 -10    6.78    0.30
   9  -9 -10    1.35    0.31
   9   9 -10    1.73    0.21
   7  -9 -10    1.53    0.31
  -7  -9  10    1.40    0.21
   7   9 -10    1.57    0.20
  -5  -9  10    8.69    0.45
   5  -9 -10    8.08    0.54
   5   9 -10    8.69    0.37
   3  -9 -10    1.86    0.32
  -3  -9  10    2.17    0.26
   3   9 -10    1.64    0.19
   1  -9 -10    7.92    0.51
  -1  -9  10    8.43    0.45
  -1   9  10    8.15    0.33
   1   9 -10    8.89    0.37
  -1  -9 -10    1.75    0.29
   1  -9  10    1.89    0.27
  -1   9 -10    1.40    0.18
   3  -9  10    1.20    0.23
  -3  -9 -10    0.90    0.24
   3   9  10    0.85    0.15
   5  -9  10   11.41    0.56
  -5  -9 -10   11.89    0.61
   5   9  10   10.64    0.44
  -7  -9 -10    2.12    0.33
   7  -9  10    1.86    0.27
   7   9  10    2.16    0.23
   9  -9  10    0.78    0.23
  -9  -9 -10    0.60    0.23
   9   9  10    0.35    0.16
  16 -10 -10   -0.03    0.16
  16  10 -10    0.56    0.20
  14 -10 -10    2.22    0.24
  14  10 -10    2.12    0.25
  12 -10 -10    2.34    0.23
  12  10 -10    2.17    0.24
  12  10 -10    2.10    0.20
 -10 -10  10   14.29    0.61
  10 -10 -10   14.65    0.78
  10  10 -10   14.69    0.54
  10  10 -10   14.82    0.50
   8 -10 -10   14.48    0.75
  -8 -10  10   13.75    0.59
   8  10 -10   13.56    0.51
  -6 -10  10    0.07    0.12
   6 -10 -10    0.30    0.23
   6  10 -10    0.34    0.14
  -4 -10  10    2.14    0.27
   4 -10 -10    2.22    0.36
   4  10 -10    2.53    0.23
  -2 -10  10    2.25    0.29
   2 -10 -10    1.69    0.33
   2  10 -10    1.63    0.19
  -2  10  10    1.73    0.18
   0 -10 -10    3.17    0.38
   0 -10  10    2.28    0.28
   0  10 -10    3.42    0.26
   2 -10  10    0.27    0.18
  -2 -10 -10    0.37    0.23
   2  10  10    0.32    0.13
   4 -10  10    4.70    0.42
  -4 -10 -10    4.97    0.45
   4  10  10    5.21    0.31
   6 -10  10    2.83    0.34
  -6 -10 -10    3.64    0.39
   6  10  10    3.85    0.29
   8 -10  10    1.08    0.26
  -8 -10 -10    1.33    0.30
   8  10  10    0.89    0.20
  15 -11 -10    3.03    0.29
  15  11 -10    2.80    0.28
  13 -11 -10    2.50    0.25
  13  11 -10    3.17    0.29
  13  11 -10    3.21    0.25
  11 -11 -10    0.30    0.31
  11  11 -10    0.36    0.15
  11  11 -10    0.24    0.13
   9 -11 -10    0.09    0.27
  -9 -11  10    0.02    0.13
   9  11 -10    0.20    0.15
   7 -11 -10    9.55    0.63
  -7 -11  10    8.91    0.48
   7  11 -10    9.28    0.41
   5 -11 -10    5.44    0.54
  -5 -11  10    5.52    0.40
   5  11 -10    5.82    0.34
  -3 -11  10    3.22    0.34
   3 -11 -10    2.92    0.41
   3  11 -10    2.29    0.21
   1 -11 -10    6.45    0.52
  -1 -11  10    5.94    0.43
   1  11 -10    5.86    0.33
  -1  11  10    5.77    0.30
   1 -11  10    9.83    0.56
  -1 -11 -10   10.41    0.61
  -3 -11 -10    6.73    0.48
   3 -11  10    7.04    0.49
   3  11  10    7.11    0.35
  -5 -11 -10    0.06    0.19
   5 -11  10    0.47    0.20
   5  11  10    0.18    0.15
  -7 -11 -10    0.19    0.20
   7 -11  10   -0.03    0.17
   7  11  10    0.14    0.15
  12 -12 -10   -0.01    0.28
  12  12 -10    0.28    0.16
  12  12 -10    0.44    0.14
 -10 -12  10   10.82    0.56
  10 -12 -10   10.12    0.71
  10  12 -10   11.95    0.49
  10  12 -10   11.79    0.46
   8 -12 -10    2.53    0.45
  -8 -12  10    2.56    0.31
   8  12 -10    2.22    0.23
  -6 -12  10    0.22    0.15
   6 -12 -10    0.37    0.28
   6  12 -10    0.22    0.14
  -4 -12  10    0.62    0.19
   4 -12 -10    0.71    0.30
   4  12 -10    0.99    0.18
   2 -12 -10    1.61    0.32
  -2 -12  10    1.47    0.28
   2  12 -10    1.22    0.18
   0 -12  10    1.81    0.29
   0 -12 -10    2.15    0.36
  -2 -12 -10    7.24    0.53
   2 -12  10    6.38    0.49
   2  12  10    6.64    0.37
   4 -12  10    3.89    0.42
  -4 -12 -10    4.24    0.46
   4  12  10    4.14    0.31
  -9 -13  10    2.64    0.34
   9 -13 -10    3.37    0.49
   9  13 -10    2.62    0.27
  -7 -13  10    0.54    0.21
   7 -13 -10    0.99    0.32
   7  13 -10    0.70    0.17
  -5 -13  10    1.31    0.26
   5 -13 -10    1.08    0.34
   5  13 -10    1.51    0.20
   3 -13 -10    4.99    0.52
  -3 -13  10    3.80    0.40
   3  13 -10    4.88    0.33
   1 -13 -10    0.85    0.30
  -1 -13  10    1.28    0.26
   1 -13  10    7.23    0.51
  -1 -13 -10    5.49    0.52
   1  13  10    5.94    0.35
  22   0 -11   -0.14    0.18
  20   0 -11   -0.20    0.15
  18   0 -11    0.14    0.15
  16   0 -11    0.52    0.18
  14   0 -11    0.11    0.14
  12   0 -11    0.09    0.11
  10   0 -11   -0.08    0.18
  10   0 -11    0.14    0.12
   8   0 -11   -0.06    0.11
   8   0 -11   -0.24    0.16
   6   0 -11   -0.02    0.10
   6   0 -11   -0.07    0.12
  -4   0  11   -0.08    0.05
   4   0 -11    0.05    0.09
   4   0 -11   -0.04    0.13
   2   0 -11    0.03    0.15
  -2   0  11    0.01    0.06
   2   0 -11   -0.15    0.08
   0   0 -11    0.02    0.07
   0   0 -11   -0.02    0.15
  -2   0 -11    0.12    0.07
   2   0  11    0.02    0.10
  -2   0 -11    0.19    0.17
   4   0  11   -0.18    0.10
  -4   0 -11   -0.04    0.14
  -6   0 -11   -0.01    0.16
   6   0  11   -0.15    0.11
   8   0  11   -0.02    0.13
  10   0  11    0.01    0.14
  12   0  11    0.05    0.15
  14   0  11   -0.18    0.17
  21  -1 -11    3.00    0.29
  21   1 -11    3.51    0.32
  19  -1 -11    0.55    0.20
  19   1 -11    0.74    0.20
  17  -1 -11    8.31    0.41
  17   1 -11    8.95    0.41
  15  -1 -11    1.24    0.20
  15   1 -11    1.15    0.20
  13  -1 -11    1.17    0.17
  13   1 -11    1.63    0.20
  11  -1 -11   31.92    0.87
  11   1 -11   32.81    1.05
  11   1 -11   32.64    0.89
   9  -1 -11  127.91    3.24
   9  -1 -11  125.73    2.89
   9   1 -11  128.79    3.19
   9   1 -11  120.58    2.89
   7  -1 -11   46.70    1.15
   7  -1 -11   47.01    1.39
   7   1 -11   46.17    1.16
   5  -1 -11    2.39    0.28
   5  -1 -11    2.08    0.16
  -5  -1  11    1.76    0.14
  -5   1  11    1.92    0.12
   5   1 -11    1.76    0.16
  -3  -1  11    2.34    0.16
   3  -1 -11    2.17    0.26
   3  -1 -11    2.49    0.17
   3   1 -11    2.93    0.26
   3   1 -11    2.43    0.19
  -3   1  11    2.66    0.16
  -1  -1  11   11.88    0.41
   1  -1 -11    9.96    0.48
   1  -1 -11   10.88    0.33
   1   1 -11   10.79    0.48
  -1   1  11   10.64    0.37
   1   1 -11   10.44    0.35
  -1  -1 -11   44.10    1.02
   1  -1  11   41.86    1.15
  -1  -1 -11   42.95    1.28
  -1   1 -11   43.64    1.04
  -1   1 -11   43.22    1.24
   3  -1  11   31.80    0.92
  -3  -1 -11   32.08    1.02
  -3   1 -11   31.04    0.99
   3   1  11   33.25    0.91
   5  -1  11    7.07    0.37
  -5  -1 -11    7.59    0.43
   5   1  11    7.74    0.37
  -5   1 -11    8.10    0.43
  -7  -1 -11   13.20    0.60
   7  -1  11   13.49    0.54
   7   1  11   12.57    0.51
   9  -1  11   13.12    0.56
   9   1  11   12.59    0.53
  11  -1  11    7.77    0.44
  11   1  11    7.74    0.43
  13  -1  11    3.48    0.35
  13   1  11    3.58    0.36
  22  -2 -11    0.00    0.17
  22   2 -11   -0.22    0.17
  20  -2 -11   -0.06    0.18
  20   2 -11    0.01    0.19
  18  -2 -11    0.10    0.15
  18   2 -11    0.16    0.18
  16  -2 -11    0.99    0.19
  16   2 -11    1.02    0.20
  14  -2 -11   11.29    0.44
  14   2 -11   11.09    0.44
  12  -2 -11    1.46    0.18
  12   2 -11    1.66    0.20
  10  -2 -11   -0.19    0.19
  10  -2 -11    0.05    0.11
  10   2 -11    0.13    0.13
   8  -2 -11    3.36    0.21
   8  -2 -11    2.78    0.32
   8   2 -11    2.87    0.22
   8   2 -11    3.02    0.27
   6  -2 -11   12.32    0.40
  -6  -2  11   12.18    0.40
   6  -2 -11   12.50    0.57
   6   2 -11   11.91    0.42
   6   2 -11   12.58    0.50
   4  -2 -11   21.67    0.80
   4  -2 -11   23.21    0.61
  -4  -2  11   22.84    0.66
   4   2 -11   24.06    0.75
   4   2 -11   23.17    0.64
  -4   2  11   22.60    0.60
  -2  -2  11    2.14    0.17
   2  -2 -11    2.38    0.16
   2  -2 -11    2.43    0.29
   2   2 -11    1.74    0.15
  -2   2  11    2.23    0.15
   0  -2  11   17.65    0.59
   0  -2 -11   17.38    0.67
   0   2 -11   16.72    0.50
   0   2  11   18.33    0.53
   0   2 -11   17.56    0.63
  -2  -2 -11    9.86    0.48
   2  -2  11   10.19    0.42
  -2   2 -11   10.33    0.46
   2   2  11    9.38    0.37
  -2   2 -11    9.20    0.32
  -4  -2 -11   10.03    0.50
   4  -2  11    9.75    0.43
   4   2  11    9.94    0.41
  -4   2 -11   10.37    0.47
  -6  -2 -11    0.21    0.17
   6  -2  11    0.18    0.12
   6   2  11    0.51    0.15
   8  -2  11    1.66    0.24
  -8  -2 -11    1.30    0.24
   8   2  11    1.65    0.21
  10  -2  11    0.22    0.18
  10   2  11   -0.08    0.15
  12  -2  11    2.51    0.30
  12   2  11    2.55    0.28
  21  -3 -11    3.77    0.34
  21   3 -11    3.16    0.32
  19  -3 -11    5.89    0.38
  19   3 -11    5.92    0.39
  17  -3 -11    0.45    0.16
  17   3 -11    0.59    0.17
  15  -3 -11    0.09    0.14
  15   3 -11    0.02    0.14
  13  -3 -11    9.34    0.39
  13   3 -11   10.46    0.42
  11  -3 -11    5.11    0.27
  11   3 -11    4.82    0.28
   9  -3 -11   17.83    0.52
   9  -3 -11   17.06    0.73
   9   3 -11   16.79    0.55
  -7  -3  11   45.60    1.15
   7  -3 -11   44.54    1.10
   7  -3 -11   44.25    1.38
   7   3 -11   44.84    1.13
  -5  -3  11   18.16    0.55
   5  -3 -11   16.89    0.70
   5  -3 -11   17.39    0.50
   5   3 -11   17.72    0.54
   5   3 -11   18.14    0.61
  -3  -3  11    6.16    0.28
   3  -3 -11    5.94    0.23
   3  -3 -11    5.55    0.40
   3   3 -11    5.63    0.27
  -3   3  11    6.03    0.23
   3   3 -11    6.03    0.32
   1  -3 -11    6.07    0.39
   1   3 -11    6.45    0.33
  -1   3  11    6.73    0.26
   1   3 -11    6.40    0.28
  -1  -3 -11   20.27    0.76
   1  -3  11   21.38    0.68
  -1   3 -11   21.54    0.58
   3  -3  11   11.34    0.47
  -3  -3 -11   10.96    0.53
  -3   3 -11   12.16    0.49
   3   3  11   11.92    0.43
  -3   3 -11   11.78    0.37
   5  -3  11   12.45    0.51
  -5  -3 -11   11.55    0.56
   5   3  11   11.90    0.45
  -7  -3 -11   17.50    0.72
   7  -3  11   18.25    0.68
   7   3  11   18.05    0.63
  -9  -3 -11   12.34    0.60
   9  -3  11   12.84    0.57
   9   3  11   12.22    0.52
  11  -3  11    1.53    0.24
  11   3  11    1.41    0.24
  13  -3  11    0.59    0.21
  13   3  11    0.76    0.23
  20  -4 -11   -0.09    0.18
  20   4 -11   -0.19    0.19
  18  -4 -11    0.12    0.16
  18   4 -11    0.21    0.19
  16  -4 -11    1.99    0.22
  16   4 -11    2.40    0.26
  14  -4 -11    8.29    0.37
  14   4 -11    8.24    0.40
  12  -4 -11    3.63    0.24
  12   4 -11    3.16    0.25
  10  -4 -11    1.46    0.28
  10  -4 -11    1.44    0.16
  10   4 -11    1.55    0.18
  -8  -4  11   10.30    0.38
   8  -4 -11   10.21    0.57
   8  -4 -11   10.47    0.36
   8   4 -11   10.58    0.40
   6  -4 -11    6.28    0.44
   6  -4 -11    6.12    0.25
  -6  -4  11    6.00    0.28
   6   4 -11    5.80    0.30
   4  -4 -11   11.51    0.35
  -4  -4  11   11.35    0.42
   4  -4 -11   10.40    0.56
   4   4 -11   11.37    0.40
   2  -4 -11    0.83    0.23
   2   4 -11    0.59    0.12
  -2   4  11    0.70    0.09
   0  -4 -11    0.33    0.18
   0  -4  11    0.62    0.14
   0   4  11    0.63    0.11
   0   4 -11    0.61    0.12
   0   4 -11    0.52    0.13
  -2  -4 -11    0.09    0.16
   2  -4  11    0.10    0.12
  -2   4 -11    0.09    0.09
  -2   4 -11    0.03    0.12
   4  -4  11    2.30    0.25
  -4  -4 -11    1.88    0.29
   4   4  11    1.91    0.18
   6  -4  11    0.67    0.18
  -6  -4 -11    1.09    0.24
   6   4  11    0.55    0.15
   8  -4  11    3.34    0.32
  -8  -4 -11    3.45    0.35
   8   4  11    3.79    0.29
  10  -4  11    1.34    0.24
 -10  -4 -11    1.47    0.29
  10   4  11    1.83    0.24
  12  -4  11    0.31    0.20
  12   4  11    0.70    0.22
  21  -5 -11    3.77    0.35
  21   5 -11    3.89    0.36
  19  -5 -11   10.66    0.50
  19   5 -11   11.44    0.53
  17  -5 -11    1.26    0.22
  17   5 -11    1.66    0.24
  15  -5 -11    5.64    0.33
  15   5 -11    5.64    0.34
  13  -5 -11    3.89    0.27
  13   5 -11    4.65    0.29
  11  -5 -11   -0.03    0.11
  11   5 -11    0.22    0.15
   9  -5 -11    6.22    0.27
  -9  -5  11    6.07    0.30
   9  -5 -11    6.07    0.46
   9   5 -11    6.46    0.32
  -7  -5  11    9.40    0.38
   7  -5 -11   10.22    0.58
   7  -5 -11    9.37    0.33
   7   5 -11    9.71    0.39
  -5  -5  11   38.45    1.06
   5  -5 -11   39.17    0.94
   5  -5 -11   37.39    1.24
   5   5 -11   37.64    0.99
   3  -5 -11    0.41    0.19
  -3   5  11    0.48    0.08
   3   5 -11    0.65    0.14
   1  -5 -11    0.40    0.19
  -1  -5  11    0.52    0.14
   1   5 -11    0.58    0.12
  -1   5  11    0.87    0.11
   1  -5  11    3.14    0.28
  -1  -5 -11    3.35    0.34
  -1   5 -11    3.01    0.20
   3  -5  11    3.30    0.27
  -3  -5 -11    3.25    0.35
   3   5  11    3.66    0.23
  -5  -5 -11    7.02    0.47
   5  -5  11    6.64    0.39
   5   5  11    7.58    0.35
  -7  -5 -11   13.50    0.66
   7  -5  11   13.91    0.60
   7   5  11   14.38    0.53
  -9  -5 -11   10.78    0.60
   9  -5  11   11.28    0.55
   9   5  11   11.02    0.48
  11  -5  11    5.64    0.42
  11   5  11    6.10    0.39
  20  -6 -11    0.62    0.21
  20   6 -11    0.69    0.23
  18  -6 -11   -0.19    0.15
  18   6 -11    0.23    0.20
  16  -6 -11    6.79    0.37
  16   6 -11    7.32    0.41
  14  -6 -11    0.94    0.17
  14   6 -11    0.69    0.19
  12  -6 -11    1.82    0.19
  12   6 -11    1.65    0.20
  10  -6 -11    3.07    0.21
  10  -6 -11    3.07    0.39
 -10  -6  11    3.12    0.28
  10   6 -11    3.57    0.25
  -8  -6  11   10.22    0.43
   8  -6 -11   10.17    0.60
   8  -6 -11    9.79    0.35
   8   6 -11   10.36    0.41
  -6  -6  11    2.19    0.22
   6  -6 -11    2.55    0.34
   6   6 -11    2.51    0.21
   4  -6 -11    1.85    0.29
   4   6 -11    1.53    0.16
  -2  -6  11    4.98    0.31
   2  -6 -11    4.92    0.40
   2   6 -11    5.30    0.27
  -2   6  11    5.29    0.23
   0  -6  11    0.05    0.10
   0  -6 -11    0.00    0.19
   0   6 -11   -0.07    0.10
   0   6  11   -0.09    0.08
   2  -6  11    4.12    0.30
  -2  -6 -11    4.54    0.41
  -2   6 -11    4.22    0.25
   4  -6  11    5.89    0.38
  -4  -6 -11    6.21    0.43
   4   6  11    5.82    0.29
  -6  -6 -11    5.21    0.41
   6  -6  11    3.98    0.35
   6   6  11    4.64    0.30
   8  -6  11    1.92    0.28
  -8  -6 -11    2.33    0.33
   8   6  11    1.23    0.19
  10  -6  11    0.00    0.18
 -10  -6 -11   -0.11    0.19
  10   6  11    0.09    0.16
  12  -6  11    0.10    0.19
  12   6  11    0.00    0.17
  19  -7 -11   -0.03    0.15
  19   7 -11    0.38    0.20
  17  -7 -11   -0.08    0.15
  17   7 -11    0.08    0.19
  15  -7 -11    2.55    0.25
  15   7 -11    2.35    0.26
  13  -7 -11    1.94    0.21
  13   7 -11    2.11    0.22
  11  -7 -11    8.84    0.36
  11   7 -11    9.01    0.41
  -9  -7  11    3.71    0.28
   9  -7 -11    4.09    0.23
   9  -7 -11    4.62    0.48
   9   7 -11    4.09    0.27
  -7  -7  11    3.59    0.27
   7  -7 -11    3.40    0.40
   7   7 -11    3.03    0.24
   5  -7 -11   24.68    0.97
  -5  -7  11   23.81    0.83
   5   7 -11   24.95    0.72
  -3  -7  11   12.74    0.52
   3  -7 -11   12.62    0.64
   3   7 -11   12.13    0.43
  -1  -7  11    4.07    0.31
   1  -7 -11    4.89    0.44
   1   7 -11    4.28    0.26
  -1   7  11    4.00    0.22
  -1  -7 -11    1.58    0.29
   1  -7  11    2.00    0.25
  -1   7 -11    1.67    0.18
   3  -7  11   11.11    0.52
  -3  -7 -11   10.30    0.56
   3   7  11   11.05    0.41
  -5  -7 -11   21.67    0.84
   5  -7  11   21.76    0.80
   5   7  11   21.13    0.67
  -7  -7 -11    5.11    0.42
   7  -7  11    4.59    0.36
   7   7  11    4.81    0.31
  -9  -7 -11    2.87    0.35
   9  -7  11    3.16    0.36
   9   7  11    2.93    0.28
 -11  -7 -11    0.09    0.23
  11  -7  11    0.16    0.18
  11   7  11    0.27    0.16
  18  -8 -11    1.01    0.22
  18   8 -11    1.62    0.25
  16  -8 -11    1.91    0.24
  16   8 -11    1.94    0.25
  14  -8 -11    2.37    0.23
  14   8 -11    2.58    0.27
  12  -8 -11    2.21    0.21
  12   8 -11    1.97    0.22
  10  -8 -11    0.13    0.11
  10  -8 -11    0.07    0.23
 -10  -8  11   -0.04    0.11
  10   8 -11    0.16    0.16
   8  -8 -11   12.75    0.72
   8   8 -11   12.99    0.49
  -6  -8  11    0.32    0.15
   6  -8 -11    0.11    0.22
   6   8 -11    0.43    0.15
   4  -8 -11    0.04    0.23
  -4  -8  11    0.28    0.14
   4   8 -11    0.16    0.13
  -2  -8  11    2.77    0.28
   2  -8 -11    2.91    0.39
   2   8 -11    2.37    0.21
   0  -8  11    0.15    0.14
   0  -8 -11    0.46    0.22
   0   8  11    0.02    0.10
   0   8 -11    0.27    0.13
  -2  -8 -11    1.37    0.29
   2  -8  11    0.92    0.21
   4  -8  11    3.55    0.36
  -4  -8 -11    3.48    0.40
   4   8  11    3.22    0.25
   6  -8  11    5.80    0.40
  -6  -8 -11    5.77    0.50
   6   8  11    4.91    0.31
   8  -8  11    1.39    0.25
  -8  -8 -11    1.63    0.30
   8   8  11    1.19    0.20
  10  -8  11    0.61    0.23
 -10  -8 -11    0.62    0.27
  10   8  11    0.77    0.19
  17  -9 -11   -0.10    0.16
  17   9 -11    0.32    0.20
  15  -9 -11    0.46    0.17
  15   9 -11    0.49    0.19
  13  -9 -11    1.30    0.19
  13   9 -11    1.04    0.21
 -11  -9  11   11.63    0.52
  11  -9 -11   12.74    0.76
  11   9 -11   12.12    0.50
   9  -9 -11   10.56    0.66
   9   9 -11   11.22    0.46
  -7  -9  11    4.37    0.33
   7  -9 -11    4.55    0.49
   7   9 -11    3.96    0.30
   5  -9 -11    1.80    0.35
  -5  -9  11    1.93    0.26
   5   9 -11    1.84    0.21
   3  -9 -11    5.22    0.50
  -3  -9  11    5.21    0.37
   3   9 -11    4.49    0.28
  -1  -9  11    1.03    0.21
   1  -9 -11    0.88    0.28
   1   9 -11    1.20    0.18
  -1   9  11    0.72    0.13
   1  -9  11    0.72    0.19
  -1  -9 -11    0.95    0.28
  -1   9 -11    0.73    0.15
   3  -9  11    5.04    0.37
  -3  -9 -11    4.28    0.43
   3   9  11    4.31    0.28
   5  -9  11   12.15    0.60
  -5  -9 -11   10.78    0.61
   5   9  11   10.48    0.44
   7  -9  11    7.28    0.49
  -7  -9 -11    7.21    0.50
   7   9  11    7.03    0.38
  -9  -9 -11   -0.07    0.22
   9  -9  11    0.01    0.16
   9   9  11   -0.06    0.15
  16 -10 -11   -0.02    0.16
  16  10 -11    0.67    0.21
  14 -10 -11    1.62    0.22
  14  10 -11    1.93    0.25
  12 -10 -11    2.45    0.42
 -12 -10  11    2.77    0.32
  12  10 -11    3.20    0.28
  10 -10 -11    0.57    0.32
  10  10 -11    0.85    0.19
   8 -10 -11    7.15    0.63
  -8 -10  11    6.99    0.42
   8  10 -11    6.46    0.36
  -6 -10  11    2.85    0.31
   6 -10 -11    3.13    0.42
   6  10 -11    2.92    0.25
  -4 -10  11    2.28    0.29
   4 -10 -11    1.67    0.33
   4  10 -11    1.70    0.19
  -2 -10  11    2.61    0.31
   2 -10 -11    2.39    0.36
   2  10 -11    2.75    0.24
   0 -10 -11    4.66    0.46
   0 -10  11    4.21    0.39
   0  10  11    4.26    0.27
   0  10 -11    5.04    0.29
   2 -10  11    5.03    0.39
  -2 -10 -11    4.86    0.47
   2  10  11    4.82    0.30
   4 -10  11    1.66    0.27
  -4 -10 -11    1.75    0.34
   4  10  11    1.38    0.20
   6 -10  11    0.36    0.21
  -6 -10 -11    0.26    0.22
   6  10  11    0.18    0.15
  13 -11 -11    0.65    0.34
  13  11 -11    0.65    0.19
  11 -11 -11    5.35    0.57
 -11 -11  11    5.07    0.38
  11  11 -11    5.92    0.37
  -9 -11  11    4.33    0.39
   9 -11 -11    4.90    0.53
   9  11 -11    4.92    0.34
   7 -11 -11    1.20    0.34
  -7 -11  11    1.30    0.24
   7  11 -11    1.39    0.20
  -5 -11  11    0.12    0.15
   5 -11 -11    0.53    0.27
   5  11 -11    0.33    0.16
   3 -11 -11    1.45    0.35
  -3 -11  11    0.90    0.21
   3  11 -11    1.16    0.18
   1 -11 -11    0.43    0.27
  -1 -11  11    0.69    0.21
   1  11 -11    0.52    0.15
  -1 -11 -11    5.02    0.48
   1 -11  11    4.95    0.45
  -3 -11 -11    2.42    0.37
   3 -11  11    1.67    0.28
   3  11  11    1.21    0.19
  -5 -11 -11    3.31    0.41
   5 -11  11    3.74    0.42
   5  11  11    3.43    0.28
 -12 -12  11    2.02    0.29
  12  12 -11    2.00    0.24
  10 -12 -11    3.45    0.51
 -10 -12  11    3.60    0.36
  10  12 -11    4.55    0.34
  -8 -12  11    1.81    0.29
   8 -12 -11    2.11    0.43
   8  12 -11    1.51    0.21
   6 -12 -11    2.51    0.45
  -6 -12  11    2.26    0.30
   6  12 -11    2.38    0.24
   4 -12 -11    7.20    0.60
  -4 -12  11    6.37    0.46
   4  12 -11    7.12    0.38
  -2 -12  11    3.44    0.38
   2 -12 -11    4.45    0.51
   2  12 -11    4.56    0.33
   0 -12 -11    9.09    0.62
   0 -12  11    9.99    0.59
   2 -12  11    8.12    0.55
  -2 -12 -11    9.04    0.61
   2  12  11    8.71    0.42
   7 -13 -11    1.58    0.40
  -7 -13  11    1.30    0.27
   7  13 -11    1.24    0.21
   5 -13 -11    3.53    0.48
  -5 -13  11    3.11    0.37
   5  13 -11    3.58    0.30
   3 -13 -11    1.31    0.34
  -3 -13  11    1.01    0.24
   3  13 -11    1.28    0.20
  22   0 -12    3.72    0.35
  20   0 -12    0.95    0.24
  18   0 -12    6.34    0.37
  16   0 -12    4.59    0.31
  14   0 -12    0.17    0.15
  12   0 -12    2.06    0.21
  10   0 -12   42.53    1.31
  10   0 -12   41.68    1.09
   8   0 -12   35.41    0.93
   8   0 -12   35.08    1.12
   6   0 -12    2.19    0.27
   6   0 -12    2.07    0.18
   4   0 -12    0.41    0.11
   4   0 -12    0.67    0.19
  -4   0  12    0.33    0.08
   2   0 -12    1.55    0.24
  -2   0  12    1.59    0.15
   2   0 -12    1.86    0.15
   0   0 -12   71.44    1.97
   0   0 -12   74.21    1.69
   2   0  12    3.52    0.25
  -2   0 -12    3.08    0.31
   4   0  12    2.06    0.23
  -4   0 -12    1.94    0.27
   6   0  12   23.89    0.78
  -6   0 -12   23.71    0.86
   8   0  12    8.25    0.44
  10   0  12   17.29    0.68
  12   0  12   10.05    0.54
  21  -1 -12    0.60    0.23
  21   1 -12    0.22    0.21
  19  -1 -12   -0.01    0.17
  19   1 -12   -0.16    0.17
  17  -1 -12    0.53    0.18
  17   1 -12    0.44    0.19
  15  -1 -12    4.01    0.30
  15   1 -12    4.44    0.32
  13  -1 -12   -0.08    0.13
  13   1 -12    0.09    0.19
  13   1 -12   -0.15    0.12
  11  -1 -12    6.92    0.33
  11  -1 -12    6.96    0.45
  11   1 -12    6.80    0.34
  11   1 -12    7.53    0.44
   9  -1 -12    8.91    0.36
   9  -1 -12    9.13    0.52
   9   1 -12    9.33    0.48
   9   1 -12    9.33    0.38
   7  -1 -12    3.40    0.34
   7  -1 -12    4.05    0.24
   7   1 -12    4.00    0.25
   5  -1 -12    6.40    0.42
  -5  -1  12    6.43    0.27
   5  -1 -12    6.53    0.28
   5   1 -12    6.39    0.28
   3  -1 -12    1.71    0.15
  -3  -1  12    1.93    0.17
   3  -1 -12    1.53    0.24
  -3   1  12    1.77    0.15
   3   1 -12    1.53    0.15
   3   1 -12    1.56    0.23
  -1  -1  12    4.27    0.26
   1  -1 -12    4.31    0.20
   1  -1 -12    4.23    0.37
   1   1 -12    4.42    0.22
   1   1 -12    4.32    0.33
  -1   1  12    4.09    0.23
  -1  -1 -12    5.45    0.37
   1  -1  12    5.68    0.31
  -1   1 -12    6.12    0.38
  -1   1 -12    5.68    0.23
   3  -1  12    0.34    0.14
  -3  -1 -12    0.49    0.18
   3   1  12    0.58    0.14
  -3   1 -12    0.45    0.19
  -5  -1 -12   -0.06    0.17
   5  -1  12   -0.03    0.12
   5   1  12    0.17    0.12
  -5   1 -12    0.36    0.19
   7  -1  12    0.16    0.14
  -7  -1 -12   -0.17    0.18
   7   1  12    0.03    0.14
   9  -1  12   -0.07    0.16
   9   1  12    0.01    0.14
  11  -1  12    0.13    0.18
  11   1  12    0.73    0.21
  20  -2 -12    1.57    0.26
  20   2 -12    1.62    0.26
  18  -2 -12    4.68    0.36
  18   2 -12    4.83    0.36
  16  -2 -12    3.15    0.28
  16   2 -12    2.77    0.26
  14  -2 -12    2.07    0.22
  14   2 -12    1.98    0.29
  14   2 -12    1.87    0.22
  12  -2 -12    0.71    0.26
  12  -2 -12    0.67    0.15
  12   2 -12    0.69    0.20
  12   2 -12    0.69    0.17
  10  -2 -12   10.25    0.38
  10  -2 -12   10.28    0.55
  10   2 -12   10.71    0.51
  10   2 -12    9.82    0.39
   8  -2 -12   21.43    0.62
   8  -2 -12   22.17    0.84
   8   2 -12   23.31    0.78
   8   2 -12   21.79    0.65
   6  -2 -12   24.95    0.90
   6  -2 -12   25.72    0.69
   6   2 -12   25.74    0.84
   6   2 -12   24.87    0.70
  -4  -2  12   14.87    0.50
   4  -2 -12   14.74    0.66
   4  -2 -12   16.44    0.46
   4   2 -12   15.33    0.48
   4   2 -12   16.44    0.60
   2  -2 -12   24.66    0.62
   2  -2 -12   23.06    0.84
  -2  -2  12   23.10    0.70
  -2   2  12   23.07    0.65
   2   2 -12   22.95    0.64
   0  -2 -12   12.13    0.58
   0   2  12   13.13    0.44
   0   2 -12   13.09    0.41
   0   2 -12   12.85    0.53
  -2  -2 -12    2.70    0.30
   2  -2  12    2.72    0.25
  -2   2 -12    2.78    0.18
   2   2  12    2.64    0.21
  -2   2 -12    3.13    0.29
   4  -2  12    5.93    0.35
  -4  -2 -12    5.60    0.40
   4   2  12    6.54    0.33
  -4   2 -12    6.08    0.38
   6  -2  12    8.53    0.43
  -6  -2 -12    8.60    0.51
   6   2  12    8.77    0.42
   8  -2  12   16.42    0.65
  -8  -2 -12   17.29    0.72
   8   2  12   17.30    0.63
  10  -2  12    8.43    0.46
  10   2  12    7.93    0.44
  12  -2  12    1.96    0.29
  12   2  12    2.07    0.29
  21  -3 -12    0.00    0.20
  21   3 -12   -0.11    0.20
  19  -3 -12    0.19    0.19
  19   3 -12    0.45    0.19
  17  -3 -12   -0.01    0.15
  17   3 -12    0.22    0.17
  15  -3 -12    0.08    0.15
  15   3 -12    0.36    0.17
  13  -3 -12    3.28    0.26
  13   3 -12    2.99    0.25
  11  -3 -12    0.76    0.25
  11  -3 -12    0.95    0.16
  11   3 -12    1.02    0.18
   9  -3 -12   17.93    0.54
   9  -3 -12   18.81    0.79
   9   3 -12   17.38    0.56
   7  -3 -12    0.65    0.24
   7  -3 -12    0.41    0.12
   7   3 -12    0.62    0.15
   5  -3 -12    0.38    0.10
   5  -3 -12    0.36    0.20
  -5  -3  12    0.32    0.10
   5   3 -12    0.13    0.12
  -3  -3  12    9.96    0.39
   3  -3 -12    9.90    0.54
   3   3 -12    9.82    0.36
  -3   3  12    9.73    0.33
   3   3 -12    9.87    0.43
   1  -3 -12    3.05    0.34
  -1   3  12    3.08    0.19
   1   3 -12    3.36    0.20
   1   3 -12    2.85    0.26
   1  -3  12    0.85    0.15
  -1  -3 -12    1.42    0.26
  -1   3 -12    1.07    0.13
  -3  -3 -12    0.07    0.16
   3  -3  12    0.17    0.13
  -3   3 -12    0.19    0.15
   3   3  12    0.03    0.10
  -5  -3 -12    0.06    0.19
   5  -3  12    0.07    0.13
   5   3  12    0.16    0.13
   7  -3  12    1.72    0.25
  -7  -3 -12    0.87    0.25
   7   3  12    1.10    0.20
   9  -3  12    3.60    0.34
  -9  -3 -12    3.44    0.38
   9   3  12    4.05    0.31
  11  -3  12    3.13    0.35
  11   3  12    2.86    0.31
  20  -4 -12   10.02    0.51
  20   4 -12   10.17    0.53
  18  -4 -12   15.19    0.59
  18   4 -12   15.09    0.59
  16  -4 -12    6.26    0.37
  16   4 -12    6.88    0.38
  14  -4 -12    0.33    0.15
  14   4 -12    0.13    0.15
  12  -4 -12    5.53    0.52
  12  -4 -12    5.23    0.29
  12   4 -12    4.97    0.30
  10  -4 -12    0.85    0.26
  10  -4 -12    1.32    0.16
  10   4 -12    1.19    0.18
   8  -4 -12    8.75    0.55
   8  -4 -12    8.53    0.32
   8   4 -12    7.56    0.35
  -6  -4  12   65.92    1.69
   6  -4 -12   67.39    1.96
   6  -4 -12   68.91    1.59
   6   4 -12   66.87    1.63
  -4  -4  12   15.60    0.55
   4  -4 -12   15.28    0.69
   4   4 -12   16.54    0.51
   2  -4 -12    1.23    0.25
   2   4 -12    1.29    0.16
  -2   4  12    0.87    0.11
   0  -4  12    0.40    0.13
   0  -4 -12    0.29    0.20
   0   4 -12    0.25    0.14
   0   4 -12    0.32    0.11
   0   4  12    0.25    0.10
   2  -4  12    7.98    0.40
  -2  -4 -12    7.09    0.46
  -2   4 -12    7.97    0.31
   4  -4  12    4.14    0.30
  -4  -4 -12    3.46    0.36
   4   4  12    3.82    0.26
   6  -4  12    7.54    0.42
  -6  -4 -12    7.97    0.51
   6   4  12    7.35    0.38
  -8  -4 -12   13.49    0.67
   8  -4  12   13.40    0.59
   8   4  12   12.80    0.54
 -10  -4 -12    3.51    0.41
  10  -4  12    2.58    0.31
  10   4  12    2.92    0.30
  19  -5 -12    0.75    0.23
  19   5 -12    0.83    0.24
  17  -5 -12    0.54    0.17
  17   5 -12    0.82    0.21
  15  -5 -12    0.25    0.15
  15   5 -12    0.45    0.19
  13  -5 -12    0.85    0.17
  13   5 -12    1.02    0.20
  11  -5 -12    0.42    0.27
  11  -5 -12    0.29    0.13
  11   5 -12    0.11    0.14
   9  -5 -12    5.01    0.48
   9  -5 -12    5.23    0.27
   9   5 -12    5.41    0.31
  -7  -5  12    2.38    0.22
   7  -5 -12    2.51    0.35
   7  -5 -12    2.35    0.18
   7   5 -12    2.36    0.22
   5  -5 -12    0.50    0.23
  -5  -5  12    0.29    0.13
   5   5 -12    0.53    0.15
   3  -5 -12    2.21    0.32
   3   5 -12    2.45    0.20
   1  -5 -12    2.61    0.34
  -1  -5  12    2.54    0.25
  -1   5  12    2.77    0.19
   1   5 -12    2.95    0.22
  -1  -5 -12    1.20    0.25
   1  -5  12    1.52    0.21
   1   5  12    1.63    0.16
  -1   5 -12    1.80    0.17
   3  -5  12   -0.02    0.10
  -3  -5 -12   -0.02    0.17
   3   5  12    0.01    0.10
   5  -5  12    4.95    0.36
  -5  -5 -12    4.85    0.40
   5   5  12    4.66    0.29
  -7  -5 -12    2.05    0.31
   7  -5  12    1.52    0.24
   7   5  12    2.30    0.24
  -9  -5 -12   -0.09    0.21
   9  -5  12   -0.08    0.18
   9   5  12    0.08    0.14
  11  -5  12    0.24    0.20
  11   5  12    0.13    0.18
  18  -6 -12    3.10    0.30
  18   6 -12    3.01    0.30
  16  -6 -12    8.20    0.41
  16   6 -12    8.18    0.42
  14  -6 -12    3.89    0.29
  14   6 -12    3.60    0.31
  12  -6 -12    0.12    0.28
  12  -6 -12   -0.13    0.12
  12   6 -12    0.09    0.14
  10  -6 -12    0.43    0.24
  10  -6 -12   -0.12    0.11
  10   6 -12    0.10    0.13
   8  -6 -12   17.25    0.80
  -8  -6  12   17.15    0.61
   8   6 -12   17.63    0.58
   6  -6 -12   18.70    0.81
  -6  -6  12   17.44    0.62
   6   6 -12   16.85    0.57
   4  -6 -12   27.33    1.04
   4   6 -12   28.40    0.79
   2  -6 -12   11.23    0.62
  -2  -6  12   11.65    0.49
   2   6 -12   11.56    0.42
   0  -6 -12    1.78    0.29
   0  -6  12    1.82    0.24
   0   6 -12    1.57    0.16
   0   6  12    1.48    0.16
   2  -6  12    1.63    0.24
  -2  -6 -12    1.28    0.26
  -2   6 -12    1.46    0.17
  -4  -6 -12    8.50    0.54
   4  -6  12    8.82    0.47
   4   6  12    8.93    0.38
  -6  -6 -12    5.30    0.43
   6  -6  12    5.56    0.40
   6   6  12    5.67    0.33
  -8  -6 -12    5.91    0.47
   8  -6  12    6.04    0.44
   8   6  12    6.10    0.37
 -10  -6 -12    7.92    0.55
  10  -6  12    7.19    0.47
  10   6  12    6.75    0.41
  19  -7 -12    0.15    0.19
  19   7 -12    0.66    0.24
  17  -7 -12    2.70    0.28
  17   7 -12    2.89    0.29
  15  -7 -12    3.57    0.28
  15   7 -12    4.34    0.34
  13  -7 -12   -0.11    0.13
  13   7 -12    0.09    0.17
  11  -7 -12    1.52    0.34
  11  -7 -12    1.89    0.19
  11   7 -12    1.97    0.23
   9  -7 -12   25.56    1.02
  -9  -7  12   23.97    0.80
   9   7 -12   23.33    0.72
  -7  -7  12    1.47    0.21
   7  -7 -12    1.35    0.31
   7   7 -12    1.46    0.19
   5  -7 -12    0.30    0.23
   5   7 -12    0.20    0.14
   3  -7 -12    1.14    0.30
  -3  -7  12    1.40    0.22
   3   7 -12    1.28    0.18
  -1  -7  12   10.16    0.48
   1  -7 -12   10.38    0.58
   1   7 -12    9.86    0.38
  -1  -7 -12    1.96    0.31
   1  -7  12    1.99    0.26
  -1   7 -12    2.35    0.20
   1   7  12    1.85    0.17
  -3  -7 -12    0.36    0.23
   3  -7  12    0.47    0.16
   3   7  12    0.49    0.13
   5  -7  12    2.34    0.29
  -5  -7 -12    2.20    0.35
   5   7  12    2.51    0.24
  -7  -7 -12    1.34    0.31
   7  -7  12    1.48    0.26
   7   7  12    1.39    0.21
   9  -7  12    1.10    0.24
  -9  -7 -12    1.37    0.30
   9   7  12    1.76    0.24
  18  -8 -12    0.61    0.21
  18   8 -12    1.23    0.25
  16  -8 -12   -0.06    0.15
  16   8 -12   -0.29    0.18
  14  -8 -12    2.94    0.26
  14   8 -12    3.17    0.30
  12  -8 -12    2.80    0.23
  12  -8 -12    2.79    0.45
  12   8 -12    2.12    0.24
  10  -8 -12    0.70    0.31
  10   8 -12    0.62    0.18
   8  -8 -12   13.12    0.75
  -8  -8  12   11.55    0.52
   8   8 -12   12.31    0.47
   6  -8 -12    8.87    0.61
   6   8 -12    7.80    0.38
   4  -8 -12   10.36    0.64
  -4  -8  12   10.62    0.50
   4   8 -12    9.98    0.42
  -2  -8  12    5.16    0.36
   2  -8 -12    6.03    0.54
   2   8 -12    5.00    0.28
   0  -8  12    0.81    0.20
   0  -8 -12    0.75    0.28
   0   8 -12    0.67    0.14
   0   8  12    0.86    0.14
   2  -8  12    3.21    0.32
  -2  -8 -12    3.07    0.38
  -4  -8 -12   10.88    0.62
   4  -8  12   10.65    0.55
   4   8  12   10.05    0.42
  -6  -8 -12    6.71    0.52
   6  -8  12    6.45    0.45
   6   8  12    6.12    0.35
   8  -8  12    0.99    0.23
  -8  -8 -12    0.77    0.28
   8   8  12    0.77    0.20
  15  -9 -12    0.12    0.16
  15   9 -12    0.42    0.20
  13  -9 -12    1.21    0.38
  13   9 -12    1.42    0.23
  11  -9 -12    5.79    0.61
  11   9 -12    5.50    0.36
   9  -9 -12    3.83    0.48
   9   9 -12    3.68    0.28
   7  -9 -12    1.16    0.32
  -7  -9  12    1.06    0.22
   7   9 -12    0.98    0.19
   5  -9 -12    2.02    0.36
  -5  -9  12    1.36    0.23
   5   9 -12    1.94    0.22
  -3  -9  12    0.35    0.15
   3  -9 -12    0.26    0.25
   3   9 -12    0.25    0.13
   1  -9 -12    2.52    0.37
  -1  -9  12    2.85    0.32
   1   9 -12    2.71    0.23
  -1  -9 -12    4.89    0.48
   1  -9  12    4.13    0.39
   1   9  12    4.05    0.26
   3  -9  12    3.61    0.37
  -3  -9 -12    3.72    0.42
   3   9  12    3.80    0.27
   5  -9  12    0.54    0.22
  -5  -9 -12    0.52    0.25
   5   9  12    0.38    0.15
  -7  -9 -12    4.95    0.47
   7  -9  12    4.45    0.42
   7   9  12    4.19    0.32
  14 -10 -12    0.19    0.34
  14  10 -12    0.09    0.19
  12 -10 -12    1.24    0.40
  12  10 -12    1.19    0.23
  10 -10 -12    2.35    0.42
  10  10 -12    2.35    0.26
  -8 -10  12    0.24    0.16
   8 -10 -12    0.60    0.32
   8  10 -12    0.10    0.15
   6 -10 -12    1.00    0.31
  -6 -10  12    0.74    0.18
   6  10 -12    0.78    0.17
   4 -10 -12    0.13    0.24
  -4 -10  12   -0.12    0.11
   4  10 -12    0.09    0.15
  -2 -10  12    0.93    0.21
   2 -10 -12    0.76    0.29
   2  10 -12    1.03    0.18
   0 -10 -12    5.35    0.51
   0 -10  12    6.29    0.45
   0  10 -12    5.57    0.34
  -2 -10 -12    0.54    0.25
   2 -10  12    0.55    0.21
   4 -10  12    2.13    0.31
  -4 -10 -12    1.79    0.33
   4  10  12    1.80    0.21
  11 -11 -12    1.93    0.44
  11  11 -12    2.71    0.28
   9 -11 -12    2.66    0.45
  -9 -11  12    2.22    0.30
   9  11 -12    2.49    0.26
  -7 -11  12    0.72    0.21
   7 -11 -12    0.91    0.37
   7  11 -12    1.10    0.21
   5 -11 -12    4.00    0.49
  -5 -11  12    3.64    0.37
   5  11 -12    3.61    0.28
   3 -11 -12   10.21    0.68
  -3 -11  12    8.68    0.52
   3  11 -12    9.57    0.43
   1 -11 -12   10.81    0.65
  -1 -11  12   10.86    0.59
   1  11 -12   10.76    0.45
  -1 -11 -12    6.24    0.56
   1 -11  12    5.73    0.44
  -3 -11 -12    0.21    0.26
   3 -11  12    0.07    0.18
   3  11  12    0.24    0.15
  -8 -12  12    0.32    0.19
   8 -12 -12    0.37    0.29
   8  12 -12    0.56    0.19
  -6 -12  12    1.66    0.28
   6 -12 -12    2.33    0.42
   6  12 -12    2.13    0.24
  -4 -12  12    1.76    0.30
   4 -12 -12    1.29    0.36
   4  12 -12    1.67    0.23
   2 -12 -12   -0.04    0.27
  -2 -12  12    0.00    0.15
   2  12 -12    0.43    0.18
   0 -12  12    1.13    0.25
  20   0 -13   -0.02    0.18
  18   0 -13   -0.22    0.15
  16   0 -13   -0.20    0.15
  14   0 -13    0.11    0.14
  12   0 -13    0.00    0.15
  10   0 -13   -0.15    0.12
  10   0 -13    0.17    0.20
   8   0 -13    0.05    0.16
   8   0 -13    0.03    0.11
   6   0 -13   -0.01    0.14
   6   0 -13    0.12    0.11
   4   0 -13    0.02    0.10
   4   0 -13    0.06    0.16
   2   0 -13    0.10    0.09
  -2   0  13   -0.18    0.08
   2   0 -13    0.44    0.19
   0   0 -13   -0.24    0.13
   0   0  13   -0.08    0.09
   2   0  13   -0.08    0.11
  -2   0 -13    0.03    0.18
  -4   0 -13   -0.30    0.16
   4   0  13    0.01    0.12
  -6   0 -13    0.00    0.17
   6   0  13   -0.08    0.14
   8   0  13    0.14    0.16
  10   0  13    0.08    0.16
  21  -1 -13   -0.04    0.18
  21   1 -13    0.12    0.21
  19  -1 -13    3.60    0.32
  19   1 -13    4.02    0.35
  17  -1 -13    3.07    0.30
  17   1 -13    3.45    0.32
  15  -1 -13    6.00    0.36
  15   1 -13    5.81    0.37
  15   1 -13    5.77    0.46
  13  -1 -13   13.52    0.69
  13  -1 -13   13.20    0.50
  13   1 -13   13.01    0.51
  13   1 -13   14.32    0.65
  11  -1 -13    5.86    0.32
  11  -1 -13    6.94    0.48
  11   1 -13    5.36    0.32
  11   1 -13    5.67    0.42
   9  -1 -13    0.38    0.21
   9  -1 -13    0.38    0.13
   9   1 -13    0.33    0.18
   9   1 -13    0.08    0.13
   7  -1 -13    5.41    0.41
   7  -1 -13    5.96    0.28
   7   1 -13    5.72    0.29
   5  -1 -13    0.13    0.18
   5  -1 -13    0.21    0.11
   5   1 -13    0.09    0.11
   3  -1 -13   32.40    1.07
  -3  -1  13   32.52    0.90
   3  -1 -13   31.58    0.82
   3   1 -13   31.97    1.03
   3   1 -13   33.23    0.85
   1  -1 -13   34.92    1.13
  -1  -1  13   36.57    1.00
   1   1 -13   35.61    0.90
   1   1 -13   35.57    1.11
  -1   1  13   35.19    0.96
  -1  -1 -13    0.06    0.16
   1  -1  13    0.09    0.12
  -1   1 -13    0.17    0.09
  -1   1 -13    0.10    0.17
   3  -1  13    1.16    0.19
  -3  -1 -13    0.90    0.24
  -3   1 -13    0.86    0.22
   3   1  13    0.79    0.17
  -5  -1 -13    6.84    0.47
   5  -1  13    5.81    0.37
   5   1  13    6.43    0.35
  -5   1 -13    6.33    0.43
   7  -1  13    6.72    0.41
  -7  -1 -13    7.31    0.49
   7   1  13    7.18    0.39
   9  -1  13    9.13    0.50
   9   1  13    8.98    0.48
  20  -2 -13    0.15    0.21
  20   2 -13   -0.07    0.21
  18  -2 -13    1.69    0.25
  18   2 -13    1.75    0.24
  16  -2 -13    0.01    0.16
  16   2 -13    0.06    0.18
  14  -2 -13   -0.02    0.14
  14  -2 -13   -0.06    0.21
  14   2 -13    0.52    0.17
  12  -2 -13    0.46    0.14
  12  -2 -13    0.73    0.27
  12   2 -13    0.15    0.19
  12   2 -13    0.49    0.17
  10  -2 -13    1.42    0.30
  10  -2 -13    1.74    0.20
  10   2 -13    1.59    0.25
  10   2 -13    1.60    0.19
   8  -2 -13   -0.07    0.16
   8  -2 -13   -0.02    0.11
   8   2 -13    0.14    0.15
   8   2 -13    0.25    0.13
   6  -2 -13    0.62    0.13
   6  -2 -13    0.64    0.21
   6   2 -13    0.58    0.19
   6   2 -13    0.75    0.14
   4  -2 -13    4.55    0.23
   4  -2 -13    4.93    0.41
  -4  -2  13    4.59    0.26
   4   2 -13    5.22    0.26
   4   2 -13    5.25    0.36
   2  -2 -13    0.26    0.19
  -2  -2  13    0.22    0.12
   2   2 -13    0.45    0.11
  -2   2  13    0.19    0.10
   0  -2 -13    0.87    0.24
   0   2 -13    0.54    0.19
   0   2 -13    0.62    0.12
   0   2  13    0.58    0.13
   2  -2  13    0.69    0.17
  -2  -2 -13    0.36    0.20
  -2   2 -13    0.49    0.18
  -2   2 -13    0.78    0.11
   4  -2  13    0.36    0.16
  -4  -2 -13    0.47    0.22
   4   2  13    0.31    0.14
  -4   2 -13    0.37    0.19
   6  -2  13    1.01    0.20
  -6  -2 -13    0.61    0.21
   6   2  13    0.87    0.19
   8  -2  13    0.77    0.22
  -8  -2 -13    0.64    0.23
   8   2  13    0.21    0.16
  10  -2  13    2.16    0.30
  10   2  13    2.86    0.30
  19  -3 -13    2.77    0.29
  19   3 -13    3.33    0.33
  17  -3 -13    4.63    0.35
  17   3 -13    5.15    0.35
  15  -3 -13    6.07    0.35
  15   3 -13    5.62    0.38
  13  -3 -13    3.75    0.28
  13  -3 -13    3.51    0.45
  13   3 -13    4.23    0.32
  11  -3 -13    3.10    0.24
  11  -3 -13    4.09    0.45
  11   3 -13    3.02    0.25
   9  -3 -13    7.53    0.32
   9  -3 -13    7.16    0.52
   9   3 -13    7.02    0.35
   7  -3 -13    1.25    0.15
   7  -3 -13    1.52    0.29
   7   3 -13    1.39    0.22
   7   3 -13    1.53    0.18
   5  -3 -13   41.46    1.32
  -5  -3  13   40.48    1.10
   5   3 -13   40.93    1.06
   5   3 -13   40.38    1.19
   3  -3 -13   37.28    1.23
  -3  -3  13   37.18    1.05
   3   3 -13   37.75    1.12
   3   3 -13   39.48    0.99
   1  -3 -13    2.32    0.31
   1   3 -13    2.45    0.26
   1   3 -13    2.53    0.20
  -1   3  13    2.08    0.18
  -1  -3 -13    6.95    0.46
   1  -3  13    7.54    0.38
   1   3  13    7.19    0.32
  -1   3 -13    7.46    0.29
  -3  -3 -13    1.81    0.28
   3  -3  13    1.75    0.24
  -3   3 -13    2.04    0.25
   3   3  13    1.71    0.20
   5  -3  13    5.08    0.37
  -5  -3 -13    5.11    0.41
   5   3  13    5.21    0.32
  -7  -3 -13   10.68    0.59
   7  -3  13    9.99    0.51
   7   3  13    9.59    0.46
   9  -3  13    2.02    0.29
  -9  -3 -13    1.76    0.32
   9   3  13    2.06    0.27
  20  -4 -13    2.29    0.28
  20   4 -13    2.52    0.32
  18  -4 -13    0.88    0.20
  18   4 -13    1.48    0.25
  16  -4 -13   -0.14    0.15
  16   4 -13    0.42    0.20
  14  -4 -13    1.67    0.21
  14  -4 -13    1.71    0.35
  14   4 -13    1.41    0.21
  12  -4 -13    0.51    0.26
  12  -4 -13    0.49    0.15
  12   4 -13    0.40    0.16
  10  -4 -13    0.37    0.23
  10  -4 -13    0.55    0.14
  10   4 -13    0.57    0.16
   8  -4 -13    0.15    0.12
   8  -4 -13    0.27    0.21
   8   4 -13    0.19    0.13
   6  -4 -13    0.16    0.22
   6   4 -13    0.33    0.14
  -4  -4  13    0.57    0.14
   4  -4 -13    0.63    0.22
   4   4 -13    0.58    0.13
   2  -4 -13    0.30    0.20
   2   4 -13    0.24    0.12
   2   4 -13    0.11    0.14
   0  -4  13    0.07    0.12
   0  -4 -13    0.09    0.18
   0   4  13    0.28    0.11
   0   4 -13    0.15    0.15
   0   4 -13    0.07    0.11
   2  -4  13    0.18    0.14
  -2  -4 -13    0.01    0.21
  -2   4 -13    0.29    0.10
  -4  -4 -13    0.95    0.25
   4  -4  13    0.79    0.19
   4   4  13    0.74    0.15
  -6  -4 -13    0.94    0.28
   6  -4  13    0.86    0.21
   6   4  13    0.90    0.17
   8  -4  13   -0.08    0.16
  -8  -4 -13   -0.04    0.20
   8   4  13   -0.12    0.13
  10  -4  13    0.12    0.20
 -10  -4 -13   -0.26    0.22
  10   4  13    0.53    0.19
  19  -5 -13    6.91    0.44
  19   5 -13    7.48    0.48
  17  -5 -13   10.73    0.49
  17   5 -13   11.23    0.53
  15  -5 -13    1.05    0.19
  15   5 -13    1.42    0.22
  13  -5 -13    0.04    0.14
  13  -5 -13    0.15    0.27
  13   5 -13    0.24    0.15
  11  -5 -13    0.44    0.28
  11  -5 -13    0.05    0.12
  11   5 -13    0.10    0.16
   9  -5 -13    6.52    0.30
   9  -5 -13    6.96    0.52
   9   5 -13    6.30    0.35
   7  -5 -13    3.57    0.41
   7   5 -13    4.35    0.29
  -5  -5  13   27.14    0.83
   5  -5 -13   26.19    1.01
   5   5 -13   27.12    0.77
   3  -5 -13    8.22    0.55
   3   5 -13    8.43    0.36
   1  -5 -13    3.47    0.39
  -1  -5  13    3.14    0.28
   1   5 -13    3.43    0.23
   1  -5  13    3.96    0.29
  -1  -5 -13    3.93    0.40
   1   5  13    4.22    0.25
  -1   5 -13    4.65    0.25
   3  -5  13    3.04    0.30
  -3  -5 -13    3.33    0.39
   3   5  13    3.12    0.25
   5  -5  13    5.88    0.39
  -5  -5 -13    6.48    0.49
   5   5  13    6.25    0.34
   7  -5  13    9.03    0.49
  -7  -5 -13    9.32    0.56
   7   5  13    8.46    0.43
   9  -5  13    7.15    0.49
  -9  -5 -13    7.72    0.53
   9   5  13    6.53    0.39
  18  -6 -13    2.90    0.31
  18   6 -13    3.92    0.35
  16  -6 -13    0.50    0.19
  16   6 -13    1.21    0.22
  14  -6 -13    0.24    0.16
  14  -6 -13    0.04    0.27
  14   6 -13    0.38    0.19
  12  -6 -13    1.55    0.35
  12  -6 -13    2.51    0.22
  12   6 -13    2.00    0.23
  10  -6 -13    6.75    0.60
  10   6 -13    7.86    0.38
   8  -6 -13    9.75    0.62
   8   6 -13    9.59    0.42
  -6  -6  13    3.23    0.28
   6  -6 -13    3.62    0.44
   6   6 -13    3.58    0.28
   4  -6 -13    0.76    0.28
   4   6 -13    0.99    0.17
   2  -6 -13    6.40    0.50
  -2  -6  13    7.01    0.39
   2   6 -13    6.74    0.33
   0  -6 -13    7.14    0.49
   0  -6  13    7.06    0.40
   0   6 -13    7.27    0.33
   0   6  13    6.77    0.31
  -2  -6 -13    3.39    0.40
   2  -6  13    2.62    0.28
   4  -6  13    2.99    0.31
  -4  -6 -13    3.96    0.43
   4   6  13    2.66    0.24
  -6  -6 -13    0.76    0.27
   6  -6  13    0.89    0.23
   6   6  13    0.69    0.17
  -8  -6 -13    0.00    0.23
   8  -6  13    0.06    0.17
   8   6  13   -0.08    0.13
  17  -7 -13    2.29    0.27
  17   7 -13    2.16    0.30
  15  -7 -13    3.55    0.29
  15   7 -13    3.48    0.32
  13  -7 -13    0.82    0.17
  13  -7 -13    0.79    0.32
  13   7 -13    1.28    0.22
  11  -7 -13    0.29    0.28
  11   7 -13    0.42    0.18
   9  -7 -13    2.99    0.43
   9   7 -13    3.11    0.27
   7  -7 -13    8.65    0.63
  -7  -7  13    8.64    0.42
   7   7 -13    7.94    0.37
   5  -7 -13   17.01    0.81
   5   7 -13   16.97    0.57
  -3  -7  13    4.68    0.33
   3  -7 -13    4.27    0.46
   3   7 -13    4.94    0.28
  -1  -7  13    2.38    0.27
   1  -7 -13    2.26    0.35
   1   7 -13    2.51    0.22
   1  -7  13    5.20    0.37
  -1  -7 -13    4.35    0.44
   1   7  13    5.35    0.28
  -1   7 -13    5.43    0.30
  -3  -7 -13    5.94    0.47
   3  -7  13    5.32    0.40
   3   7  13    5.42    0.32
   5  -7  13    3.28    0.34
  -5  -7 -13    2.62    0.37
   5   7  13    3.18    0.27
  -7  -7 -13    3.07    0.41
   7  -7  13    2.53    0.33
   7   7  13    2.35    0.25
  16  -8 -13    2.29    0.26
  16   8 -13    2.95    0.32
  14  -8 -13   -0.16    0.14
  14  -8 -13   -0.23    0.29
  14   8 -13   -0.06    0.18
  12  -8 -13    1.68    0.40
  12   8 -13    1.10    0.20
  10  -8 -13    7.18    0.59
  10   8 -13    7.39    0.40
  -8  -8  13    1.75    0.23
   8  -8 -13    1.36    0.34
   8   8 -13    1.94    0.21
   6  -8 -13    0.09    0.26
   6   8 -13    0.10    0.15
  -4  -8  13    0.99    0.20
   4  -8 -13    1.05    0.30
   4   8 -13    0.57    0.15
   2  -8 -13    0.24    0.26
  -2  -8  13    0.53    0.17
   2   8 -13    0.47    0.15
   0  -8 -13    4.84    0.50
   0  -8  13    4.68    0.37
   0   8 -13    4.30    0.29
  -2  -8 -13   11.46    0.68
   2  -8  13   11.79    0.58
   4  -8  13    1.71    0.28
  -4  -8 -13    2.18    0.37
   4   8  13    1.31    0.19
   6  -8  13    2.29    0.30
  -6  -8 -13    2.34    0.36
   6   8  13    2.89    0.27
  15  -9 -13    2.00    0.47
  15   9 -13    2.13    0.29
  13  -9 -13    0.35    0.31
  13   9 -13    0.33    0.20
  11  -9 -13    1.06    0.36
  11   9 -13    0.45    0.17
   9  -9 -13    0.15    0.27
   9   9 -13    0.38    0.18
   7  -9 -13    1.74    0.37
   7   9 -13    1.44    0.22
  -5  -9  13    1.19    0.22
   5  -9 -13    0.89    0.31
   5   9 -13    1.00    0.19
   3  -9 -13    0.31    0.25
  -3  -9  13    0.67    0.18
   3   9 -13    0.27    0.14
  -1  -9  13    1.71    0.27
   1  -9 -13    1.92    0.37
   1   9 -13    1.58    0.20
  -1  -9 -13    3.88    0.46
   1  -9  13    4.73    0.42
   3  -9  13    2.07    0.31
  -3  -9 -13    2.26    0.37
   5  -9  13    0.47    0.22
  -5  -9 -13    0.71    0.30
   5   9  13    0.61    0.17
  12 -10 -13    1.15    0.37
  12  10 -13    0.56    0.18
  10 -10 -13    1.53    0.41
  10  10 -13    1.37    0.22
   8 -10 -13    0.97    0.35
   8  10 -13    1.32    0.22
   6 -10 -13    0.87    0.34
  -6 -10  13    0.84    0.21
   6  10 -13    0.36    0.17
  -4 -10  13    2.08    0.28
   4 -10 -13    2.44    0.42
   4  10 -13    2.80    0.26
   2 -10 -13    3.47    0.47
  -2 -10  13    3.48    0.37
   2  10 -13    3.62    0.29
   0 -10  13    4.17    0.41
   0 -10 -13    3.65    0.44
   0  10 -13    4.10    0.31
  -2 -10 -13    2.12    0.39
   2 -10  13    1.37    0.28
  -9 -11  13    0.35    0.20
   9 -11 -13    0.20    0.28
   9  11 -13    0.49    0.20
  -7 -11  13    0.83    0.21
   7 -11 -13    1.66    0.41
   7  11 -13    1.11    0.21
  -5 -11  13    0.29    0.17
   5 -11 -13   -0.05    0.29
   5  11 -13    0.21    0.16
   3 -11 -13    0.15    0.27
  -3 -11  13    0.45    0.19
   3  11 -13    0.27    0.15
  -1 -11  13    3.24    0.37
   1 -11 -13    2.72    0.42
   1  11 -13    3.30    0.29
  20   0 -14    0.29    0.23
  18   0 -14    2.84    0.29
  16   0 -14    4.37    0.34
  14   0 -14   19.91    0.67
  12   0 -14   10.61    0.45
  10   0 -14    5.60    0.32
  10   0 -14    6.54    0.46
   8   0 -14    0.12    0.13
   8   0 -14   -0.09    0.17
   6   0 -14    1.23    0.26
   6   0 -14    1.25    0.16
   4   0 -14   18.95    0.75
   4   0 -14   20.70    0.59
  -2   0  14   17.62    0.57
   2   0 -14   17.64    0.71
   0   0  14    9.44    0.40
   0   0 -14    9.02    0.51
  -2   0 -14    6.05    0.43
   2   0  14    5.47    0.33
  -4   0 -14    6.19    0.45
   4   0  14    5.60    0.36
  -6   0 -14    5.33    0.44
   6   0  14    5.02    0.34
   8   0  14    5.78    0.40
  19  -1 -14    1.02    0.25
  19   1 -14    1.23    0.24
  17  -1 -14   -0.15    0.17
  17   1 -14   -0.01    0.19
  15  -1 -14   -0.18    0.23
  15  -1 -14    0.10    0.17
  15   1 -14   -0.01    0.21
  15   1 -14    0.34    0.18
  13  -1 -14    0.16    0.25
  13  -1 -14    0.03    0.15
  13   1 -14    0.35    0.22
  13   1 -14    0.28    0.15
  11  -1 -14    0.53    0.23
  11  -1 -14    0.28    0.14
  11   1 -14    0.38    0.21
  11   1 -14    0.34    0.16
   9  -1 -14    1.85    0.32
   9  -1 -14    1.66    0.19
   9   1 -14    2.24    0.22
   7  -1 -14    4.54    0.38
   7  -1 -14    4.35    0.25
   7   1 -14    4.44    0.27
   5  -1 -14    0.77    0.13
   5  -1 -14    1.21    0.26
   5   1 -14    1.03    0.15
   3  -1 -14    4.20    0.40
   3   1 -14    3.33    0.33
   3   1 -14    3.79    0.23
   1  -1 -14    0.86    0.25
  -1  -1  14    0.73    0.15
   1   1 -14    0.69    0.12
  -1   1  14    0.87    0.15
   1   1 -14    1.13    0.22
  -1  -1 -14    2.00    0.30
  -1   1 -14    1.76    0.26
   3  -1  14    0.22    0.15
  -3  -1 -14   -0.08    0.19
  -3   1 -14    0.09    0.19
   3   1  14    0.24    0.14
  -5  -1 -14    0.58    0.23
   5  -1  14    0.53    0.18
   5   1  14    0.13    0.15
  -5   1 -14    0.41    0.22
   7  -1  14    0.10    0.15
  -7  -1 -14    0.18    0.22
   7   1  14    0.14    0.17
   9  -1  14    0.15    0.18
   9   1  14    0.00    0.18
  20  -2 -14   -0.03    0.21
  20   2 -14    0.23    0.23
  18  -2 -14    0.86    0.23
  18   2 -14    0.83    0.24
  16  -2 -14   10.50    0.68
  16  -2 -14   10.18    0.48
  16   2 -14   10.53    0.50
  14  -2 -14   10.02    0.65
  14  -2 -14   10.26    0.45
  14   2 -14   10.81    0.48
  12  -2 -14   11.00    0.45
  12  -2 -14   11.50    0.66
  12   2 -14   11.48    0.47
  10  -2 -14    7.59    0.36
  10  -2 -14    7.10    0.50
  10   2 -14    9.12    0.48
  10   2 -14    8.36    0.39
   8  -2 -14    0.10    0.21
   8  -2 -14    0.02    0.12
   8   2 -14    0.19    0.13
   8   2 -14    0.16    0.17
   6  -2 -14    5.98    0.28
   6  -2 -14    5.65    0.45
   6   2 -14    5.22    0.38
   6   2 -14    5.29    0.29
   4  -2 -14   31.50    1.08
   4   2 -14   29.78    0.82
  -2  -2  14   13.68    0.51
   2  -2 -14   13.15    0.63
   2   2 -14   13.38    0.44
   0  -2 -14    7.91    0.51
   0   2  14    7.97    0.35
   0   2 -14    8.42    0.32
   0   2 -14    8.03    0.45
   2  -2  14    4.00    0.31
  -2  -2 -14    4.36    0.42
  -2   2 -14    4.85    0.38
  -4  -2 -14    2.69    0.34
   4  -2  14    3.05    0.30
   4   2  14    2.68    0.26
  -4   2 -14    3.24    0.32
  -6  -2 -14    3.22    0.37
   6  -2  14    2.92    0.31
   6   2  14    2.86    0.29
   8  -2  14    2.52    0.31
  -8  -2 -14    3.29    0.40
   8   2  14    3.39    0.32
  19  -3 -14    0.95    0.25
  19   3 -14    1.06    0.26
  17  -3 -14   -0.19    0.16
  17   3 -14    0.05    0.19
  15  -3 -14    1.14    0.21
  15  -3 -14    1.40    0.38
  15   3 -14    1.21    0.21
  13  -3 -14    0.32    0.25
  13  -3 -14    0.16    0.15
  13   3 -14    0.37    0.18
  11  -3 -14    1.02    0.31
  11  -3 -14    0.99    0.17
  11   3 -14    1.09    0.19
   9  -3 -14    0.41    0.14
   9  -3 -14    0.21    0.24
   9   3 -14    0.16    0.14
   7  -3 -14    0.56    0.23
   7   3 -14    0.87    0.16
   5  -3 -14    1.05    0.26
   5   3 -14    1.13    0.16
   5   3 -14    1.09    0.21
   3  -3 -14    5.67    0.45
  -3  -3  14    4.49    0.29
   3   3 -14    4.93    0.27
   3   3 -14    4.53    0.35
   1  -3 -14    0.35    0.20
   1   3 -14    0.03    0.11
   1  -3  14    0.74    0.18
  -1  -3 -14    0.31    0.21
   1   3  14    0.42    0.13
  -1   3 -14    0.41    0.11
  -3  -3 -14    0.30    0.20
   3  -3  14    0.00    0.14
   3   3  14   -0.01    0.13
  -3   3 -14    0.38    0.18
   5  -3  14    0.07    0.16
  -5  -3 -14    0.06    0.20
   5   3  14   -0.06    0.13
   7  -3  14    1.44    0.24
  -7  -3 -14    1.40    0.29
   7   3  14    1.77    0.25
  18  -4 -14    2.14    0.27
  18   4 -14    2.93    0.33
  16  -4 -14    0.59    0.19
  16  -4 -14    0.29    0.32
  16   4 -14    0.66    0.22
  14  -4 -14    0.65    0.29
  14  -4 -14    0.63    0.18
  14   4 -14    0.76    0.19
  12  -4 -14    2.90    0.25
  12  -4 -14    3.00    0.41
  12   4 -14    2.14    0.24
  10  -4 -14    1.24    0.33
  10  -4 -14    1.25    0.18
  10   4 -14    0.96    0.19
   8  -4 -14    6.39    0.56
   8   4 -14    6.41    0.34
   6  -4 -14    6.40    0.48
   6   4 -14    6.20    0.33
  -4  -4  14    0.36    0.13
   4  -4 -14    0.41    0.23
   4   4 -14    0.42    0.14
   2  -4 -14   13.07    0.66
   2   4 -14   13.53    0.46
   0  -4 -14    3.28    0.38
   0  -4  14    4.00    0.31
   0   4 -14    4.68    0.26
   0   4 -14    4.21    0.32
  -2  -4 -14    1.94    0.31
   2  -4  14    2.21    0.27
  -2   4 -14    2.68    0.21
   4  -4  14    8.58    0.47
  -4  -4 -14    7.61    0.54
   4   4  14    8.41    0.40
   6  -4  14    8.21    0.48
  -6  -4 -14    6.56    0.50
   6   4  14    7.68    0.41
   8  -4  14    3.20    0.36
  -8  -4 -14    2.21    0.37
   8   4  14    2.44    0.29
  17  -5 -14   -0.09    0.18
  17   5 -14   -0.28    0.19
  15  -5 -14    0.07    0.16
  15  -5 -14   -0.03    0.31
  15   5 -14    0.26    0.20
  13  -5 -14    1.84    0.22
  13  -5 -14    2.12    0.38
  13   5 -14    2.20    0.26
  11  -5 -14    1.50    0.34
  11  -5 -14    1.59    0.19
  11   5 -14    1.27    0.20
   9  -5 -14    1.20    0.31
   9   5 -14    1.29    0.20
   7  -5 -14    1.45    0.31
   7   5 -14    1.55    0.19
  -5  -5  14    0.45    0.14
   5  -5 -14    0.37    0.24
   5   5 -14    0.61    0.16
   3  -5 -14    0.44    0.23
   3   5 -14    0.35    0.13
  -1  -5  14    0.85    0.18
   1  -5 -14    0.89    0.25
   1   5 -14    1.15    0.16
  -1  -5 -14    0.99    0.27
   1  -5  14    1.06    0.21
  -1   5 -14    1.09    0.16
   1   5  14    0.72    0.15
   3  -5  14    3.54    0.34
  -3  -5 -14    3.71    0.42
  -5  -5 -14    5.54    0.46
   5  -5  14    5.56    0.41
   5   5  14    5.83    0.34
  -7  -5 -14   -0.10    0.21
   7  -5  14   -0.11    0.18
   7   5  14    0.00    0.15
  16  -6 -14   -0.10    0.17
  16  -6 -14    0.33    0.35
  16   6 -14    0.47    0.21
  14  -6 -14    0.15    0.16
  14  -6 -14    0.15    0.30
  14   6 -14   -0.02    0.18
  12  -6 -14    3.52    0.49
  12   6 -14    2.74    0.27
  10  -6 -14    0.94    0.31
  10   6 -14    0.83    0.19
   8  -6 -14    2.49    0.40
   8   6 -14    2.24    0.24
   6  -6 -14    4.15    0.49
   6   6 -14    3.90    0.29
   4  -6 -14    0.42    0.25
   4   6 -14    0.51    0.15
  -2  -6  14    5.37    0.35
   2  -6 -14    5.58    0.52
   2   6 -14    5.35    0.30
   0  -6  14    8.27    0.44
   0  -6 -14    8.20    0.57
   0   6 -14    7.74    0.35
  -2  -6 -14    1.43    0.31
   2  -6  14    1.78    0.26
   4  -6  14    0.52    0.19
  -4  -6 -14    1.09    0.30
   4   6  14    1.18    0.19
  -6  -6 -14    4.51    0.47
   6  -6  14    4.52    0.40
   6   6  14    4.44    0.33
  15  -7 -14   -0.15    0.28
  15  -7 -14    0.04    0.16
  15   7 -14   -0.03    0.17
  13  -7 -14    1.80    0.40
  13   7 -14    0.97    0.21
  11  -7 -14    5.47    0.59
  11   7 -14    5.57    0.35
   9  -7 -14    1.71    0.37
   9   7 -14    1.88    0.24
   7  -7 -14    0.15    0.24
   7   7 -14    0.32    0.16
   5  -7 -14    0.60    0.27
   5   7 -14    0.91    0.17
  -3  -7  14    0.79    0.19
   3  -7 -14    0.82    0.28
   3   7 -14    0.86    0.16
  -1  -7  14    0.95    0.21
   1  -7 -14    1.00    0.31
   1   7 -14    1.00    0.17
  -1  -7 -14    4.32    0.46
   1  -7  14    4.82    0.37
  -1   7 -14    4.82    0.30
   3  -7  14    6.21    0.43
  -3  -7 -14    6.25    0.55
   5  -7  14    1.51    0.27
  -5  -7 -14    1.94    0.34
   5   7  14    1.19    0.20
  14  -8 -14    2.04    0.44
  14   8 -14    2.24    0.28
  12  -8 -14    3.19    0.51
  12   8 -14    2.46    0.29
  10  -8 -14    1.84    0.39
  10   8 -14    2.40    0.25
   8  -8 -14    2.94    0.47
   8   8 -14    2.76    0.27
   6  -8 -14    3.43    0.50
   6   8 -14    3.25    0.28
  -4  -8  14    1.14    0.22
   4  -8 -14    0.72    0.28
   4   8 -14    0.96    0.19
  -2  -8  14    1.87    0.27
   2  -8 -14    1.93    0.37
   2   8 -14    1.73    0.21
   0  -8  14    5.08    0.38
   0  -8 -14    4.92    0.52
   0   8 -14    4.55    0.31
   2  -8  14    1.34    0.24
  -2  -8 -14    1.82    0.35
   4  -8  14    3.45    0.37
  -4  -8 -14    3.55    0.44
   4   8  14    3.20    0.27
  13  -9 -14    0.96    0.37
  13   9 -14    1.14    0.24
  11  -9 -14    0.21    0.28
  11   9 -14    0.11    0.16
   9  -9 -14    0.41    0.35
   9   9 -14    0.10    0.18
   7  -9 -14    1.23    0.35
   7   9 -14    0.76    0.18
  -5  -9  14    1.06    0.22
   5  -9 -14    1.42    0.36
   5   9 -14    1.04    0.20
  -3  -9  14    0.12    0.15
   3  -9 -14    0.25    0.27
   3   9 -14    0.51    0.17
  -1  -9  14    0.25    0.18
   1  -9 -14    0.60    0.28
   1   9 -14    0.32    0.15
  -1  -9 -14    1.27    0.32
   1  -9  14    2.21    0.31
  10 -10 -14    1.17    0.40
  10  10 -14    1.22    0.23
   8 -10 -14    0.66    0.36
   8  10 -14    0.48    0.18
  -6 -10  14    0.37    0.18
   6 -10 -14    0.19    0.30
   6  10 -14    0.73    0.20
  -4 -10  14    1.28    0.25
   4 -10 -14    1.33    0.38
   4  10 -14    1.31    0.21
  -2 -10  14    3.79    0.38
   2 -10 -14    3.87    0.48
   2  10 -14    4.27    0.33
  18   0 -15    0.03    0.19
  16   0 -15   -0.10    0.16
  14   0 -15   -0.34    0.16
  12   0 -15   -0.01    0.15
  10   0 -15    0.02    0.19
  10   0 -15   -0.07    0.14
   8   0 -15   -0.05    0.19
   8   0 -15    0.09    0.12
   6   0 -15    0.09    0.17
   6   0 -15    0.06    0.12
   4   0 -15    0.10    0.19
   2   0 -15   -0.02    0.19
   0   0 -15    0.00    0.17
   0   0  15    0.12    0.12
  -2   0 -15    0.00    0.20
   2   0  15   -0.22    0.12
  -4   0 -15    0.33    0.21
   4   0  15    0.09    0.15
   6   0  15   -0.21    0.16
  -6   0 -15   -0.12    0.21
  17  -1 -15    3.31    0.32
  17  -1 -15    3.46    0.45
  17   1 -15    3.58    0.33
  15  -1 -15   10.26    0.65
  15  -1 -15    9.27    0.46
  15   1 -15    9.63    0.46
  13  -1 -15    4.82    0.34
  13  -1 -15    4.90    0.47
  13   1 -15    4.24    0.43
  13   1 -15    4.77    0.35
  11  -1 -15    3.58    0.41
  11  -1 -15    4.09    0.30
  11   1 -15    4.47    0.42
  11   1 -15    3.77    0.29
   9  -1 -15    0.37    0.15
   9  -1 -15    0.19    0.21
   9   1 -15    0.23    0.14
   7  -1 -15    3.89    0.41
   7  -1 -15    3.53    0.24
   7   1 -15    3.87    0.27
   5  -1 -15    9.98    0.58
   5   1 -15   11.36    0.41
   5   1 -15   10.22    0.55
   3  -1 -15    8.73    0.53
   3   1 -15    8.77    0.50
   3   1 -15    8.60    0.37
  -1  -1  15    2.29    0.23
   1  -1 -15    2.16    0.32
   1   1 -15    2.11    0.30
  -1  -1 -15    8.02    0.49
  -1   1 -15    7.77    0.48
   3  -1  15   11.84    0.52
  -3  -1 -15   11.65    0.63
  -3   1 -15   12.02    0.59
   3   1  15   12.28    0.52
  -5  -1 -15    4.01    0.42
   5  -1  15    4.52    0.36
  -5   1 -15    4.59    0.43
   5   1  15    5.00    0.35
   7  -1  15    2.57    0.30
  -7  -1 -15    1.92    0.32
   7   1  15    2.22    0.29
  18  -2 -15    0.21    0.18
  18  -2 -15    0.12    0.31
  18   2 -15    0.43    0.23
  16  -2 -15    0.42    0.29
  16  -2 -15    0.27    0.19
  16   2 -15    0.27    0.18
  14  -2 -15    0.31    0.18
  14  -2 -15    0.31    0.27
  14   2 -15    0.22    0.19
  12  -2 -15    0.23    0.16
  12  -2 -15    0.03    0.25
  12   2 -15    0.33    0.17
  10  -2 -15    2.00    0.21
  10  -2 -15    2.31    0.37
  10   2 -15    2.15    0.23
   8  -2 -15    0.22    0.13
   8  -2 -15    0.24    0.25
   8   2 -15    0.16    0.18
   8   2 -15    0.21    0.14
   6  -2 -15    0.66    0.24
   6   2 -15    0.62    0.15
   6   2 -15    0.56    0.20
   4  -2 -15    7.41    0.49
   4   2 -15    7.47    0.34
   2  -2 -15   -0.14    0.20
   2   2 -15    0.01    0.10
   0  -2 -15    0.75    0.26
   0   2 -15    0.68    0.22
  -2  -2 -15    0.44    0.24
   2  -2  15    0.14    0.14
  -2   2 -15    0.29    0.21
   4  -2  15    1.59    0.25
  -4  -2 -15    2.10    0.34
  -4   2 -15    1.43    0.27
   4   2  15    1.45    0.22
   6  -2  15    4.01    0.37
  -6  -2 -15    3.44    0.42
   6   2  15    4.31    0.35
  17  -3 -15    1.07    0.38
  17  -3 -15    0.73    0.21
  17   3 -15    1.15    0.26
  15  -3 -15    6.07    0.60
  15  -3 -15    4.85    0.35
  15   3 -15    5.63    0.40
  13  -3 -15    5.14    0.53
  13  -3 -15    5.69    0.34
  13   3 -15    4.85    0.37
  11  -3 -15    1.77    0.21
  11  -3 -15    1.28    0.34
  11   3 -15    2.08    0.24
   9  -3 -15    5.79    0.54
   9   3 -15    5.03    0.32
   7  -3 -15    9.57    0.61
   7   3 -15   10.11    0.41
   5  -3 -15    5.82    0.47
   5   3 -15    6.85    0.34
   3  -3 -15    0.91    0.28
   3   3 -15    0.90    0.15
   3   3 -15    0.99    0.23
   1  -3 -15    1.78    0.33
   1   3 -15    1.91    0.18
   1  -3  15    4.76    0.34
  -1  -3 -15    4.32    0.45
   3  -3  15    7.75    0.44
  -3  -3 -15    6.92    0.50
  -3   3 -15    7.49    0.46
  -5  -3 -15    2.63    0.36
   5  -3  15    3.00    0.32
   5   3  15    2.91    0.29
  16  -4 -15    0.09    0.19
  16  -4 -15    0.25    0.32
  16   4 -15    0.21    0.21
  14  -4 -15    0.01    0.16
  14  -4 -15   -0.13    0.24
  14   4 -15    0.24    0.18
  12  -4 -15    2.63    0.44
  12  -4 -15    2.54    0.25
  12   4 -15    1.91    0.24
  10  -4 -15    0.20    0.25
  10   4 -15    0.10    0.16
   8  -4 -15    0.09    0.25
   8   4 -15    0.15    0.14
   6  -4 -15    0.68    0.27
   6   4 -15    1.44    0.19
   4  -4 -15    1.49    0.32
   4   4 -15    1.42    0.19
   2  -4 -15    0.04    0.20
  -2  -4  15    0.16    0.14
   2   4 -15    0.27    0.13
   0  -4  15    0.40    0.16
   0  -4 -15    0.60    0.27
   0   4 -15    0.55    0.13
  -2  -4 -15    0.24    0.25
   2  -4  15    0.30    0.17
  -4  -4 -15    0.84    0.29
   4  -4  15    0.92    0.23
   4   4  15    1.09    0.20
  17  -5 -15   -0.09    0.18
  15  -5 -15   -0.08    0.25
  15  -5 -15   -0.21    0.16
  15   5 -15    0.38    0.19
  13  -5 -15    2.02    0.23
  13  -5 -15    2.02    0.43
  13   5 -15    1.99    0.26
  11  -5 -15    2.12    0.42
  11   5 -15    1.89    0.25
   9  -5 -15    7.62    0.58
   9   5 -15    7.21    0.39
   7  -5 -15    1.68    0.34
   7   5 -15    1.56    0.22
   5  -5 -15    0.26    0.24
   5   5 -15    0.13    0.14
  -3  -5  15    0.68    0.17
   3  -5 -15    0.78    0.27
   3   5 -15    0.74    0.15
  -1  -5  15    3.13    0.30
   1  -5 -15    2.92    0.40
   1   5 -15    2.56    0.22
  -1  -5 -15    4.24    0.45
   1  -5  15    5.00    0.37
  -1   5 -15    4.59    0.28
  -3  -5 -15    0.97    0.30
   3  -5  15    1.14    0.23
   5  -5  15    2.07    0.30
  -5  -5 -15    2.28    0.35
   5   5  15    1.96    0.24
  14  -6 -15    0.94    0.36
  14   6 -15    0.94    0.22
  12  -6 -15    5.03    0.56
  12   6 -15    4.98    0.38
  10  -6 -15    4.88    0.56
  10   6 -15    4.63    0.35
   8  -6 -15    0.11    0.28
   8   6 -15    0.13    0.16
   6  -6 -15    0.37    0.28
   6   6 -15    0.42    0.16
   4  -6 -15    2.13    0.38
   4   6 -15    2.39    0.23
   2  -6 -15    2.07    0.38
  -2  -6  15    1.69    0.25
   2   6 -15    2.10    0.22
   0  -6  15   -0.18    0.13
   0  -6 -15    0.15    0.25
   0   6 -15    0.19    0.14
   2  -6  15    0.86    0.22
  -2  -6 -15    0.93    0.31
   4  -6  15    1.02    0.24
  -4  -6 -15    0.65    0.29
   4   6  15    0.89    0.19
  13  -7 -15    3.09    0.51
  13   7 -15    2.71    0.28
  11  -7 -15    7.19    0.70
  11   7 -15    7.42    0.41
   9  -7 -15    6.12    0.62
   9   7 -15    4.61    0.32
   7  -7 -15    2.45    0.41
   7   7 -15    2.02    0.23
   5  -7 -15    0.46    0.31
   5   7 -15    0.29    0.16
   3  -7 -15    3.02    0.42
   3   7 -15    2.80    0.25
  -1  -7  15    5.72    0.40
   1  -7 -15    4.90    0.51
   1   7 -15    6.31    0.34
  -1  -7 -15    1.24    0.32
   1  -7  15    1.51    0.25
  12  -8 -15    0.83    0.35
  12   8 -15    0.63    0.20
  10  -8 -15    0.96    0.39
  10   8 -15    0.87    0.22
   8  -8 -15    0.22    0.32
   8   8 -15    0.76    0.20
   6  -8 -15    0.31    0.28
   6   8 -15    0.61    0.18
   4  -8 -15    0.37    0.31
   4   8 -15    0.30    0.16
   2  -8 -15    0.39    0.27
  -2  -8  15    0.07    0.16
   2   8 -15    0.26    0.16
   0  -8  15    0.14    0.17
   0  -8 -15    0.14    0.25
   0   8 -15    0.20    0.15
   9  -9 -15    2.30    0.47
   9   9 -15    2.11    0.26
   7  -9 -15    0.62    0.31
   7   9 -15    0.29    0.16
  -5  -9  15    0.79    0.22
   5  -9 -15    0.26    0.32
   5   9 -15    0.69    0.19
   3  -9 -15    7.51    0.61
  -3  -9  15    6.12    0.44
   3   9 -15    7.26    0.37
  16   0 -16    7.30    0.45
  14   0 -16    1.84    0.25
  12   0 -16    0.52    0.18
  10   0 -16    0.15    0.23
  10   0 -16    0.20    0.15
   8   0 -16    0.16    0.22
   8   0 -16    0.04    0.13
   6   0 -16    8.81    0.52
   4   0 -16    9.53    0.56
   2   0 -16    0.47    0.23
   0   0 -16    4.40    0.44
  -2   0 -16    4.92    0.46
   4   0  16    9.81    0.49
  -4   0 -16   10.74    0.61
  17  -1 -16    0.23    0.29
  17  -1 -16    0.00    0.20
  17   1 -16    0.20    0.20
  15  -1 -16    0.36    0.19
  15  -1 -16    0.54    0.30
  15   1 -16    0.21    0.19
  13  -1 -16   -0.01    0.16
  13  -1 -16   -0.16    0.22
  13   1 -16   -0.09    0.17
  11  -1 -16    0.31    0.17
  11  -1 -16    0.68    0.28
  11   1 -16    0.26    0.25
  11   1 -16    0.40    0.17
   9  -1 -16    0.11    0.22
   9  -1 -16    0.26    0.14
   9   1 -16    0.21    0.15
   7  -1 -16    0.66    0.24
   7   1 -16    0.78    0.16
   5  -1 -16    0.20    0.23
   5   1 -16    0.24    0.13
   5   1 -16    0.13    0.19
   3  -1 -16    0.34    0.24
   3   1 -16   -0.04    0.19
   1  -1 -16    0.22    0.22
   1   1 -16   -0.23    0.19
  -1  -1 -16    0.77    0.27
  -1   1 -16    0.62    0.24
  -3  -1 -16    0.73    0.27
   3  -1  16    0.65    0.20
  -3   1 -16    0.69    0.26
   3   1  16    0.69    0.19
  16  -2 -16    4.05    0.51
  16  -2 -16    3.20    0.32
  16   2 -16    3.54    0.34
  14  -2 -16    7.04    0.41
  14  -2 -16    7.34    0.61
  14   2 -16    7.66    0.44
  12  -2 -16    2.34    0.25
  12  -2 -16    1.96    0.38
  12   2 -16    2.56    0.27
  10  -2 -16    0.12    0.15
  10  -2 -16    0.18    0.22
  10   2 -16   -0.09    0.15
   8  -2 -16    6.26    0.52
   8   2 -16    5.52    0.34
   6  -2 -16   11.00    0.62
   6   2 -16   10.63    0.55
   6   2 -16   11.28    0.44
   4  -2 -16    2.99    0.38
   4   2 -16    3.57    0.25
   2  -2 -16    1.63    0.32
   0  -2 -16    2.60    0.36
   0   2 -16    2.86    0.34
   2  -2  16    5.41    0.37
  -2  -2 -16    4.94    0.46
  -2   2 -16    5.29    0.44
  -4  -2 -16    2.31    0.36
   4  -2  16    2.24    0.29
  -4   2 -16    1.92    0.30
   4   2  16    2.44    0.27
  15  -3 -16    1.06    0.37
  15  -3 -16    0.60    0.21
  15   3 -16    0.97    0.23
  13  -3 -16   -0.16    0.16
  13  -3 -16   -0.04    0.26
  13   3 -16    0.28    0.18
  11  -3 -16   -0.08    0.25
  11   3 -16    0.40    0.16
   9  -3 -16    0.76    0.32
   9   3 -16    0.57    0.18
   7  -3 -16    3.20    0.42
   7   3 -16    3.06    0.25
   5  -3 -16    0.38    0.25
   5   3 -16    0.22    0.14
   3  -3 -16    0.16    0.24
   3   3 -16    0.57    0.14
   1  -3 -16    1.78    0.34
  -1  -3 -16    0.12    0.24
   1  -3  16   -0.21    0.13
  -3  -3 -16    0.52    0.25
   3  -3  16    0.74    0.21
  14  -4 -16    2.68    0.48
  14  -4 -16    2.19    0.26
  14   4 -16    2.20    0.28
  12  -4 -16    2.20    0.41
  12   4 -16    1.86    0.25
  10  -4 -16    5.49    0.55
  10   4 -16    5.54    0.36
   8  -4 -16    6.49    0.58
   8   4 -16    6.62    0.37
   6  -4 -16    2.88    0.41
   6   4 -16    3.24    0.26
   4  -4 -16    2.26    0.38
   4   4 -16    2.09    0.22
   2  -4 -16    1.36    0.34
   2   4 -16    1.34    0.18
   0  -4 -16    1.82    0.36
   0  -4  16    1.59    0.27
   2  -4  16    7.52    0.45
  -2  -4 -16    6.71    0.52
  13  -5 -16    0.15    0.28
  13   5 -16    0.05    0.16
  11  -5 -16    1.23    0.39
  11   5 -16    1.16    0.22
   9  -5 -16    1.63    0.39
   9   5 -16    0.86    0.19
   7  -5 -16    0.37    0.31
   7   5 -16    0.41    0.16
   5  -5 -16    0.91    0.33
   5   5 -16    0.91    0.18
   3  -5 -16    0.19    0.27
   3   5 -16    0.11    0.14
   1  -5 -16    0.23    0.25
   1   5 -16    0.65    0.16
  -1  -5 -16    0.24    0.26
   1  -5  16    0.23    0.18
  12  -6 -16    4.21    0.55
  12   6 -16    3.09    0.30
  10  -6 -16    7.67    0.70
  10   6 -16    7.41    0.42
   8  -6 -16    0.87    0.36
   8   6 -16    1.57    0.22
   6  -6 -16    2.05    0.43
   6   6 -16    1.70    0.22
   4  -6 -16    2.15    0.41
   4   6 -16    1.90    0.22
   2  -6 -16    4.82    0.50
   2   6 -16    4.78    0.31
   0  -6  16    6.31    0.43
   0  -6 -16    7.11    0.59
   0   6 -16    6.77    0.35
  11  -7 -16    1.75    0.42
  11   7 -16    1.59    0.24
   9  -7 -16    0.87    0.37
   9   7 -16    1.24    0.21
   7  -7 -16    0.46    0.30
   7   7 -16    0.49    0.17
   5  -7 -16    0.53    0.29
   5   7 -16    0.60    0.17
   3  -7 -16    2.10    0.39
   3   7 -16    2.04    0.23
  14   0 -17    0.04    0.18
  12   0 -17    0.24    0.18
  10   0 -17   -0.21    0.20
  10   0 -17   -0.01    0.15
   8   0 -17    0.22    0.22
   6   0 -17   -0.13    0.20
   4   0 -17   -0.26    0.21
   2   0 -17   -0.09    0.20
   0   0 -17   -0.24    0.20
  13  -1 -17    3.68    0.47
  13  -1 -17    3.35    0.30
  13   1 -17    3.23    0.30
  11  -1 -17    1.43    0.33
  11  -1 -17    1.06    0.21
  11   1 -17    1.07    0.21
   9  -1 -17    0.45    0.24
   9   1 -17    0.57    0.18
   7  -1 -17    1.89    0.34
   7   1 -17    1.51    0.20
   5  -1 -17    1.40    0.31
   5   1 -17    1.12    0.28
   3  -1 -17    4.87    0.48
   3   1 -17    4.52    0.43
   1  -1 -17    5.33    0.45
   1   1 -17    5.22    0.46
  -1  -1 -17    1.88    0.34
  -1   1 -17    1.63    0.31
  14  -2 -17    0.23    0.26
  14  -2 -17    0.23    0.19
  14   2 -17    0.19    0.20
  12  -2 -17    0.88    0.20
  12  -2 -17    0.59    0.32
  12   2 -17    0.44    0.19
  10  -2 -17    0.61    0.26
  10   2 -17    0.29    0.17
   8  -2 -17    3.14    0.43
   8   2 -17    2.79    0.25
   6  -2 -17    1.75    0.33
   6   2 -17    1.50    0.19
   4  -2 -17    0.28    0.26
   2  -2 -17   -0.06    0.21
   0  -2 -17    0.26    0.25
   0   2 -17    0.36    0.24
  13  -3 -17    2.29    0.43
  13   3 -17    1.22    0.23
  11  -3 -17    2.16    0.39
  11   3 -17    3.00    0.29
   9  -3 -17    5.76    0.56
   9   3 -17    5.34    0.35
   7  -3 -17    2.08    0.37
   7   3 -17    3.06    0.26
   5  -3 -17    0.62    0.30
   5   3 -17    1.24    0.19
   3  -3 -17    0.67    0.31
   1  -3 -17    3.54    0.42
  12  -4 -17    2.89    0.45
  12   4 -17    2.68    0.29
  10  -4 -17    0.21    0.30
  10   4 -17    0.08    0.17
   8  -4 -17    4.59    0.51
   8   4 -17    4.24    0.33
   6  -4 -17    1.57    0.34
   6   4 -17    0.78    0.17
   4  -4 -17    0.11    0.24
   4   4 -17    0.14    0.14
   2  -4 -17   -0.17    0.26
  11   5 -17    4.12    0.34
   9  -5 -17    1.37    0.36
   9   5 -17    1.17    0.21
   7  -5 -17    1.48    0.39
   7   5 -17    1.34    0.22
   5  -5 -17    1.34    0.34
   5   5 -17    1.63    0.22
   3  -5 -17    1.82    0.39
   3   5 -17    2.32    0.23
  10   0 -18    8.75    0.60
   8   0 -18    0.33    0.26
   6   0 -18    0.19    0.25
   9  -1 -18    0.89    0.31
   7  -1 -18    1.52    0.34
   5  -1 -18   -0.15    0.23
   5   1 -18    0.06    0.22
   8  -2 -18    2.68    0.42
   8   2 -18    2.76    0.26
   0   0   0    0.00    0.00
;
_shelx_hkl_checksum     645
_shelx_res_file
;
    ok.res created by SHELXL-2014/7
TITL ok in Cc                         New: C2/c
CELL  0.71073  18.6700  12.8309  14.0146   90.000  107.193   90.000
ZERR     4.00   0.0020   0.0015   0.0016    0.000    0.002    0.000
LATT   7
SYMM  - X,   Y, 1/2 - Z
SFAC  C    H    B    CU   F    N
UNIT  120 144 8 4 32 24
MERG   2
dfix 41 b1 f1 b1 f1a b1 f2 b1 f2a b1 f3 b1 f3a b1 f4 b1 f4a
dfix 41.632 f1 f2 f2 f3 f3 f4 f4 f1  f1a f2a f2a f3a f3a f4a f4a f1a
simu 0.01 0.012 0.7 $F
FMAP   2
PLAN   20
SIZE     0.100   0.200   0.300
ACTA
BOND   $H
CONF
L.S.  12
TEMP    23.00
WGHT    0.054900    2.078000
FVAR       0.09315   0.63923   0.08108   1.35653
CU1   4    0.000000    0.236486    0.250000    10.50000    0.02415    0.02360 =
         0.02934    0.00000    0.00043    0.00000
N1    6    0.087434    0.150306    0.338627    11.00000    0.02448    0.03073 =
         0.02838   -0.00150    0.00300    0.00059
N2    6    0.072038    0.351966    0.316080    11.00000    0.02835    0.02891 =
         0.02724   -0.00406    0.00633   -0.00288
N3    6    0.074738    0.262777    0.124128    11.00000    0.03146    0.03640 =
         0.03408   -0.00546    0.01272   -0.00658
C1    1    0.085745    0.001702    0.229169    11.00000    0.05946    0.04014 =
         0.04995   -0.01443   -0.00170    0.01273
AFIX 137
H1A   2    0.035795    0.024220    0.194458    11.00000   -1.50000
H1B   2    0.086286   -0.072627    0.237181    11.00000   -1.50000
H1C   2    0.119021    0.020904    0.191382    11.00000   -1.50000
AFIX   0
C2    1    0.110813    0.052369    0.329370    11.00000    0.02753    0.03227 =
         0.03851   -0.00144    0.00583    0.00276
C3    1    0.160599    0.002146    0.409825    11.00000    0.03115    0.03482 =
         0.05031    0.00594    0.00605    0.00711
AFIX  43
H3A   2    0.174662   -0.066460    0.403615    11.00000   -1.20000
AFIX   0
C4    1    0.188989    0.054470    0.498752    11.00000    0.03033    0.05285 =
         0.03949    0.01099    0.00081    0.00737
AFIX  43
H4A   2    0.219529    0.020122    0.554414    11.00000   -1.20000
AFIX   0
C5    1    0.171701    0.158356    0.504511    11.00000    0.03103    0.05182 =
         0.02941   -0.00061    0.00309    0.00134
AFIX  43
H5B   2    0.193770    0.196716    0.562001    11.00000   -1.20000
AFIX   0
C6    1    0.120944    0.204160    0.423117    11.00000    0.02509    0.03612 =
         0.02797   -0.00230    0.00563   -0.00075
C7    1    0.099953    0.318327    0.421769    11.00000    0.03399    0.03593 =
         0.02549   -0.00554    0.00536   -0.00182
AFIX  23
H7A   2    0.061337    0.328046    0.454480    11.00000   -1.20000
H7B   2    0.143373    0.359348    0.456938    11.00000   -1.20000
AFIX   0
C8    1    0.027753    0.450619    0.301885    11.00000    0.04123    0.02540 =
         0.03963   -0.00484    0.00950   -0.00187
AFIX  23
H8A   2    0.061054    0.510097    0.309597    11.00000   -1.20000
H8B   2    0.001232    0.455632    0.351692    11.00000   -1.20000
AFIX   0
C9    1    0.137193    0.360299    0.275412    11.00000    0.02919    0.04095 =
         0.03430   -0.00635    0.00826   -0.01081
AFIX  23
H9A   2    0.175088    0.310844    0.310695    11.00000   -1.20000
H9B   2    0.158498    0.429496    0.290263    11.00000   -1.20000
AFIX   0
C10   1    0.121066    0.341397    0.164985    11.00000    0.02953    0.03646 =
         0.03323   -0.00359    0.01076   -0.00439
C11   1    0.159433    0.399573    0.112823    11.00000    0.05131    0.04896 =
         0.04859   -0.00202    0.01994   -0.01813
AFIX  43
H11A  2    0.189648    0.455208    0.142898    11.00000   -1.20000
AFIX   0
C12   1    0.151618    0.372766    0.015077    11.00000    0.07111    0.07625 =
         0.04716    0.00079    0.03114   -0.02581
AFIX  43
H12A  2    0.176999    0.409774   -0.021962    11.00000   -1.20000
AFIX   0
C13   1    0.106025    0.290962   -0.026920    11.00000    0.06305    0.07137 =
         0.03684   -0.00989    0.02435   -0.01422
AFIX  43
H13A  2    0.100799    0.271368   -0.092520    11.00000   -1.20000
AFIX   0
C14   1    0.067688    0.237482    0.028816    11.00000    0.03702    0.04684 =
         0.03590   -0.01000    0.01339   -0.00354
C15   1    0.017013    0.149011   -0.017453    11.00000    0.05713    0.06365 =
         0.04871   -0.02646    0.02216   -0.01748
AFIX 137
H15A  2    0.001099    0.113568    0.033105    11.00000   -1.50000
H15B  2    0.043483    0.101199   -0.047544    11.00000   -1.50000
H15C  2   -0.026034    0.175536   -0.067588    11.00000   -1.50000
AFIX   0
B1    3    0.316882    0.172636    0.262928    11.00000    0.07695    0.04150 =
         0.05849   -0.00851    0.03628   -0.00058
PART   1
F1    5    0.387421    0.148609    0.328832    21.00000    0.08962    0.13186 =
         0.12963   -0.01854   -0.00140    0.01739
F2    5    0.311515    0.272194    0.230993    21.00000    0.13028    0.04289 =
         0.12321    0.01248    0.02562   -0.00067
F3    5    0.266793    0.162616    0.315370    21.00000    0.08560    0.10857 =
         0.10483   -0.02262    0.06681   -0.00857
F4    5    0.303601    0.103667    0.187245    21.00000    0.14280    0.05260 =
         0.05768   -0.01008    0.04477    0.01594
PART   2
F1A   5    0.384420    0.131484    0.287946   -21.00000    0.08877    0.10171 =
         0.19268   -0.03282    0.06806    0.02251
F4A   5    0.273764    0.122006    0.176705   -21.00000    0.16910    0.10191 =
         0.08522   -0.05693    0.03555   -0.02387
F3A   5    0.286209    0.155871    0.337013   -21.00000    0.14553    0.05909 =
         0.06056   -0.01123    0.05586   -0.01694
F2A   5    0.327258    0.275337    0.247136   -21.00000    0.16602    0.05654 =
         0.09686    0.00008    0.03411   -0.05263
PART   0
HKLF 4
REM  ok in Cc                         New: C2/c
REM R1 =  0.0339 for    3334 Fo > 4sig(Fo)  and  0.0385 for all    3676 data
REM    254 parameters refined using     40 restraints
END
WGHT      0.0549      2.0779
REM Highest difference peak  0.967,  deepest hole -0.254,  1-sigma level  0.054
Q1    1   0.0000  0.2353 -0.2500  10.50000  0.05    0.97
Q2    1   0.1305  0.3471  0.2148  11.00000  0.05    0.32
Q3    1   0.3547  0.1169  0.2324  11.00000  0.05    0.32
Q4    1   0.1115  0.2610  0.4184  11.00000  0.05    0.30
Q5    1   0.0000  0.4520  0.2500  10.50000  0.05    0.26
Q6    1   0.3412  0.1467  0.3595  11.00000  0.05    0.25
Q7    1   0.1416  0.0346  0.3580  11.00000  0.05    0.24
Q8    1   0.1306  0.0257  0.3698  11.00000  0.05    0.24
Q9    1   0.1564  0.1874  0.4586  11.00000  0.05    0.24
Q10   1   0.0540  0.1786  0.3041  11.00000  0.05    0.23
Q11   1   0.0584  0.0379  0.1753  11.00000  0.05    0.23
Q12   1   0.1512  0.3535  0.1478  11.00000  0.05    0.23
Q13   1   0.0529  0.2972  0.2975  11.00000  0.05    0.22
Q14   1   0.0506  0.2560  0.1461  11.00000  0.05    0.22
Q15   1   0.1009  0.0300  0.2788  11.00000  0.05    0.22
Q16   1   0.1068  0.1763  0.3771  11.00000  0.05    0.22
Q17   1   0.0881  0.3120  0.1354  11.00000  0.05    0.22
Q18   1   0.4015  0.2136  0.2615  11.00000  0.05    0.21
Q19   1   0.0190  0.1331 -0.0744  11.00000  0.05    0.21
Q20   1   0.1192 -0.0432  0.2195  11.00000  0.05    0.21
;
_shelx_res_checksum     39364
