# Supplementary material for: Crystal structure of [Cu(tmpen)](BF4)2 {tmpen is N,N,N′,N′-tetra­kis­[(6-methyl­pyridin-2-yl)meth­yl]ethane-1,2-di­amine}
Source: Acta Crystallogr E Crystallogr Commun. 2017 Mar 31;73(Pt 4):640–3. doi: 10.1107/S2056989017004492 (PMC5382640; doi:10.1107/S2056989017004492)
Supplement: Supplementary file 2 [file e-73-00640-Isup2.hkl]

data_I                                                                          
_shelx_title ' ok in Cc                         New: C2/c'                      
_shelx_refln_list_code          4                                               
_shelx_F_calc_maximum      335.70                                               
_exptl_crystal_F_000      1476.00                                               
_reflns_d_resolution_high  0.7703                                               
                                                                                
loop_                                                                           
 _space_group_symop_operation_xyz                                               
 'x, y, z'                                                                      
 '-x, y, -z+1/2'                                                                
 'x+1/2, y+1/2, z'                                                              
 '-x+1/2, y+1/2, -z+1/2'                                                        
 '-x, -y, -z'                                                                   
 'x, -y, z-1/2'                                                                 
 '-x+1/2, -y+1/2, -z'                                                           
 'x+1/2, -y+1/2, z-1/2'                                                         
                                                                                
_cell_length_a    18.6700                                                       
_cell_length_b    12.8309                                                       
_cell_length_c    14.0146                                                       
_cell_angle_alpha  90.000                                                       
_cell_angle_beta  107.193                                                       
_cell_angle_gamma  90.000                                                       
                                                                                
_shelx_F_squared_multiplier     1.000                                           
                                                                                
loop_                                                                           
 _refln_index_h                                                                 
 _refln_index_k                                                                 
 _refln_index_l                                                                 
 _refln_F_squared_calc                                                          
 _refln_F_squared_meas                                                          
 _refln_F_squared_sigma                                                         
 _refln_observed_status                                                         
   2   0   0       8827.29       9246.19       209.75 o                         
   4   0   0      42909.61      37913.65       857.43 o                         
   6   0   0       5350.69       5328.98       126.77 o                         
   8   0   0       2145.89       2244.99        41.54 o                         
  10   0   0      19384.51      18876.14       301.86 o                         
  12   0   0      11193.14      11110.71       276.01 o                         
  14   0   0       1215.69       1162.25        28.85 o                         
  16   0   0       2493.57       2385.52        61.08 o                         
  18   0   0       1119.50       1230.15        33.81 o                         
  20   0   0          8.44         -0.14        17.86 o                         
  22   0   0         25.44         18.44        17.29 o                         
   1   1   0        571.63        543.96        14.98 o                         
   3   1   0       3262.79       3395.85        45.42 o                         
   5   1   0         40.87         38.03         6.91 o                         
   7   1   0        109.98        129.86        12.58 o                         
   9   1   0        101.02         98.70         6.62 o                         
  11   1   0       4618.92       4809.40        69.18 o                         
  13   1   0          0.49          0.25         4.85 o                         
  15   1   0        102.60        119.37         9.27 o                         
  17   1   0         48.50         50.82         9.81 o                         
  19   1   0         57.08         48.66         9.08 o                         
  21   1   0         23.53         12.59         9.27 o                         
  23   1   0         24.01          2.30        18.44 o                         
   0   2   0      73277.66      77033.92      1729.84 o                         
   2   2   0      13254.07      13976.16       158.51 o                         
   4   2   0        671.05        698.96        12.12 o                         
   6   2   0         63.65        123.74         5.24 o                         
   8   2   0       4330.67       4344.72        52.54 o                         
  10   2   0       8255.24       8592.78       120.10 o                         
  12   2   0       4470.62       4443.54        56.14 o                         
  14   2   0       4015.50       4007.03        52.53 o                         
  16   2   0       4714.59       4971.07        64.33 o                         
  18   2   0       1337.40       1390.06        25.71 o                         
  20   2   0        132.15        145.33        10.88 o                         
  22   2   0        435.68        439.39        24.45 o                         
   1   3   0      16987.26      18188.79       205.13 o                         
   3   3   0      62429.04      60032.78      1026.68 o                         
   5   3   0      18688.07      19567.90       403.32 o                         
   7   3   0       3005.84       2984.05        43.37 o                         
   9   3   0        340.52        286.22         9.60 o                         
  11   3   0       1073.53       1141.04        34.46 o                         
  13   3   0         34.74         29.83         5.45 o                         
  15   3   0        111.88        103.64         7.76 o                         
  17   3   0          0.65         -0.88         5.89 o                         
  19   3   0          5.88          5.82         8.41 o                         
  21   3   0         10.45          1.15        10.59 o                         
   2   4   0      22958.30      24251.07       273.79 o                         
   4   4   0      10078.91      10091.23       116.44 o                         
   6   4   0       1963.87       1654.47        31.62 o                         
   8   4   0        101.69         87.29         8.49 o                         
  10   4   0       4238.67       4420.09        97.61 o                         
  12   4   0       3971.42       3944.33        74.19 o                         
  14   4   0       1642.02       1615.98        52.30 o                         
  16   4   0       1563.71       1652.42        28.11 o                         
  18   4   0       1264.15       1302.66        29.93 o                         
  20   4   0        632.67        644.22        22.80 o                         
  22   4   0         71.70         89.41        31.69 o                         
   1   5   0       8739.26       9144.57       105.78 o                         
   3   5   0       7204.24       8110.16        94.12 o                         
   5   5   0       6843.85       6998.69       109.56 o                         
   7   5   0       4261.17       4669.38       101.68 o                         
   9   5   0         79.59         73.38         6.70 o                         
  11   5   0        164.34        148.41         8.77 o                         
  13   5   0       1384.83       1503.72        30.75 o                         
  15   5   0        500.31        509.87        17.94 o                         
  17   5   0        165.60        155.27        12.30 o                         
  19   5   0        147.12        153.22        13.27 o                         
  21   5   0          5.42          0.00        11.41 o                         
   0   6   0       1920.88       2055.99        55.32 o                         
   2   6   0       3810.13       3819.34        47.02 o                         
   4   6   0      12313.21      13163.92       135.96 o                         
   6   6   0       9013.57       8989.68       106.31 o                         
   8   6   0        284.47        309.77        10.62 o                         
  10   6   0       1115.40       1257.53        33.46 o                         
  12   6   0        353.73        324.99        17.11 o                         
  14   6   0       2250.22       2322.51        42.09 o                         
  16   6   0       1864.31       1887.85        76.63 o                         
  18   6   0        447.53        496.77        19.49 o                         
  20   6   0        608.05        616.14        27.29 o                         
   1   7   0       2767.09       2843.81        43.42 o                         
   3   7   0       1401.29       1734.02        24.25 o                         
   5   7   0       1109.28        984.40        19.06 o                         
   7   7   0       1095.15       1202.27        21.62 o                         
   9   7   0       2639.50       2517.29        41.08 o                         
  11   7   0         88.62        100.57        12.10 o                         
  13   7   0         83.54        104.10        12.14 o                         
  15   7   0       3331.91       3314.14        56.50 o                         
  17   7   0       1989.11       1947.62        40.35 o                         
  19   7   0         36.63         15.90        19.02 o                         
   0   8   0       9521.14       9924.40       184.39 o                         
   2   8   0       3110.64       2970.11        66.37 o                         
   4   8   0        705.53        671.71        12.96 o                         
   6   8   0       1389.71       1351.99        22.14 o                         
   8   8   0        171.77        211.69        14.04 o                         
  10   8   0          9.77         10.37         8.15 o                         
  12   8   0       4027.17       3942.10        78.56 o                         
  14   8   0       5174.55       5135.03        99.33 o                         
  16   8   0        263.52        270.05        16.18 o                         
  18   8   0        148.07        137.23        16.30 o                         
  20   8   0         74.39         79.02        15.88 o                         
   1   9   0       3841.63       3561.09        54.50 o                         
   3   9   0       1728.12       1943.62        27.98 o                         
   5   9   0       1481.48       1629.90        25.53 o                         
   7   9   0        863.17        955.21        21.16 o                         
   9   9   0        867.38        944.80        61.08 o                         
  11   9   0        239.28        303.92        19.35 o                         
  13   9   0        689.95        685.82        27.22 o                         
  15   9   0        347.70        338.95        17.94 o                         
  17   9   0        175.06        159.69        14.41 o                         
  19   9   0        104.79        103.76        19.02 o                         
   0  10   0       9368.42       9993.75       172.18 o                         
   2  10   0       4393.54       4337.99        79.03 o                         
   4  10   0       1271.87       1267.36        28.17 o                         
   6  10   0        117.19        118.90        12.74 o                         
   8  10   0        383.80        507.07        22.64 o                         
  10  10   0       1086.83       1187.63        35.61 o                         
  12  10   0        649.37        672.92        31.12 o                         
  14  10   0        545.32        584.45        26.86 o                         
  16  10   0        773.53        750.78        28.37 o                         
  18  10   0          2.38          8.66        12.45 o                         
   1  11   0        905.98        909.01        25.66 o                         
   3  11   0        177.08        188.30        13.04 o                         
   5  11   0       2385.30       2302.44        66.84 o                         
   7  11   0        392.12        374.21        21.04 o                         
   9  11   0       1425.94       1444.15        44.95 o                         
  11  11   0       2161.02       2240.02        55.60 o                         
  13  11   0         20.54         13.06        12.14 o                         
  15  11   0        118.88        158.45        18.69 o                         
  17  11   0        533.42        380.45        25.93 o                         
   0  12   0       1405.74       1386.41        49.56 o                         
   2  12   0        294.63        280.05        15.88 o                         
   4  12   0        208.43        218.59        14.93 o                         
   6  12   0         72.76         68.31        20.74 o                         
   8  12   0         20.22         21.32        11.41 o                         
  10  12   0        135.24        162.32        17.87 o                         
  12  12   0       1709.87       1814.02        51.17 o                         
  14  12   0        635.48        637.32        40.34 o                         
  16  12   0         20.05         31.66        13.78 o                         
   1  13   0       2056.80       2000.86        58.20 o                         
   3  13   0        537.96        658.02        23.95 o                         
   5  13   0       2082.28       2107.09        53.64 o                         
   7  13   0        840.15        897.70        33.97 o                         
   9  13   0        172.00        206.72        19.03 o                         
  11  13   0       1710.09       1762.94        50.54 o                         
  13  13   0        771.33        883.47        56.47 o                         
   0  14   0         53.86         41.49        16.13 o                         
   2  14   0         38.60         48.88        19.02 o                         
   4  14   0        642.20        634.40        25.39 o                         
   6  14   0        238.04        238.13        23.05 o                         
   8  14   0         39.98         31.78        16.13 o                         
  10  14   0        124.14        134.96        33.42 o                         
  12  14   0         19.94         13.25        13.85 o                         
   1  15   0        182.62        203.87        16.69 o                         
   3  15   0       1128.37       1137.69        34.11 o                         
   5  15   0        719.71        765.63        33.14 o                         
   7  15   0        541.04        487.01        81.25 o                         
   9  15   0        281.00        323.67        26.25 o                         
   0  16   0          1.45          1.15        14.98 o                         
   2  16   0         48.54         87.83        38.03 o                         
   4  16   0          7.50         16.79        23.63 o                         
   6  16   0         11.61          1.73        13.85 o                         
 -23   1   1        664.70        682.26        41.49 o                         
 -21   1   1         11.35         -6.95         9.50 o                         
 -19   1   1        185.29        184.84        10.48 o                         
 -17   1   1        301.56        322.83        12.24 o                         
 -15   1   1       2189.58       2006.28        30.10 o                         
 -13   1   1      10431.86      10663.78       124.44 o                         
 -11   1   1       8410.08       7974.77        93.62 o                         
  -9   1   1       1823.47       1572.55        22.03 o                         
  -7   1   1       5602.65       4936.47        58.04 o                         
  -5   1   1      16478.53      19280.00       248.60 o                         
  -3   1   1      23439.45      22541.05       310.94 o                         
  -1   1   1      63125.08      57993.89       965.36 o                         
   1   1   1      38299.38      36122.98      1482.54 o                         
   3   1   1      47558.20      44646.35       683.01 o                         
   5   1   1       2226.91       2628.66        37.37 o                         
   7   1   1      17507.80      15973.96       214.52 o                         
   9   1   1       4357.97       4113.01        59.72 o                         
  11   1   1       1371.35       1243.50        20.05 o                         
  13   1   1       4481.16       4323.67        87.16 o                         
  15   1   1       6583.58       6399.85        90.16 o                         
  17   1   1       1429.92       1594.48        27.29 o                         
  19   1   1        552.96        570.20        17.05 o                         
  21   1   1        530.48        545.71        21.27 o                         
 -22   2   1          2.84        -16.13        17.29 o                         
 -20   2   1        183.26        184.04        15.48 o                         
 -18   2   1        196.68        197.71        12.41 o                         
 -16   2   1        181.48        220.68        11.94 o                         
 -14   2   1        594.39        578.09        16.18 o                         
 -12   2   1        116.15        166.92         8.86 o                         
 -10   2   1       1256.61       1263.74        22.84 o                         
  -8   2   1       2794.72       2609.94        38.81 o                         
  -6   2   1      10283.98      12203.86       159.90 o                         
  -4   2   1       4238.08       4551.49        96.23 o                         
  -2   2   1        694.92        650.48        22.47 o                         
   0   2   1       2644.95       3023.21        41.37 o                         
   2   2   1      37624.07      39236.46       693.71 o                         
   4   2   1      27006.08      27414.80       309.94 o                         
   6   2   1        297.47        391.87         8.94 o                         
   8   2   1        221.18        175.85         8.80 o                         
  10   2   1       9662.14       9857.96       114.88 o                         
  12   2   1          0.71          6.91         3.99 o                         
  14   2   1        161.82        131.23         7.91 o                         
  16   2   1        219.28        188.16         9.82 o                         
  18   2   1        178.24        194.26        11.64 o                         
  20   2   1        154.82        157.42        13.27 o                         
  22   2   1        295.85        279.98        17.23 o                         
 -23   3   1        460.62        412.58        34.57 o                         
 -21   3   1        606.36        636.19        27.29 o                         
 -19   3   1        505.23        522.72        16.26 o                         
 -17   3   1        634.35        647.08        16.55 o                         
 -15   3   1       4071.26       3997.38        52.84 o                         
 -13   3   1       3597.68       3517.11        46.36 o                         
 -11   3   1       3860.46       3713.25        47.35 o                         
  -9   3   1      21474.04      20913.43       235.63 o                         
  -7   3   1       2211.12       2054.89        31.22 o                         
  -5   3   1         28.09         10.37         5.76 o                         
  -3   3   1       2815.09       2476.64        61.08 o                         
  -1   3   1        631.89        443.70        14.98 o                         
   1   3   1       3955.03       3638.95        38.44 o                         
   3   3   1      37314.37      36778.73       606.91 o                         
   5   3   1      16922.61      17352.97       197.74 o                         
   7   3   1        130.87        111.59         5.73 o                         
   9   3   1        825.50        509.03        18.55 o                         
  11   3   1       2294.19       2099.47        59.29 o                         
  13   3   1       3207.49       3318.74        69.43 o                         
  15   3   1       2442.20       2417.52        42.74 o                         
  17   3   1       3054.04       3115.62        53.90 o                         
  19   3   1        903.30        949.46        26.29 o                         
  21   3   1        400.73        407.77        27.93 o                         
 -22   4   1         39.09         30.10        17.29 o                         
 -20   4   1         84.61         81.84        14.24 o                         
 -18   4   1         53.18         66.68         8.46 o                         
 -16   4   1        106.84        114.06         8.20 o                         
 -14   4   1         23.95         16.35         5.45 o                         
 -12   4   1        758.45        704.68        14.93 o                         
 -10   4   1        394.04        354.05        11.48 o                         
  -8   4   1       3107.50       3286.38        48.04 o                         
  -6   4   1         88.24        101.57         6.21 o                         
  -4   4   1      12606.88      13458.34       176.06 o                         
  -2   4   1        388.35        382.75         9.68 o                         
   0   4   1       1364.78       1450.01        21.73 o                         
   2   4   1       1376.54       1306.02        17.69 o                         
   4   4   1       2966.71       3208.91        40.14 o                         
   6   4   1       4531.75       4393.60        54.12 o                         
   8   4   1        471.72        519.41        16.11 o                         
  10   4   1          1.98          1.27         4.40 o                         
  12   4   1        851.78        817.01        21.44 o                         
  14   4   1         92.10        104.60         9.65 o                         
  16   4   1         28.69         43.82         8.76 o                         
  18   4   1         18.22         11.06         8.41 o                         
  20   4   1         14.72          4.23         9.32 o                         
  22   4   1        823.34        826.76        33.00 o                         
 -21   5   1        438.79        461.64        26.51 o                         
 -19   5   1        824.20        852.11        29.74 o                         
 -17   5   1       1634.44       1677.10        29.02 o                         
 -15   5   1         10.63         -2.14         6.41 o                         
 -13   5   1        733.08        802.31        18.63 o                         
 -11   5   1       8052.95       8268.59        98.61 o                         
  -9   5   1      21485.73      20879.07       273.60 o                         
  -7   5   1       9099.68       8999.05       121.23 o                         
  -5   5   1       5852.62       5543.52        76.43 o                         
  -3   5   1       1612.44       1366.80        31.69 o                         
  -1   5   1       1984.21       1687.30        25.93 o                         
   1   5   1      16680.36      15565.92       207.44 o                         
   3   5   1      29293.59      31411.57       488.22 o                         
   5   5   1      21862.63      23057.29       298.76 o                         
   7   5   1       1195.92       1251.82        19.87 o                         
   9   5   1       1634.06       1315.95        24.22 o                         
  11   5   1         19.50         28.90         5.91 o                         
  13   5   1        371.36        361.88        28.81 o                         
  15   5   1        742.86        788.91        22.06 o                         
  17   5   1       1387.27       1296.54        30.25 o                         
  19   5   1       1219.23       1251.20        32.24 o                         
  21   5   1         56.27         51.99        25.93 o                         
 -20   6   1        154.20        119.88        16.30 o                         
 -18   6   1       1686.04       1675.63        70.88 o                         
 -16   6   1        875.78        856.01        19.64 o                         
 -14   6   1         17.60          8.61         6.85 o                         
 -12   6   1       1353.17       1323.96        22.92 o                         
 -10   6   1        835.16        788.49        18.04 o                         
  -8   6   1       1469.07       1456.13        28.66 o                         
  -6   6   1         96.81         33.13         5.24 o                         
  -4   6   1          8.84         17.38         5.73 o                         
  -2   6   1       7819.22       7776.74       105.99 o                         
   0   6   1         88.79         58.70         4.24 o                         
   2   6   1       1515.37       1365.24        19.72 o                         
   4   6   1        940.14       1169.23        18.35 o                         
   6   6   1       1032.01        963.42        16.46 o                         
   8   6   1       6723.28       6722.99       116.15 o                         
  10   6   1        195.14        182.22         9.76 o                         
  12   6   1         24.51         28.08         8.85 o                         
  14   6   1       2345.95       2188.67        50.81 o                         
  16   6   1       1075.62       1102.03        27.90 o                         
  18   6   1         83.59        102.85        11.87 o                         
  20   6   1         58.40         38.87        11.88 o                         
 -21   7   1        340.11        291.79        24.20 o                         
 -19   7   1        179.13        172.61        17.06 o                         
 -17   7   1        705.32        741.58        28.49 o                         
 -15   7   1       1308.63       1306.30        29.71 o                         
 -13   7   1       2447.22       2318.56        41.89 o                         
 -11   7   1       2584.32       2669.35        43.88 o                         
  -9   7   1       2050.62       1816.71        31.93 o                         
  -7   7   1        794.53        802.84        22.45 o                         
  -5   7   1       3764.61       3861.82        47.95 o                         
  -3   7   1       1286.87       1104.13        16.98 o                         
  -1   7   1       4517.87       5606.95        67.67 o                         
   1   7   1      11668.26      11353.26       154.43 o                         
   3   7   1      12025.55      12755.33       147.62 o                         
   5   7   1       3823.29       3531.23        46.05 o                         
   7   7   1       3033.82       2801.98        46.81 o                         
   9   7   1         26.96         64.05        21.32 o                         
  11   7   1        481.66        466.40        20.18 o                         
  13   7   1       4635.57       4216.56        83.45 o                         
  15   7   1       1330.06       1269.43        30.13 o                         
  17   7   1        635.18        663.39        23.41 o                         
  19   7   1        484.41        478.93        21.82 o                         
 -20   8   1         73.10         70.02        15.06 o                         
 -18   8   1        122.15        117.32        16.24 o                         
 -16   8   1       1709.36       1649.93        57.41 o                         
 -14   8   1       1286.51       1296.04        29.93 o                         
 -12   8   1          4.73          3.84         8.53 o                         
 -10   8   1       1648.40       1779.06        42.28 o                         
  -8   8   1       2263.52       2324.32        39.19 o                         
  -6   8   1       1388.42       1395.20        22.06 o                         
  -4   8   1       3217.32       3205.08        47.38 o                         
  -2   8   1       8685.17       8398.23       115.75 o                         
   0   8   1        273.18        296.93        11.20 o                         
   2   8   1       3091.52       3275.91        62.15 o                         
   4   8   1        727.55        635.89        13.14 o                         
   6   8   1       1947.09       1823.26        36.10 o                         
   8   8   1       3010.66       3157.15        52.65 o                         
  10   8   1         50.47         50.94        10.16 o                         
  12   8   1         37.21         64.57        11.63 o                         
  14   8   1        977.59        953.60        32.57 o                         
  16   8   1        444.42        421.08        19.71 o                         
  18   8   1        151.82        129.17        16.32 o                         
 -19   9   1         19.46          8.66        12.61 o                         
 -17   9   1         19.87          9.22        12.22 o                         
 -15   9   1       1248.94       1293.82        31.27 o                         
 -13   9   1       1765.29       1682.68        43.98 o                         
 -11   9   1        917.53       1014.97        43.79 o                         
  -9   9   1        333.47        368.36        29.39 o                         
  -7   9   1        439.39        404.08        13.69 o                         
  -5   9   1        168.27        128.19         7.69 o                         
  -3   9   1       1043.74        931.84        16.38 o                         
  -1   9   1       5618.01       5508.56        70.02 o                         
   1   9   1       5558.34       5502.54        80.37 o                         
   3   9   1       3881.75       3639.06        57.76 o                         
   5   9   1        885.41        769.88        18.30 o                         
   7   9   1        156.07        141.26        14.24 o                         
   9   9   1        894.40        845.97        27.89 o                         
  11   9   1       1777.69       1783.83        45.78 o                         
  13   9   1        939.83        870.52        31.66 o                         
  15   9   1        838.07        737.64        30.93 o                         
  17   9   1        282.23        282.63        17.68 o                         
  19   9   1         62.79         87.72        18.44 o                         
 -18  10   1        241.60        226.47        32.85 o                         
 -16  10   1         89.54         65.83        15.56 o                         
 -14  10   1        600.86        642.92        28.52 o                         
 -12  10   1        455.95        464.95        24.03 o                         
 -10  10   1       1044.63        991.05        31.18 o                         
  -8  10   1       1779.75       1809.64        66.27 o                         
  -6  10   1        224.88        232.59        15.26 o                         
  -4  10   1       1046.98        999.45        20.54 o                         
  -2  10   1       4409.92       4225.72        77.40 o                         
   0  10   1        334.86        359.89        21.26 o                         
   2  10   1       1812.68       1716.98        37.80 o                         
   4  10   1        727.39        675.10        16.07 o                         
   6  10   1        942.88        871.31        28.71 o                         
   8  10   1       3253.30       3201.39        68.57 o                         
  10  10   1       1010.72        974.70        32.64 o                         
  12  10   1        328.60        313.54        21.49 o                         
  14  10   1         81.68        110.64        16.30 o                         
  16  10   1        267.11        221.87        25.93 o                         
  18  10   1        597.72        573.64        30.12 o                         
 -17  11   1          2.49          3.25        13.28 o                         
 -15  11   1        670.18        673.62        29.74 o                         
 -13  11   1       1048.46        998.71        34.45 o                         
 -11  11   1        292.26        295.29        21.49 o                         
  -9  11   1        125.14        135.32        15.42 o                         
  -7  11   1        337.31        313.87        19.35 o                         
  -5  11   1          7.98         10.71         5.91 o                         
  -3  11   1        460.17        442.39        18.21 o                         
  -1  11   1       4371.13       4391.61        68.30 o                         
   1  11   1       1111.35       1191.63        31.12 o                         
   3  11   1       1230.95       1202.46        30.93 o                         
   5  11   1        113.36        110.30        16.13 o                         
   7  11   1          4.15         -2.64        10.95 o                         
   9  11   1       1064.26       1109.02        35.41 o                         
  11  11   1        793.51        772.65        40.34 o                         
  13  11   1        107.32        102.04        15.88 o                         
  15  11   1        315.41        337.57        24.76 o                         
 -16  12   1          4.52          4.61        13.78 o                         
 -14  12   1        122.59         96.81        24.20 o                         
 -12  12   1       1433.32       1451.85        44.27 o                         
 -10  12   1        778.61        722.55        61.08 o                         
  -8  12   1        698.52        683.75        28.85 o                         
  -6  12   1         58.44         91.96        12.28 o                         
  -4  12   1       1058.33       1113.63        30.49 o                         
  -2  12   1       1743.31       1607.60        37.89 o                         
   0  12   1         57.25         35.15         9.78 o                         
   2  12   1        937.69        904.31        26.48 o                         
   4  12   1        692.61        673.58        26.56 o                         
   6  12   1        752.31        688.13        28.71 o                         
   8  12   1       2963.65       3019.76        69.57 o                         
  10  12   1       1487.37       1405.69        42.82 o                         
  12  12   1        245.52        259.66        22.40 o                         
  14  12   1        136.54        177.04        72.03 o                         
 -13  13   1        572.95        647.87        47.83 o                         
 -11  13   1        236.31        253.22        21.96 o                         
  -9  13   1        119.78         99.24        15.42 o                         
  -7  13   1        145.25        133.69        16.69 o                         
  -5  13   1        141.75        113.62        13.28 o                         
  -3  13   1         76.89         81.16        11.32 o                         
  -1  13   1         49.25         41.35        10.16 o                         
   1  13   1        131.03        139.35        13.43 o                         
   3  13   1        613.81        564.70        22.82 o                         
   5  13   1        118.89        104.36        15.42 o                         
   7  13   1        146.99        116.98        31.69 o                         
   9  13   1         54.35         57.56        14.10 o                         
  11  13   1        314.17        277.21        22.64 o                         
  13  13   1         59.36         13.92        17.86 o                         
 -12  14   1        376.14        414.45        27.38 o                         
 -10  14   1        329.01        360.17        26.04 o                         
  -8  14   1        635.33        673.36        34.00 o                         
  -6  14   1        832.03        859.95        33.97 o                         
  -4  14   1       1930.41       2056.13        49.56 o                         
  -2  14   1        781.39        808.32        30.54 o                         
   0  14   1        418.99        396.48        21.19 o                         
   2  14   1        980.90       1027.73        31.75 o                         
   4  14   1       1667.91       1669.66        47.34 o                         
   6  14   1        800.39        789.18        48.98 o                         
   8  14   1        245.36        206.09        21.00 o                         
  10  14   1        593.79        650.53        32.94 o                         
  12  14   1        469.76        574.40        68.00 o                         
  -9  15   1        253.83        232.70        22.96 o                         
  -7  15   1         53.77         89.03        17.39 o                         
  -5  15   1        242.40        218.22        20.18 o                         
  -3  15   1        199.33        182.64        15.88 o                         
  -1  15   1         34.83         36.30        10.59 o                         
   1  15   1         56.27         37.57        17.29 o                         
   3  15   1        153.52        165.14        18.82 o                         
   5  15   1        302.21        304.55        23.26 o                         
   7  15   1        175.59        186.92        21.31 o                         
   9  15   1         34.10         58.55        16.69 o                         
  -6  16   1        523.09        588.47        32.94 o                         
  -4  16   1        208.35        165.57        16.69 o                         
  -2  16   1        183.82        223.50        18.32 o                         
   0  16   1        322.65        290.59        19.59 o                         
   2  16   1        256.19        248.43        19.14 o                         
   4  16   1        471.11        559.18        31.13 o                         
 -22   0   2       1180.01       1274.62        53.01 o                         
 -20   0   2        333.59        395.29        29.96 o                         
 -18   0   2         18.46          8.84         8.53 o                         
 -16   0   2       1851.75       2015.68        43.19 o                         
 -14   0   2       5065.82       5285.05        92.49 o                         
 -12   0   2       6648.69       6898.42       116.12 o                         
 -10   0   2       7686.14       8237.56       158.46 o                         
  -8   0   2       7648.93       7985.37       129.98 o                         
  -6   0   2        258.91        303.52         8.53 o                         
  -4   0   2      19090.83      20150.24       317.34 o                         
  -2   0   2      17887.19      18672.24       505.93 o                         
   0   0   2      47021.74      49506.66      2578.05 o                         
   2   0   2        285.55        262.30        23.63 o                         
   4   0   2       3422.13       3766.24        92.20 o                         
   6   0   2        386.76        330.76        17.29 o                         
   8   0   2       8580.08       9358.65       199.95 o                         
  10   0   2       7749.84       7695.92       129.01 o                         
  12   0   2         37.25         16.66        12.68 o                         
  14   0   2       2015.34       2143.99        45.44 o                         
  16   0   2       1623.54       1770.20        75.49 o                         
  18   0   2        565.36        541.58        25.93 o                         
  20   0   2        428.47        470.20        38.03 o                         
  22   0   2        573.18        668.43        43.79 o                         
 -23   1   2         25.21         -2.30        13.04 o                         
 -21   1   2        301.38        314.52        19.95 o                         
 -19   1   2        993.85        997.16        24.62 o                         
 -17   1   2        819.34        782.86        17.43 o                         
 -15   1   2        244.55        223.01        10.15 o                         
 -13   1   2       1471.75       1557.37        23.77 o                         
 -11   1   2        238.66        269.99         7.88 o                         
  -9   1   2       1025.12       1236.33        19.30 o                         
  -7   1   2       2074.22       2211.51        27.80 o                         
  -5   1   2      58700.56      56691.24       635.97 o                         
  -3   1   2       7828.51       8664.40       139.06 o                         
  -1   1   2        305.36        279.26         5.61 o                         
   1   1   2      24089.17      24366.68       267.93 o                         
   3   1   2        385.04        360.18        10.20 o                         
   5   1   2        943.27        798.75        22.30 o                         
   7   1   2        622.99        604.02        13.05 o                         
   9   1   2         10.01         16.41         4.18 o                         
  11   1   2        300.67        307.10        16.17 o                         
  13   1   2         89.62         81.29         7.80 o                         
  15   1   2          0.10         -4.93         6.00 o                         
  17   1   2         57.37         70.29         9.27 o                         
  19   1   2        107.02        106.41        17.86 o                         
  21   1   2          3.39         -2.19        14.41 o                         
 -22   2   2       1344.01       1369.36        39.52 o                         
 -20   2   2        528.62        597.41        19.96 o                         
 -18   2   2        249.16        288.27        12.08 o                         
 -16   2   2       2402.92       2466.43        35.85 o                         
 -14   2   2       2069.35       2185.18        31.44 o                         
 -12   2   2       6583.44       6605.12        79.07 o                         
 -10   2   2       4488.75       4541.52        55.17 o                         
  -8   2   2        501.45        472.37         9.19 o                         
  -6   2   2      20197.01      20904.32       461.77 o                         
  -4   2   2      18314.97      19691.15       219.09 o                         
  -2   2   2      10372.60      10660.09       107.47 o                         
   0   2   2       1988.21       2673.50        63.24 o                         
   2   2   2        856.10        616.78        16.24 o                         
   4   2   2      17190.13      17659.34       247.69 o                         
   6   2   2      39662.32      39257.99       511.01 o                         
   8   2   2       3521.41       3694.30        53.45 o                         
  10   2   2       1936.72       1834.35        49.62 o                         
  12   2   2       1783.95       1853.56        31.94 o                         
  14   2   2       2947.58       3059.52        50.45 o                         
  16   2   2       2101.29       2162.17        33.67 o                         
  18   2   2        847.86        865.81        24.49 o                         
  20   2   2       1603.29       1637.89        36.30 o                         
  22   2   2        632.54        599.71        24.39 o                         
 -23   3   2         43.31         11.52        18.44 o                         
 -21   3   2         33.08         19.79        11.80 o                         
 -19   3   2        871.99        922.38        46.67 o                         
 -17   3   2         22.65         16.81         7.26 o                         
 -15   3   2        138.56        132.98         9.27 o                         
 -13   3   2        104.37        108.17         8.13 o                         
 -11   3   2       3761.78       4064.92        59.44 o                         
  -9   3   2         41.67         87.82         8.91 o                         
  -7   3   2        653.13        678.57        11.66 o                         
  -5   3   2       3527.87       3820.81        45.66 o                         
  -3   3   2       4977.49       5673.58        74.96 o                         
  -1   3   2       1031.69       1157.09        22.00 o                         
   1   3   2      11174.47      11886.22       136.54 o                         
   3   3   2        819.72        848.48        20.31 o                         
   5   3   2        263.95        370.13        12.31 o                         
   7   3   2       3606.26       3117.23        45.60 o                         
   9   3   2        450.21        507.58        19.17 o                         
  11   3   2         29.86         43.33         6.09 o                         
  13   3   2        125.76        151.73        14.85 o                         
  15   3   2          7.29          4.53         6.78 o                         
  17   3   2        463.66        441.21        17.95 o                         
  19   3   2        323.23        316.76        20.06 o                         
  21   3   2       1029.37       1005.73        28.76 o                         
 -22   4   2        580.80        568.16        40.34 o                         
 -20   4   2       2363.92       2404.52        44.54 o                         
 -18   4   2        429.98        442.75        17.27 o                         
 -16   4   2        744.34        685.72        19.04 o                         
 -14   4   2        498.85        524.88        15.89 o                         
 -12   4   2       8868.91       8656.32       130.16 o                         
 -10   4   2      12835.77      13568.58       180.53 o                         
  -8   4   2      11881.80      12725.06       168.99 o                         
  -6   4   2      10516.30      10143.01       342.86 o                         
  -4   4   2        778.64        656.97        12.15 o                         
  -2   4   2      15448.99      16551.11       560.10 o                         
   0   4   2       2319.40       2527.56        31.83 o                         
   2   4   2       9673.15       9887.22       135.15 o                         
   4   4   2      44404.07      47258.41       534.63 o                         
   6   4   2      41381.09      42611.53       482.08 o                         
   8   4   2         37.07         37.29         4.27 o                         
  10   4   2         97.97         99.01         6.83 o                         
  12   4   2       2684.40       2859.64        59.42 o                         
  14   4   2        998.65        960.07        24.06 o                         
  16   4   2       2190.96       2363.77        64.39 o                         
  18   4   2       1366.63       1365.20        31.59 o                         
  20   4   2        147.80        181.11        14.72 o                         
 -21   5   2        194.16        182.54        17.51 o                         
 -19   5   2        458.51        487.18        18.84 o                         
 -17   5   2        207.15        197.64        12.38 o                         
 -15   5   2         73.05         73.27         7.46 o                         
 -13   5   2         93.85         92.60         7.05 o                         
 -11   5   2       2160.13       2476.37        34.66 o                         
  -9   5   2       3466.21       3575.72        53.65 o                         
  -7   5   2          3.11         17.76         9.80 o                         
  -5   5   2        249.58        183.11         8.03 o                         
  -3   5   2         32.88         10.58         4.43 o                         
  -1   5   2       9517.58       9989.28       131.50 o                         
   1   5   2       1630.76       1567.88        23.79 o                         
   3   5   2       3795.49       3964.48        49.52 o                         
   5   5   2        392.12        494.69        12.56 o                         
   7   5   2        141.73        178.39         7.12 o                         
   9   5   2       1799.37       1926.33        37.62 o                         
  11   5   2       1531.12       1568.11        38.20 o                         
  13   5   2        488.30        513.99        21.14 o                         
  15   5   2        334.58        397.78        25.22 o                         
  17   5   2         51.36         51.63        12.17 o                         
  19   5   2          1.21         -2.81         9.43 o                         
  21   5   2        419.99        447.47        22.32 o                         
 -22   6   2        200.20        193.23        30.54 o                         
 -20   6   2        592.49        600.90        40.34 o                         
 -18   6   2       2379.20       2525.83        57.03 o                         
 -16   6   2         59.49         52.03         7.46 o                         
 -14   6   2        275.98        275.85        13.31 o                         
 -12   6   2       4686.88       4744.34        61.55 o                         
 -10   6   2      13122.21      13112.05       175.58 o                         
  -8   6   2       2645.36       2884.42        44.49 o                         
  -6   6   2      22373.04      23282.24       375.26 o                         
  -4   6   2        984.49        789.44        27.66 o                         
  -2   6   2        112.77         38.42         3.50 o                         
   0   6   2       1339.77       1479.97        36.37 o                         
   2   6   2       7594.45       8096.86        97.40 o                         
   4   6   2      19567.54      22126.77       253.23 o                         
   6   6   2      14717.07      15621.16       191.59 o                         
   8   6   2       4412.80       4590.22        58.99 o                         
  10   6   2         70.12         80.34        18.44 o                         
  12   6   2        431.75        506.21        22.31 o                         
  14   6   2       1750.32       1769.58        45.09 o                         
  16   6   2        946.80       1022.78        27.40 o                         
  18   6   2       1122.36       1137.15        35.66 o                         
  20   6   2        487.27        510.24        23.16 o                         
 -21   7   2         32.10         48.98        14.67 o                         
 -19   7   2        643.41        604.41        74.91 o                         
 -17   7   2       2136.55       2112.76        58.20 o                         
 -15   7   2        102.59        119.63        10.38 o                         
 -13   7   2          9.10         16.38         5.98 o                         
 -11   7   2        117.83        160.75        27.29 o                         
  -9   7   2       1456.13       1348.31        25.62 o                         
  -7   7   2       3096.54       3247.58        49.54 o                         
  -5   7   2       3013.42       2960.67        78.37 o                         
  -3   7   2         47.47         30.85         4.66 o                         
  -1   7   2       3550.15       3510.08        45.14 o                         
   1   7   2       8461.16       8880.69       123.12 o                         
   3   7   2         88.33         58.04         6.59 o                         
   5   7   2       1316.33       1161.56        20.29 o                         
   7   7   2       2834.51       3057.86        50.65 o                         
   9   7   2       1644.98       1745.23        46.27 o                         
  11   7   2        925.49        844.02        27.56 o                         
  13   7   2       1508.70       1466.58        65.69 o                         
  15   7   2        512.02        541.47        25.10 o                         
  17   7   2        216.54        199.36        15.07 o                         
  19   7   2        105.34        118.57        13.94 o                         
 -20   8   2        179.73        170.69        24.20 o                         
 -18   8   2         62.75         74.70        15.56 o                         
 -16   8   2       1503.72       1511.64        41.15 o                         
 -14   8   2        893.69        892.58        23.12 o                         
 -12   8   2        120.94        146.82        22.17 o                         
 -10   8   2       3032.64       3088.17        49.44 o                         
  -8   8   2       3203.66       3131.89        61.51 o                         
  -6   8   2       1688.81       1769.96        37.02 o                         
  -4   8   2        470.48        482.34        12.08 o                         
  -2   8   2         73.24         48.30         5.49 o                         
   0   8   2       5491.86       5601.02        81.17 o                         
   2   8   2       4316.46       4172.43        62.36 o                         
   4   8   2       3248.66       3114.05        51.50 o                         
   6   8   2         26.18         31.53         4.51 o                         
   8   8   2        309.92        344.03        14.52 o                         
  10   8   2       4460.47       4273.68        84.56 o                         
  12   8   2       2094.75       2109.73        51.17 o                         
  14   8   2        590.60        567.34        26.40 o                         
  16   8   2        601.75        571.08        95.65 o                         
  18   8   2        176.12        198.28        20.63 o                         
 -19   9   2         13.17          0.08        12.14 o                         
 -17   9   2        196.60        222.59        18.69 o                         
 -15   9   2        916.32        991.97        32.57 o                         
 -13   9   2        563.79        579.24        17.26 o                         
 -11   9   2        328.65        348.55        18.69 o                         
  -9   9   2        805.98        830.27        20.43 o                         
  -7   9   2       4620.96       4592.45        79.89 o                         
  -5   9   2       4215.06       4328.37        77.80 o                         
  -3   9   2        532.54        594.99        18.69 o                         
  -1   9   2       4174.04       4120.64        47.83 o                         
   1   9   2       6616.34       6564.53        94.74 o                         
   3   9   2          8.57         14.08         5.23 o                         
   5   9   2       5873.52       6033.40        91.22 o                         
   7   9   2         48.32         77.00        16.25 o                         
   9   9   2        110.38        102.91        10.48 o                         
  11   9   2       4218.37       4170.91        85.38 o                         
  13   9   2        215.08        245.47        19.85 o                         
  15   9   2         44.75         61.86        13.78 o                         
  17   9   2        314.74        261.20        18.03 o                         
 -18  10   2         63.23         62.81        15.48 o                         
 -16  10   2        371.58        370.68        23.63 o                         
 -14  10   2       1035.49       1055.90        33.38 o                         
 -12  10   2        112.94        153.18        15.88 o                         
 -10  10   2        133.56        120.50        12.65 o                         
  -8  10   2       4434.83       4606.42        70.00 o                         
  -6  10   2        314.26        316.40        13.19 o                         
  -4  10   2        647.02        617.63        26.51 o                         
  -2  10   2       1707.74       1683.66        27.05 o                         
   0  10   2       3342.50       3368.59        54.03 o                         
   2  10   2       2612.98       2612.42        43.98 o                         
   4  10   2        345.62        316.58        14.84 o                         
   6  10   2         58.28         78.67         9.58 o                         
   8  10   2       2712.95       3056.68        67.60 o                         
  10  10   2        793.06        751.89        29.20 o                         
  12  10   2         35.76         16.13        18.44 o                         
  14  10   2         29.07         37.36        32.27 o                         
  16  10   2          5.42         -0.68        12.96 o                         
 -17  11   2        504.53        523.18        27.56 o                         
 -15  11   2         41.16         34.05        20.74 o                         
 -13  11   2        646.18        630.36        28.11 o                         
 -11  11   2       2105.62       2107.57        52.08 o                         
  -9  11   2          7.86         19.02         7.08 o                         
  -7  11   2        159.98        193.26        14.04 o                         
  -5  11   2       3796.57       3812.49        57.82 o                         
  -3  11   2        456.18        451.94        18.21 o                         
  -1  11   2        443.80        461.86        16.21 o                         
   1  11   2         92.63        101.23        11.09 o                         
   3  11   2         36.18         29.60        10.95 o                         
   5  11   2       1749.40       1773.45        45.09 o                         
   7  11   2       3564.40       3521.07        76.06 o                         
   9  11   2       2268.53       2139.78        53.64 o                         
  11  11   2        175.43        193.83        18.69 o                         
  13  11   2        159.40        185.07        19.95 o                         
  15  11   2        292.47        344.45        25.22 o                         
 -16  12   2        179.06        143.91        18.32 o                         
 -14  12   2        548.39        570.20        28.03 o                         
 -12  12   2         99.84        119.96        16.30 o                         
 -10  12   2         52.51         59.49        13.04 o                         
  -8  12   2        600.46        524.51        18.45 o                         
  -6  12   2        171.10        180.59        10.93 o                         
  -4  12   2          2.87          8.37         7.71 o                         
  -2  12   2         11.53         11.62         7.04 o                         
   0  12   2        675.93        603.10        21.96 o                         
   2  12   2        757.41        671.06        23.21 o                         
   4  12   2        294.13        270.62        28.81 o                         
   6  12   2          3.51         -8.58        10.98 o                         
   8  12   2         95.39         86.04        14.60 o                         
  10  12   2       1440.21       1482.94        53.59 o                         
  12  12   2        310.92        267.26        22.13 o                         
  14  12   2          5.64         -4.07        12.14 o                         
 -15  13   2        428.43        459.83        40.34 o                         
 -13  13   2        385.40        322.69        33.42 o                         
 -11  13   2        887.99        857.60        34.57 o                         
  -9  13   2        594.07        613.27        32.85 o                         
  -7  13   2        451.13        463.40        23.78 o                         
  -5  13   2       1272.56       1332.27        34.57 o                         
  -3  13   2       1296.32       1275.68        34.57 o                         
  -1  13   2       1560.41       1526.28        37.89 o                         
   1  13   2        112.36        146.06        19.02 o                         
   3  13   2        628.91        641.05        27.89 o                         
   5  13   2       1094.55       1090.54        37.36 o                         
   7  13   2        459.93        449.34        27.14 o                         
   9  13   2        874.37        871.73        34.59 o                         
  11  13   2        534.96        521.76        30.99 o                         
  13  13   2         26.61         10.44        13.78 o                         
 -12  14   2        167.53        182.09        27.66 o                         
 -10  14   2        380.18        373.64        47.83 o                         
  -8  14   2         70.08         71.75        15.06 o                         
  -6  14   2        966.38        935.35        26.20 o                         
  -4  14   2        336.79        352.81        21.90 o                         
  -2  14   2        108.49         68.16        13.83 o                         
   0  14   2         23.10         20.15        16.13 o                         
   2  14   2        302.03        302.99        19.14 o                         
   4  14   2        521.25        533.29        55.89 o                         
   6  14   2        567.87        554.88        41.49 o                         
   8  14   2        324.75        314.65        31.69 o                         
  10  14   2          3.85         -1.89        14.41 o                         
  -9  15   2        307.43        368.32        28.24 o                         
  -7  15   2        876.88        916.05        36.43 o                         
  -5  15   2        822.46        750.74        28.71 o                         
  -3  15   2        604.90        667.43        26.86 o                         
  -1  15   2        512.43        516.17        24.84 o                         
   1  15   2        356.86        435.76        22.77 o                         
   3  15   2        315.38        332.67        23.21 o                         
   5  15   2        366.59        316.08        27.66 o                         
   7  15   2        865.09        877.96        38.19 o                         
  -6  16   2          3.13         -2.88        11.41 o                         
  -4  16   2          4.18         16.93        11.80 o                         
  -2  16   2        200.25        192.93        28.24 o                         
   0  16   2          2.12          7.38        10.98 o                         
   2  16   2         12.55          4.46        12.14 o                         
   4  16   2        225.38        222.37        22.97 o                         
 -23   1   3        892.43        879.36        36.30 o                         
 -21   1   3       1637.93       1645.61        42.78 o                         
 -19   1   3        708.82        720.13        25.66 o                         
 -17   1   3        632.91        576.85        17.97 o                         
 -15   1   3       5478.21       5307.22        66.26 o                         
 -13   1   3       4287.31       4419.05        54.88 o                         
 -11   1   3       1295.80       1145.02        17.96 o                         
  -9   1   3      10088.97       9615.15       109.92 o                         
  -7   1   3       3281.02       3084.35        37.15 o                         
  -5   1   3      34822.39      34917.05       443.14 o                         
  -3   1   3     112693.79     102904.93      1275.19 o                         
  -1   1   3       2981.70       2122.18        23.72 o                         
   1   1   3       1501.53       1958.34        22.16 o                         
   3   1   3       7234.90       6386.85        82.32 o                         
   5   1   3       1883.81       1821.22        30.55 o                         
   7   1   3      28057.83      27968.84       368.02 o                         
   9   1   3       4512.08       4299.69        95.11 o                         
  11   1   3       1297.80       1240.45        24.25 o                         
  13   1   3       2167.57       2191.80        32.79 o                         
  15   1   3        465.94        514.47        21.62 o                         
  17   1   3        413.90        480.71        18.82 o                         
  19   1   3        986.08        979.16        35.14 o                         
  21   1   3        613.23        621.84        30.97 o                         
 -22   2   3          0.27         -9.66        12.68 o                         
 -20   2   3        413.33        374.07        21.14 o                         
 -18   2   3         87.39         97.12         9.94 o                         
 -16   2   3          9.95         14.87         5.36 o                         
 -14   2   3         77.01         85.86         6.30 o                         
 -12   2   3       3007.38       3341.58        42.78 o                         
 -10   2   3       1122.02       1319.91        19.27 o                         
  -8   2   3        613.37        676.27        11.18 o                         
  -6   2   3        587.81        467.43         9.43 o                         
  -4   2   3       8144.84       8612.48        96.94 o                         
  -2   2   3       6639.69       7064.85        87.91 o                         
   0   2   3       4901.35       5143.25        54.96 o                         
   2   2   3       1493.99       1419.89        21.14 o                         
   4   2   3        569.30        636.73        10.72 o                         
   6   2   3       1244.04       1489.16        21.91 o                         
   8   2   3        532.16        645.16        25.21 o                         
  10   2   3         26.90          6.80         9.26 o                         
  12   2   3        140.83        170.39         8.27 o                         
  14   2   3        114.84         84.66         9.43 o                         
  16   2   3         73.60         75.56        12.96 o                         
  18   2   3        483.36        497.18        26.48 o                         
  20   2   3         96.71        112.99        19.59 o                         
 -23   3   3        686.84        646.22        29.74 o                         
 -21   3   3       1285.23       1340.74        38.65 o                         
 -19   3   3       1941.88       2004.97        38.12 o                         
 -17   3   3        825.90        859.89        21.49 o                         
 -15   3   3         84.58         79.24         6.84 o                         
 -13   3   3       2332.19       2299.53        32.25 o                         
 -11   3   3       2691.10       2359.32        31.97 o                         
  -9   3   3       2369.09       1961.56        26.50 o                         
  -7   3   3      19721.40      19630.22       220.10 o                         
  -5   3   3       6960.05       6707.05        77.21 o                         
  -3   3   3         20.44         55.88         6.74 o                         
  -1   3   3       1268.19       1132.30        14.14 o                         
   1   3   3        217.74        117.59         9.80 o                         
   3   3   3      28968.70      29206.77       475.12 o                         
   5   3   3      11187.45      11491.86       176.66 o                         
   7   3   3       4265.43       3945.02        50.31 o                         
   9   3   3       8391.40       7855.42       323.84 o                         
  11   3   3       3566.15       3212.46        65.13 o                         
  13   3   3       2987.40       3103.95        82.98 o                         
  15   3   3       1538.57       1577.98        32.70 o                         
  17   3   3        816.49        787.62        23.56 o                         
  19   3   3       1526.75       1583.43        35.95 o                         
  21   3   3        613.66        550.91        33.69 o                         
 -22   4   3         74.23         88.74        23.05 o                         
 -20   4   3         13.06         10.76        10.80 o                         
 -18   4   3        134.64        132.25        13.78 o                         
 -16   4   3        892.33        970.45        22.84 o                         
 -14   4   3          6.95         13.12         5.10 o                         
 -12   4   3       2071.94       2074.59        29.79 o                         
 -10   4   3        973.63        924.85        15.97 o                         
  -8   4   3       2737.78       2604.73        33.84 o                         
  -6   4   3        754.91        841.29        13.53 o                         
  -4   4   3      15335.83      16171.20       181.50 o                         
  -2   4   3        363.89        366.61        11.52 o                         
   0   4   3        320.98        402.72         8.77 o                         
   2   4   3      10167.99      10947.27       152.22 o                         
   4   4   3        463.50        527.49        18.44 o                         
   6   4   3         49.98         67.90         6.68 o                         
   8   4   3         50.92        102.36         6.82 o                         
  10   4   3        663.69        754.00        31.31 o                         
  12   4   3        387.45        398.56        19.85 o                         
  14   4   3         27.21         27.01         9.97 o                         
  16   4   3        410.53        400.94        17.64 o                         
  18   4   3         10.80         12.12         9.12 o                         
  20   4   3        662.20        615.82        25.17 o                         
 -21   5   3       1184.85       1206.63        55.32 o                         
 -19   5   3       2978.08       2921.43        63.12 o                         
 -17   5   3         34.25         43.29        10.50 o                         
 -15   5   3       1052.14        980.34        22.80 o                         
 -13   5   3        353.62        368.73        13.46 o                         
 -11   5   3       6566.42       6849.43        96.03 o                         
  -9   5   3      17834.69      18084.61       205.40 o                         
  -7   5   3       7127.39       6483.26        76.91 o                         
  -5   5   3       1024.64        785.74        14.54 o                         
  -3   5   3       4808.82       4514.27        62.31 o                         
  -1   5   3        164.70        313.39         9.53 o                         
   1   5   3      13693.43      11939.98       194.62 o                         
   3   5   3       8449.40       7813.78       110.53 o                         
   5   5   3       9331.11       9645.07       146.38 o                         
   7   5   3       4392.34       4314.92        66.66 o                         
   9   5   3       1124.83        871.21        47.25 o                         
  11   5   3        897.34        882.29        27.89 o                         
  13   5   3        410.54        396.08        20.48 o                         
  15   5   3       1403.05       1362.04        31.10 o                         
  17   5   3       2267.52       2158.87        87.94 o                         
  19   5   3        176.05        217.40        16.07 o                         
 -22   6   3        364.86        300.79        32.27 o                         
 -20   6   3        965.73       1013.27        34.11 o                         
 -18   6   3         85.52         86.83        10.65 o                         
 -16   6   3        227.17        189.43        11.94 o                         
 -14   6   3        838.08        849.63        21.23 o                         
 -12   6   3         90.13         84.70         7.74 o                         
 -10   6   3        182.71        248.01        11.27 o                         
  -8   6   3        442.17        365.06        10.37 o                         
  -6   6   3       2003.75       2563.15        38.10 o                         
  -4   6   3       5410.21       5535.61        75.84 o                         
  -2   6   3       3552.00       3601.00       101.42 o                         
   0   6   3        108.56        217.64         7.25 o                         
   2   6   3       2159.73       1990.92        40.87 o                         
   4   6   3        339.74        337.47        12.71 o                         
   6   6   3       1695.85       1399.93        43.79 o                         
   8   6   3       1076.48        912.88        22.29 o                         
  10   6   3       1033.53        977.56        29.54 o                         
  12   6   3       3620.20       3553.07        73.22 o                         
  14   6   3       1556.37       1450.88        42.06 o                         
  16   6   3        240.92        243.41        15.63 o                         
  18   6   3          4.28         -3.63         9.47 o                         
  20   6   3         29.95          7.86        14.72 o                         
 -21   7   3        483.68        446.43        41.49 o                         
 -19   7   3        656.43        641.02        28.03 o                         
 -17   7   3       1454.79       1443.93        39.91 o                         
 -15   7   3         58.41         34.67         8.41 o                         
 -13   7   3         12.13         15.74         5.45 o                         
 -11   7   3       1198.98       1180.40        29.81 o                         
  -9   7   3       6629.22       6113.72        87.81 o                         
  -7   7   3       3446.28       3421.76        52.31 o                         
  -5   7   3         19.66         21.57         4.56 o                         
  -3   7   3       4226.40       3765.06       139.45 o                         
  -1   7   3         42.02         29.90         4.33 o                         
   1   7   3       3925.01       3557.85        46.14 o                         
   3   7   3       2265.12       2220.65        39.22 o                         
   5   7   3       3497.75       3523.67        57.07 o                         
   7   7   3       1567.03       1392.27        29.35 o                         
   9   7   3       2863.45       2775.33        48.85 o                         
  11   7   3       1997.18       2145.83       101.99 o                         
  13   7   3        755.10        740.45        28.85 o                         
  15   7   3       1325.58       1223.06        38.20 o                         
  17   7   3        526.28        490.19        21.39 o                         
  19   7   3        308.49        309.74        24.11 o                         
 -20   8   3        184.86        159.86        17.51 o                         
 -18   8   3        206.94        244.70        23.05 o                         
 -16   8   3        178.70        129.20        11.66 o                         
 -14   8   3       2309.91       2323.00        41.12 o                         
 -12   8   3         45.99         35.31         6.09 o                         
 -10   8   3        569.34        582.35        14.97 o                         
  -8   8   3       1356.11       1470.37        34.93 o                         
  -6   8   3       7131.87       7263.82        99.78 o                         
  -4   8   3        325.90        233.82        12.61 o                         
  -2   8   3       5023.79       4539.82        51.05 o                         
   0   8   3        333.58        415.98        11.22 o                         
   2   8   3        820.81        858.82        21.19 o                         
   4   8   3       4329.96       3946.66        70.50 o                         
   6   8   3         84.32        114.26        10.11 o                         
   8   8   3        116.73        179.50        13.79 o                         
  10   8   3       1107.65        924.27        30.84 o                         
  12   8   3       2502.70       2338.03        63.96 o                         
  14   8   3        952.95        937.73        34.11 o                         
  16   8   3         47.27         51.45        13.78 o                         
  18   8   3          2.91         -6.34         9.94 o                         
 -19   9   3        144.25        150.05        17.93 o                         
 -17   9   3        543.22        522.75        26.48 o                         
 -15   9   3       1518.23       1529.69        32.23 o                         
 -13   9   3        140.08        140.19         9.71 o                         
 -11   9   3        205.94        232.66        10.75 o                         
  -9   9   3       2202.91       2187.75        38.45 o                         
  -7   9   3       2621.58       2353.36        52.98 o                         
  -5   9   3       2138.17       1920.31        40.28 o                         
  -3   9   3       2841.61       2939.71        45.00 o                         
  -1   9   3       5283.40       5376.50        68.13 o                         
   1   9   3       1123.27       1034.05        22.42 o                         
   3   9   3          7.59         15.42         7.44 o                         
   5   9   3        266.23        309.54        21.62 o                         
   7   9   3       2251.28       2419.85        44.82 o                         
   9   9   3       1947.90       2112.56        42.32 o                         
  11   9   3        420.06        400.89        23.46 o                         
  13   9   3        320.73        293.27        21.31 o                         
  15   9   3         38.99         29.70        12.45 o                         
  17   9   3         64.81         34.29        14.93 o                         
 -18  10   3        392.59        377.92        24.03 o                         
 -16  10   3        237.25        247.18        19.95 o                         
 -14  10   3       1279.35       1234.04        49.56 o                         
 -12  10   3        532.75        504.39        15.27 o                         
 -10  10   3          5.84          4.54        10.34 o                         
  -8  10   3        967.02       1036.31        38.61 o                         
  -6  10   3       2730.18       2422.47        71.45 o                         
  -4  10   3       1998.14       1844.05        31.90 o                         
  -2  10   3       1817.16       1721.75        27.65 o                         
   0  10   3         11.45          8.48         7.16 o                         
   2  10   3       2696.34       2752.11        41.59 o                         
   4  10   3       2168.17       2189.88        41.87 o                         
   6  10   3          7.86         25.51         8.41 o                         
   8  10   3       1090.01       1152.24        28.81 o                         
  10  10   3       1121.51       1079.34        35.93 o                         
  12  10   3        671.05        640.80        28.38 o                         
  14  10   3        475.19        425.82        51.86 o                         
  16  10   3        170.97        155.61        19.03 o                         
 -17  11   3        312.05        329.01        23.59 o                         
 -15  11   3        757.85        784.12        62.23 o                         
 -13  11   3        259.25        247.32        19.59 o                         
 -11  11   3         71.80         74.72        10.37 o                         
  -9  11   3        135.84        124.74        12.56 o                         
  -7  11   3       1272.07       1336.11        36.91 o                         
  -5  11   3       3035.34       3058.17        48.77 o                         
  -3  11   3        515.61        460.87        13.93 o                         
  -1  11   3       1783.64       1699.65        33.37 o                         
   1  11   3        408.32        450.55        16.17 o                         
   3  11   3         92.06         75.18         9.76 o                         
   5  11   3         43.27         32.64         8.97 o                         
   7  11   3       1345.22       1477.95        51.86 o                         
   9  11   3        769.51        839.61        32.40 o                         
  11  11   3        290.02        253.72        20.77 o                         
  13  11   3         83.12         77.25        21.90 o                         
  15  11   3          4.66         14.98        14.10 o                         
 -16  12   3        506.79        532.11        28.92 o                         
 -14  12   3        581.02        533.34        36.30 o                         
 -12  12   3        548.11        570.93        27.66 o                         
 -10  12   3        899.19        826.35        23.39 o                         
  -8  12   3        384.55        451.05        17.62 o                         
  -6  12   3         22.07         31.12        13.83 o                         
  -4  12   3       4596.98       4530.17        61.35 o                         
  -2  12   3       1443.45       1450.18        36.31 o                         
   0  12   3         12.32         19.41         7.54 o                         
   2  12   3       1637.81       1579.52        42.62 o                         
   4  12   3        181.28        210.37        21.32 o                         
   6  12   3       1523.08       1626.85        46.22 o                         
   8  12   3       1853.65       1690.32        47.87 o                         
  10  12   3        297.25        344.00        23.80 o                         
  12  12   3        234.66        221.86        31.69 o                         
  14  12   3        236.85        270.16        24.61 o                         
 -15  13   3         35.31         33.53        13.28 o                         
 -13  13   3          1.58         -2.02        11.32 o                         
 -11  13   3          5.93         12.68        18.44 o                         
  -9  13   3        189.39        191.36        18.32 o                         
  -7  13   3        451.65        475.48        32.71 o                         
  -5  13   3        269.52        286.55        46.10 o                         
  -3  13   3          9.14         -0.55         9.34 o                         
  -1  13   3        242.90        235.20        29.96 o                         
   1  13   3        240.98        245.35        16.69 o                         
   3  13   3       1911.30       1815.05        48.45 o                         
   5  13   3        136.72        141.93        16.88 o                         
   7  13   3         79.34         79.13        14.40 o                         
   9  13   3        542.77        498.67        36.88 o                         
  11  13   3        155.50        183.35        31.12 o                         
 -12  14   3        162.46        183.46        17.87 o                         
 -10  14   3        567.29        583.15        40.34 o                         
  -8  14   3       1168.57       1151.15        39.22 o                         
  -6  14   3        680.45        755.37        21.58 o                         
  -4  14   3       1212.78       1219.87        51.28 o                         
  -2  14   3       1640.16       1631.56        41.15 o                         
   0  14   3       1204.88       1231.04        34.23 o                         
   2  14   3        550.86        516.22        76.64 o                         
   4  14   3        206.77        208.04        20.77 o                         
   6  14   3        424.77        454.54        51.28 o                         
   8  14   3        638.83        641.37        34.06 o                         
  10  14   3        314.41        347.85        43.79 o                         
  -9  15   3        435.35        432.17        36.88 o                         
  -7  15   3         97.36         99.93        16.06 o                         
  -5  15   3         53.15         59.01        12.45 o                         
  -3  15   3         82.46         80.88        28.24 o                         
  -1  15   3          0.60         16.69        10.98 o                         
   1  15   3         50.49         54.28        11.43 o                         
   3  15   3        133.93        117.18        18.00 o                         
   5  15   3        404.36        464.13        32.85 o                         
   7  15   3         86.55        114.93        19.85 o                         
  -6  16   3         85.52         90.77        16.57 o                         
  -4  16   3        189.73        220.88        17.93 o                         
  -2  16   3        813.52        809.72        30.15 o                         
   0  16   3       1109.01       1210.82        32.96 o                         
   2  16   3         73.51         89.32        17.17 o                         
   4  16   3         16.81         -1.15        17.29 o                         
 -24   0   4          4.13        -18.44        18.44 o                         
 -22   0   4       1090.23       1122.50        50.71 o                         
 -20   0   4        373.58        380.31        29.96 o                         
 -18   0   4        357.28        329.60        25.35 o                         
 -16   0   4      11229.73      11688.09       193.13 o                         
 -14   0   4       1461.05       1481.02        70.88 o                         
 -12   0   4        873.51        688.50        30.54 o                         
 -10   0   4        129.06        263.29        13.83 o                         
  -8   0   4       5163.26       5696.05        94.50 o                         
  -6   0   4     112072.55     112541.48      2759.57 o                         
  -4   0   4      16043.73      17157.94       528.40 o                         
  -2   0   4       2165.96       2326.42        44.64 o                         
   0   0   4      44745.25      46854.88       750.38 o                         
   2   0   4       6128.02       6306.35        86.47 o                         
   4   0   4       9178.97       9342.50       280.62 o                         
   6   0   4       5935.21       5635.53       140.60 o                         
   8   0   4        231.87        285.81        19.59 o                         
  10   0   4      11767.36      12585.89       206.75 o                         
  12   0   4       5336.69       5459.16       103.72 o                         
  14   0   4        656.32        777.91        40.34 o                         
  16   0   4        461.98        515.65        24.78 o                         
  18   0   4        209.77        193.61        26.51 o                         
  20   0   4        972.58       1204.32        59.93 o                         
 -23   1   4         68.90         48.40        14.67 o                         
 -21   1   4         10.62          4.17        11.80 o                         
 -19   1   4          3.48        -10.95        10.95 o                         
 -17   1   4          6.75          2.77         6.39 o                         
 -15   1   4        435.63        494.57        12.52 o                         
 -13   1   4         71.64         64.07         5.19 o                         
 -11   1   4       5743.64       6162.78        72.74 o                         
  -9   1   4        145.46        282.49        14.43 o                         
  -7   1   4      23199.12      24993.32       279.94 o                         
  -5   1   4       2395.87       2692.10        37.47 o                         
  -3   1   4        387.89        456.44         6.99 o                         
  -1   1   4        422.34        390.88         7.41 o                         
   1   1   4       2769.32       3139.78        38.89 o                         
   3   1   4         60.03         57.74         4.82 o                         
   5   1   4       2594.05       2763.13        43.87 o                         
   7   1   4       2938.62       3265.93        62.73 o                         
   9   1   4        453.43        442.94        15.93 o                         
  11   1   4          3.83          2.30         5.27 o                         
  13   1   4         32.33         36.40         7.49 o                         
  15   1   4        652.37        625.31        20.01 o                         
  17   1   4        356.11        355.34        28.88 o                         
  19   1   4         13.54         -4.07        12.14 o                         
 -22   2   4        156.47        177.22        17.51 o                         
 -20   2   4        915.10        946.36        31.37 o                         
 -18   2   4       3038.56       3080.94        50.77 o                         
 -16   2   4       3762.06       3906.04        59.64 o                         
 -14   2   4       1991.00       2119.28        30.18 o                         
 -12   2   4        527.99        457.66        10.56 o                         
 -10   2   4       1990.10       2514.33        36.16 o                         
  -8   2   4      12033.81      12774.68       144.20 o                         
  -6   2   4      51189.38      52183.61       640.70 o                         
  -4   2   4       4366.08       4191.43        48.67 o                         
  -2   2   4         21.83         19.85         2.27 o                         
   0   2   4      13802.71      14410.92       147.95 o                         
   2   2   4       5307.78       5864.71        78.85 o                         
   4   2   4       8707.26       9121.20       126.75 o                         
   6   2   4      12165.81      12037.96       182.29 o                         
   8   2   4       2288.48       2185.28        41.61 o                         
  10   2   4       9998.45      10810.00       235.80 o                         
  12   2   4       6867.37       6938.96       179.78 o                         
  14   2   4        461.69        550.88        24.84 o                         
  16   2   4        174.92        194.00        20.17 o                         
  18   2   4       2370.36       2371.48        58.66 o                         
  20   2   4       1113.96       1124.76        39.83 o                         
 -23   3   4          5.47          2.09        14.98 o                         
 -21   3   4        370.77        340.91        23.05 o                         
 -19   3   4         84.85         64.19        24.78 o                         
 -17   3   4          9.81         20.74         7.12 o                         
 -15   3   4         21.89         40.64         7.26 o                         
 -13   3   4       3077.01       3071.52        40.44 o                         
 -11   3   4       1078.02       1103.63        17.61 o                         
  -9   3   4          4.05         43.63         3.81 o                         
  -7   3   4        190.76        189.44         5.78 o                         
  -5   3   4       9666.13      10306.75       116.54 o                         
  -3   3   4       6886.33       7378.67        81.76 o                         
  -1   3   4      13246.67      13109.23       149.29 o                         
   1   3   4       2148.98       2190.89        29.85 o                         
   3   3   4        197.47        299.49        11.92 o                         
   5   3   4       3258.63       3642.98        56.24 o                         
   7   3   4       3783.86       4047.66        51.96 o                         
   9   3   4        368.37        313.12        11.05 o                         
  11   3   4          1.59         -3.09         7.71 o                         
  13   3   4        370.02        305.45        38.03 o                         
  15   3   4         81.51         56.36        14.37 o                         
  17   3   4       1640.55       1779.99        40.06 o                         
  19   3   4        739.09        717.49        31.30 o                         
 -22   4   4        709.96        722.49        30.93 o                         
 -20   4   4       1249.23       1236.31        36.67 o                         
 -18   4   4       1751.23       1826.86        35.21 o                         
 -16   4   4        278.45        293.16        13.27 o                         
 -14   4   4        152.82        173.17         8.50 o                         
 -12   4   4       3961.48       4290.71        54.00 o                         
 -10   4   4      19124.54      20286.60       228.90 o                         
  -8   4   4       1254.33       1273.56        23.15 o                         
  -6   4   4        632.94        665.28        11.02 o                         
  -4   4   4       8422.76       8491.63        97.09 o                         
  -2   4   4        294.22        267.35         7.60 o                         
   0   4   4       7443.02       7914.64        93.23 o                         
   2   4   4      10905.36      11808.27       201.11 o                         
   4   4   4       4316.03       4437.45        67.04 o                         
   6   4   4        254.55        193.96        10.32 o                         
   8   4   4       1731.23       1752.03        33.84 o                         
  10   4   4       1875.89       1822.07        55.32 o                         
  12   4   4        763.66        893.23        29.03 o                         
  14   4   4       1956.21       1909.58        48.00 o                         
  16   4   4       1675.82       1637.22        35.95 o                         
  18   4   4        419.01        412.91        19.84 o                         
  20   4   4        377.95        367.24        20.08 o                         
 -23   5   4        469.35        437.93        40.34 o                         
 -21   5   4        214.73        209.75        26.51 o                         
 -19   5   4         90.13         87.69        12.25 o                         
 -17   5   4         46.02         40.34         8.36 o                         
 -15   5   4       1230.40       1198.42        25.47 o                         
 -13   5   4       1016.96        984.01        18.37 o                         
 -11   5   4       1220.27       1390.09        22.16 o                         
  -9   5   4          2.58          5.15         3.63 o                         
  -7   5   4          4.46         -2.34         3.16 o                         
  -5   5   4       1512.98       1426.08        19.95 o                         
  -3   5   4         75.56         93.09         9.72 o                         
  -1   5   4      10031.48      10352.12       120.07 o                         
   1   5   4         13.82         16.81         2.48 o                         
   3   5   4       2851.11       2885.52        46.76 o                         
   5   5   4         20.71         33.51         6.17 o                         
   7   5   4          8.23          8.03         5.80 o                         
   9   5   4       1511.58       1618.62        32.90 o                         
  11   5   4        405.02        369.28        19.35 o                         
  13   5   4        447.36        456.75        22.77 o                         
  15   5   4        531.07        549.95        25.74 o                         
  17   5   4        125.55        114.50        12.55 o                         
  19   5   4         55.70         61.12        11.98 o                         
 -22   6   4        351.87        353.81        35.73 o                         
 -20   6   4       1531.04       1613.34        71.45 o                         
 -18   6   4        735.95        806.12        42.06 o                         
 -16   6   4        173.73        186.05        14.93 o                         
 -14   6   4       1072.63       1142.91        25.04 o                         
 -12   6   4       1121.53       1123.65        20.16 o                         
 -10   6   4       7771.22       7847.35        93.77 o                         
  -8   6   4       2187.28       2428.39        33.27 o                         
  -6   6   4       1677.63       1669.42        23.42 o                         
  -4   6   4        704.78        674.62        20.09 o                         
  -2   6   4      12740.13      12962.73       186.97 o                         
   0   6   4       3172.35       3215.84        43.26 o                         
   2   6   4        215.07        272.14        11.43 o                         
   4   6   4       7211.30       7646.06       110.49 o                         
   6   6   4       1976.93       1844.61        35.01 o                         
   8   6   4       3321.36       3240.56        67.68 o                         
  10   6   4        685.71        631.89        19.80 o                         
  12   6   4         19.24         24.68         9.68 o                         
  14   6   4        748.90        732.44        29.03 o                         
  16   6   4       1838.04       1795.21        49.53 o                         
  18   6   4        561.61        566.95        22.81 o                         
 -21   7   4       1066.36       1067.18        55.32 o                         
 -19   7   4        142.56        119.68        13.04 o                         
 -17   7   4         17.95         20.21        15.56 o                         
 -15   7   4       2008.52       2201.79        49.69 o                         
 -13   7   4       1696.28       1645.19        38.70 o                         
 -11   7   4         32.28         30.37         6.15 o                         
  -9   7   4        789.35        785.43        15.97 o                         
  -7   7   4       2268.44       2363.21        31.91 o                         
  -5   7   4       2136.29       2292.82        45.50 o                         
  -3   7   4        279.54        285.85        10.14 o                         
  -1   7   4       1906.62       2016.15        29.39 o                         
   1   7   4       1659.47       1748.87        30.61 o                         
   3   7   4        177.15        197.07        19.01 o                         
   5   7   4       1655.51       1482.07        30.68 o                         
   7   7   4        118.63        112.04        10.48 o                         
   9   7   4         60.17         90.36        10.32 o                         
  11   7   4       2316.13       2178.48        52.33 o                         
  13   7   4       1388.47       1173.28        37.25 o                         
  15   7   4        415.50        388.41        42.06 o                         
  17   7   4          3.90         -8.60         8.60 o                         
 -20   8   4        190.43        178.43        22.47 o                         
 -18   8   4        743.75        739.66        23.39 o                         
 -16   8   4        762.42        749.97        28.03 o                         
 -14   8   4        704.74        722.05        26.04 o                         
 -12   8   4         28.93         42.62         7.34 o                         
 -10   8   4        239.03        261.57        12.48 o                         
  -8   8   4       2075.75       2087.62        30.94 o                         
  -6   8   4       1411.54       1334.13        24.09 o                         
  -4   8   4        687.86        666.81        15.27 o                         
  -2   8   4       7179.80       7338.04       104.61 o                         
   0   8   4       2374.36       2383.50        34.15 o                         
   2   8   4       1830.45       1677.67        33.55 o                         
   4   8   4        660.62        671.78        35.88 o                         
   6   8   4        950.52        910.07        23.89 o                         
   8   8   4       6538.18       6754.53       102.71 o                         
  10   8   4       1133.09       1165.37        31.84 o                         
  12   8   4        588.29        673.03        27.68 o                         
  14   8   4       1391.50       1374.52        66.84 o                         
  16   8   4        225.69        194.07        19.66 o                         
  18   8   4        142.19        160.30        15.50 o                         
 -19   9   4         62.05         55.22        14.24 o                         
 -17   9   4        501.53        588.78        26.86 o                         
 -15   9   4        931.62        916.51        23.88 o                         
 -13   9   4        879.41        879.61        42.06 o                         
 -11   9   4        950.69       1044.81        24.83 o                         
  -9   9   4        497.09        490.11        13.79 o                         
  -7   9   4       1228.31       1184.56        23.21 o                         
  -5   9   4       2477.34       2560.43        40.54 o                         
  -3   9   4       1357.15       1406.59        28.28 o                         
  -1   9   4         12.35         16.59         5.22 o                         
   1   9   4       8997.15       8767.98       127.68 o                         
   3   9   4       2493.77       2489.51        45.63 o                         
   5   9   4          7.21          4.11         7.69 o                         
   7   9   4        517.92        421.42        18.34 o                         
   9   9   4        109.67        143.54        13.73 o                         
  11   9   4       1338.75       1305.67        39.53 o                         
  13   9   4       1450.58       1279.03        41.35 o                         
  15   9   4        118.40        133.29        26.51 o                         
  17   9   4         22.89         -8.07        13.85 o                         
 -18  10   4        393.27        365.23        24.03 o                         
 -16  10   4        418.29        502.40        52.44 o                         
 -14  10   4        679.13        705.61        22.09 o                         
 -12  10   4        675.27        664.83        25.22 o                         
 -10  10   4        128.30        117.44        10.35 o                         
  -8  10   4        360.70        389.07        14.82 o                         
  -6  10   4       4556.21       4426.55        65.39 o                         
  -4  10   4       6128.49       5907.34       103.46 o                         
  -2  10   4       3254.39       3083.77        43.55 o                         
   0  10   4       1658.54       1648.52        32.29 o                         
   2  10   4        604.85        531.69        18.97 o                         
   4  10   4         37.64         28.59         8.44 o                         
   6  10   4       7792.01       7675.00       116.39 o                         
   8  10   4        677.05        748.63        23.66 o                         
  10  10   4        118.74        183.18        21.20 o                         
  12  10   4        300.40        238.24        20.48 o                         
  14  10   4         10.10          1.00        12.61 o                         
  16  10   4        171.14        165.08        19.85 o                         
 -17  11   4        339.44        329.01        23.21 o                         
 -15  11   4        524.12        555.23        26.48 o                         
 -13  11   4        374.60        358.49        26.88 o                         
 -11  11   4       1096.00       1170.96        34.23 o                         
  -9  11   4         16.24         12.57         8.85 o                         
  -7  11   4         72.81         70.90         8.09 o                         
  -5  11   4       2312.90       2191.69        45.99 o                         
  -3  11   4        666.56        663.00        16.32 o                         
  -1  11   4       1969.10       2026.87        45.56 o                         
   1  11   4        552.40        489.06        18.73 o                         
   3  11   4        861.60        916.73        25.92 o                         
   5  11   4       4877.32       5019.88        93.77 o                         
   7  11   4        422.13        436.65        33.42 o                         
   9  11   4        412.16        394.54        30.54 o                         
  11  11   4       1149.05       1120.45        58.78 o                         
  13  11   4        285.66        256.13        23.26 o                         
  15  11   4        606.12        632.70        46.10 o                         
 -16  12   4        356.93        391.48        28.24 o                         
 -14  12   4          2.51         19.98        12.14 o                         
 -12  12   4        120.00        123.59        11.98 o                         
 -10  12   4        178.35        151.68        17.86 o                         
  -8  12   4          6.19          2.88         8.96 o                         
  -6  12   4        135.32        181.90        14.10 o                         
  -4  12   4        898.67        922.46        20.21 o                         
  -2  12   4         54.35         54.21         9.22 o                         
   0  12   4         97.87         84.69        10.73 o                         
   2  12   4        903.88        840.39        25.27 o                         
   4  12   4        496.07        521.47        25.20 o                         
   6  12   4        267.00        264.84        21.29 o                         
   8  12   4        279.75        271.39        45.52 o                         
  10  12   4        573.15        609.28        55.32 o                         
  12  12   4        373.07        347.78        25.47 o                         
 -15  13   4        316.34        287.43        51.28 o                         
 -13  13   4        320.38        365.02        44.95 o                         
 -11  13   4       1199.56       1162.99        36.20 o                         
  -9  13   4        742.39        846.46        52.44 o                         
  -7  13   4        401.39        449.46        31.12 o                         
  -5  13   4        604.25        603.98        17.63 o                         
  -3  13   4        490.20        534.49        20.08 o                         
  -1  13   4       2758.14       2804.38        59.08 o                         
   1  13   4       1474.81       1475.38        53.01 o                         
   3  13   4       1072.91       1069.62        54.74 o                         
   5  13   4        489.41        549.54        27.14 o                         
   7  13   4        269.38        312.28        24.37 o                         
   9  13   4        386.75        345.57        38.03 o                         
  11  13   4        123.47         97.62        21.90 o                         
 -12  14   4         85.17        106.49        15.75 o                         
 -10  14   4        199.91        202.43        18.21 o                         
  -8  14   4        245.62        221.27        19.35 o                         
  -6  14   4        120.37        135.75        14.40 o                         
  -4  14   4          9.87          0.00        19.59 o                         
  -2  14   4         45.92         45.61        12.68 o                         
   0  14   4          8.15         19.82         9.19 o                         
   2  14   4         85.31         62.90        15.23 o                         
   4  14   4        573.65        592.52        30.05 o                         
   6  14   4         82.17         74.30        20.17 o                         
   8  14   4          6.11          7.38        14.24 o                         
  -9  15   4        217.97        225.63        26.51 o                         
  -7  15   4        586.60        574.05        29.67 o                         
  -5  15   4        153.91        187.38        16.88 o                         
  -3  15   4        377.47        466.52        65.11 o                         
  -1  15   4       2106.29       2057.10        57.62 o                         
   1  15   4        578.27        627.33        70.88 o                         
   3  15   4          7.02         10.52        12.45 o                         
   5  15   4        414.75        520.32        32.10 o                         
   7  15   4        802.96        787.13        48.40 o                         
  -4  16   4          7.90         12.92        11.32 o                         
  -2  16   4          0.92         23.63        12.22 o                         
   0  16   4         48.69         39.53        27.66 o                         
   2  16   4        179.58        188.55        31.12 o                         
 -23   1   5        149.30        137.75        17.51 o                         
 -21   1   5        260.27        240.18        19.14 o                         
 -19   1   5       1596.81       1597.89        70.88 o                         
 -17   1   5       2224.36       2163.26        47.67 o                         
 -15   1   5       3631.02       3618.26        63.45 o                         
 -13   1   5       4099.44       4157.29        74.36 o                         
 -11   1   5       3756.66       4299.10        59.36 o                         
  -9   1   5       5835.46       5629.83        65.50 o                         
  -7   1   5      11011.00      11463.75       157.33 o                         
  -5   1   5      11716.93      11968.32       155.69 o                         
  -3   1   5      10322.03      10062.98        95.29 o                         
  -1   1   5       4044.45       3455.13        42.35 o                         
   1   1   5         41.13         35.37         3.65 o                         
   3   1   5       7151.39       6458.91        80.30 o                         
   5   1   5       4212.53       4002.62        62.03 o                         
   7   1   5       4840.86       4170.73        64.92 o                         
   9   1   5       7716.93       7539.64       105.73 o                         
  11   1   5       2711.33       2782.69        60.29 o                         
  13   1   5       1219.96       1196.58        26.96 o                         
  15   1   5        936.66        999.27        25.95 o                         
  17   1   5        624.21        711.09        36.88 o                         
  19   1   5        993.95       1020.23        38.65 o                         
 -24   2   5        190.24        166.63        19.56 o                         
 -22   2   5         21.04         12.10        13.04 o                         
 -20   2   5        138.03        122.72        15.06 o                         
 -18   2   5          7.83          8.07         9.78 o                         
 -16   2   5        253.07        271.76        17.98 o                         
 -14   2   5         62.77         64.19         7.41 o                         
 -12   2   5       1399.39       1554.23        25.07 o                         
 -10   2   5       1846.75       1668.62        29.44 o                         
  -8   2   5        700.63        825.82        28.09 o                         
  -6   2   5        608.05        465.79        10.00 o                         
  -4   2   5       3962.16       4344.69        46.39 o                         
  -2   2   5       1362.91       1325.29        16.78 o                         
   0   2   5       5621.97       5735.90        61.89 o                         
   2   2   5       1475.85       1173.37        15.39 o                         
   4   2   5       4383.68       4830.73        71.96 o                         
   6   2   5       1040.88       1069.23        19.30 o                         
   8   2   5        412.37        391.76        10.46 o                         
  10   2   5        303.75        308.55        18.74 o                         
  12   2   5        494.78        511.18        63.96 o                         
  14   2   5         72.19         99.76        10.32 o                         
  16   2   5       1655.19       1574.42        38.26 o                         
  18   2   5        488.71        490.91        28.11 o                         
  20   2   5          7.55        -14.98        14.98 o                         
 -23   3   5        248.81        241.31        20.37 o                         
 -21   3   5        131.95        116.64        16.30 o                         
 -19   3   5        732.84        702.49        52.44 o                         
 -17   3   5       2072.51       2089.84        40.92 o                         
 -15   3   5       3047.85       3191.62        50.30 o                         
 -13   3   5       1073.67        991.86        20.84 o                         
 -11   3   5       1238.46        990.39        16.00 o                         
  -9   3   5       3873.70       3696.74        45.01 o                         
  -7   3   5       5642.71       5598.56        70.70 o                         
  -5   3   5       3899.40       3994.67        42.80 o                         
  -3   3   5       4752.74       4059.88        44.62 o                         
  -1   3   5       1505.08       1281.16        15.27 o                         
   1   3   5      18304.19      19188.39       334.32 o                         
   3   3   5      23627.59      23156.52       310.25 o                         
   5   3   5        165.83         76.16         7.12 o                         
   7   3   5       4319.19       4094.83        64.65 o                         
   9   3   5       4022.87       3912.17        76.93 o                         
  11   3   5       3775.77       3754.23       165.95 o                         
  13   3   5       1749.44       1761.87        45.18 o                         
  15   3   5        289.20        269.19        21.00 o                         
  17   3   5       1277.64       1291.41        44.37 o                         
  19   3   5        895.61       1004.28        48.40 o                         
 -22   4   5        151.96        113.99        18.44 o                         
 -20   4   5          5.82          3.46        12.22 o                         
 -18   4   5         12.55          7.00        10.98 o                         
 -16   4   5        776.25        781.47        21.48 o                         
 -14   4   5       1174.90       1174.16        24.35 o                         
 -12   4   5         12.76         11.11         6.99 o                         
 -10   4   5        450.44        433.63         9.98 o                         
  -8   4   5       5396.23       5857.97        69.43 o                         
  -6   4   5       1114.94       1327.28        18.45 o                         
  -4   4   5         92.86         66.36         3.85 o                         
  -2   4   5        226.54        247.69         5.67 o                         
   0   4   5        468.41        453.48        17.79 o                         
   2   4   5       4036.44       4133.47        64.37 o                         
   4   4   5       1148.12       1457.85        34.59 o                         
   6   4   5        545.81        481.64        15.72 o                         
   8   4   5         37.07         34.22         7.19 o                         
  10   4   5        227.39        231.58        39.76 o                         
  12   4   5        121.74        102.89        17.86 o                         
  14   4   5        285.36        306.49        21.31 o                         
  16   4   5       1484.60       1481.49        44.14 o                         
  18   4   5       1128.68       1077.63        50.54 o                         
 -23   5   5        481.23        504.85        34.57 o                         
 -21   5   5        449.28        534.65        28.11 o                         
 -19   5   5         29.85         31.12        13.04 o                         
 -17   5   5       1008.65        999.22        24.35 o                         
 -15   5   5       2149.46       2137.97        38.08 o                         
 -13   5   5       3532.88       3517.38        57.33 o                         
 -11   5   5      11707.85      12445.70       143.62 o                         
  -9   5   5       3034.36       2935.41        38.30 o                         
  -7   5   5       5711.60       4988.90        59.74 o                         
  -5   5   5       1790.52       1510.50        21.10 o                         
  -3   5   5      14001.32      13672.72       141.00 o                         
  -1   5   5       1515.09       1386.54        18.72 o                         
   1   5   5       7815.32       7317.02        92.19 o                         
   3   5   5       9936.71       9861.89       138.86 o                         
   5   5   5       1750.22       1829.13        41.49 o                         
   7   5   5        788.67        727.05        22.51 o                         
   9   5   5        294.44        296.17        18.47 o                         
  11   5   5        414.03        460.98        28.81 o                         
  13   5   5        833.71        816.32        45.52 o                         
  15   5   5       1211.84       1249.77        40.53 o                         
  17   5   5        611.06        564.82        37.46 o                         
  19   5   5        362.32        368.76        20.51 o                         
 -22   6   5        660.01        631.70        30.93 o                         
 -20   6   5         54.23         35.73        13.85 o                         
 -18   6   5          5.28         -7.30         8.30 o                         
 -16   6   5        129.82         89.69        10.91 o                         
 -14   6   5        749.68        762.23        20.35 o                         
 -12   6   5        864.93        893.78        26.20 o                         
 -10   6   5        462.09        472.68        15.85 o                         
  -8   6   5        449.11        389.47        10.46 o                         
  -6   6   5         73.71        132.87         5.95 o                         
  -4   6   5       1196.32       1059.53        16.64 o                         
  -2   6   5       1620.31       1623.98        21.17 o                         
   0   6   5       5382.64       5219.01        72.67 o                         
   2   6   5        985.52        945.11        18.00 o                         
   4   6   5        153.28        133.76         9.49 o                         
   6   6   5       1289.61       1365.42        29.27 o                         
   8   6   5       2012.24       2158.62        47.55 o                         
  10   6   5        465.97        483.48        18.30 o                         
  12   6   5        164.38        210.43        17.87 o                         
  14   6   5        892.92        846.12        32.27 o                         
  16   6   5        243.66        215.98        20.48 o                         
  18   6   5          9.83          5.93        11.18 o                         
 -21   7   5        288.41        303.10        33.42 o                         
 -19   7   5        326.75        353.82        18.04 o                         
 -17   7   5        479.79        487.11        18.92 o                         
 -15   7   5       1776.41       1856.29        35.66 o                         
 -13   7   5        341.28        317.45        28.65 o                         
 -11   7   5       1294.46       1237.60        23.45 o                         
  -9   7   5       3086.64       3028.35        41.05 o                         
  -7   7   5        118.37         97.77         7.32 o                         
  -5   7   5       1507.66       1287.07        19.68 o                         
  -3   7   5       7216.97       7143.56        77.14 o                         
  -1   7   5        858.34        916.30        17.21 o                         
   1   7   5      10011.83       9695.51       104.28 o                         
   3   7   5        331.26        346.41        14.63 o                         
   5   7   5       3192.76       3014.23        62.68 o                         
   7   7   5       5395.41       5024.15        79.83 o                         
   9   7   5       1496.93       1416.46        39.64 o                         
  11   7   5       1204.82       1231.74        36.75 o                         
  13   7   5        662.87        627.10        28.49 o                         
  15   7   5        615.17        569.83        69.72 o                         
  17   7   5        869.46        758.02        34.20 o                         
 -20   8   5         74.19         40.34        19.59 o                         
 -18   8   5        191.04        200.88        33.42 o                         
 -16   8   5        333.87        311.96        15.86 o                         
 -14   8   5       1030.40       1089.44        25.66 o                         
 -12   8   5       1172.54       1136.55        34.55 o                         
 -10   8   5       2910.26       2750.96        38.88 o                         
  -8   8   5       1597.24       1616.17        24.52 o                         
  -6   8   5        668.90        567.43        13.93 o                         
  -4   8   5       1173.45       1129.04        18.41 o                         
  -2   8   5       1948.88       1732.27        26.65 o                         
   0   8   5       4225.24       4449.71        51.70 o                         
   2   8   5       4209.12       4467.15        71.46 o                         
   4   8   5         83.02        113.49        10.17 o                         
   6   8   5        184.15        169.30        12.37 o                         
   8   8   5       1573.06       1695.62        36.73 o                         
  10   8   5        109.11        101.68        19.62 o                         
  12   8   5       1029.94       1070.67        53.59 o                         
  14   8   5        380.58        298.45        22.43 o                         
  16   8   5         31.29         30.75        14.24 o                         
 -19   9   5        423.72        415.73        25.10 o                         
 -17   9   5        591.55        619.93        28.81 o                         
 -15   9   5        348.98        342.15        26.51 o                         
 -13   9   5        396.19        413.81        16.18 o                         
 -11   9   5        399.00        429.33        15.74 o                         
  -9   9   5         21.30         38.65         6.61 o                         
  -7   9   5        430.05        408.98        13.77 o                         
  -5   9   5       4507.76       4418.96        55.73 o                         
  -3   9   5       2692.41       2603.74        44.85 o                         
  -1   9   5       1495.25       1424.52        24.57 o                         
   1   9   5          7.28          2.77         6.96 o                         
   3   9   5         10.29          2.34         7.16 o                         
   5   9   5       2551.56       2319.24        58.52 o                         
   7   9   5       3426.45       3169.85        97.92 o                         
   9   9   5        797.10        808.88        25.21 o                         
  11   9   5         70.28         57.99        11.66 o                         
  13   9   5        418.49        347.84        23.26 o                         
  15   9   5        426.09        354.73        36.30 o                         
 -18  10   5        162.81        150.96        21.90 o                         
 -16  10   5        203.95        220.07        19.14 o                         
 -14  10   5        739.84        746.80        28.03 o                         
 -12  10   5        486.96        488.18        17.68 o                         
 -10  10   5       1374.96       1300.62        27.47 o                         
  -8  10   5       1545.21       1537.47        25.10 o                         
  -6  10   5         52.99         58.27         7.17 o                         
  -4  10   5        409.25        410.47        16.97 o                         
  -2  10   5       1048.61        967.49        19.91 o                         
   0  10   5        789.05        793.86        18.83 o                         
   2  10   5       5716.68       5680.44        89.83 o                         
   4  10   5       1880.45       1772.44        38.12 o                         
   6  10   5         63.27         75.18        10.81 o                         
   8  10   5        328.54        298.82        16.96 o                         
  10  10   5        501.91        532.17        22.05 o                         
  12  10   5       1124.15       1095.45        38.48 o                         
  14  10   5        271.31        208.87        62.23 o                         
 -17  11   5        163.16        161.23        17.93 o                         
 -15  11   5         88.32        104.52        12.61 o                         
 -13  11   5        581.09        572.81        25.26 o                         
 -11  11   5         90.64         92.54        10.11 o                         
  -9  11   5          6.26         11.19         7.26 o                         
  -7  11   5        249.40        280.47        12.64 o                         
  -5  11   5       1427.58       1356.10        25.27 o                         
  -3  11   5       1705.26       1551.02        32.40 o                         
  -1  11   5        965.79        897.02        19.87 o                         
   1  11   5        959.93        873.31        34.44 o                         
   3  11   5        326.10        335.92        17.31 o                         
   5  11   5       1409.00       1382.35        43.06 o                         
   7  11   5        372.48        302.25        18.16 o                         
   9  11   5        373.77        347.24        32.24 o                         
  11  11   5         99.28         84.22        16.24 o                         
  13  11   5        151.86        167.05        20.32 o                         
 -16  12   5         57.30         38.78        13.57 o                         
 -14  12   5        666.27        560.55        27.29 o                         
 -12  12   5        679.63        699.95        38.61 o                         
 -10  12   5        330.63        351.36        18.23 o                         
  -8  12   5        651.71        630.66        17.88 o                         
  -6  12   5         22.53         21.17         6.64 o                         
  -4  12   5        208.25        223.16        15.04 o                         
  -2  12   5       1173.98       1176.00        23.68 o                         
   0  12   5        311.77        302.95        17.44 o                         
   2  12   5       2303.82       2285.40        46.42 o                         
   4  12   5       2712.05       2586.60        77.57 o                         
   6  12   5        568.04        564.10        27.14 o                         
   8  12   5        220.74        242.22        21.31 o                         
  10  12   5        405.57        375.09        26.51 o                         
  12  12   5         85.23         60.60        16.69 o                         
 -13  13   5         53.34         53.59        13.04 o                         
 -11  13   5         55.81         58.55        12.96 o                         
  -9  13   5        535.01        544.83        25.20 o                         
  -7  13   5          6.45         20.73         6.40 o                         
  -5  13   5          2.54         10.28         9.22 o                         
  -3  13   5        107.85        122.82        10.04 o                         
  -1  13   5         79.83         77.18         9.70 o                         
   1  13   5        459.37        480.75        32.85 o                         
   3  13   5        782.11        810.38        33.19 o                         
   5  13   5        202.08        203.19        38.61 o                         
   7  13   5          6.75        -12.14        12.14 o                         
   9  13   5         86.84         87.16        17.87 o                         
  11  13   5        510.85        517.45        41.49 o                         
 -12  14   5        453.83        465.39        64.54 o                         
 -10  14   5       1038.84       1004.85        94.50 o                         
  -8  14   5        950.46        894.46        24.50 o                         
  -6  14   5        210.66        213.96        16.48 o                         
  -4  14   5        198.15        188.71        15.06 o                         
  -2  14   5        377.08        409.43        21.19 o                         
   0  14   5       1008.31        975.69        35.44 o                         
   2  14   5       1196.63       1165.77        39.31 o                         
   4  14   5        160.52        151.57        18.27 o                         
   6  14   5        312.01        360.97        34.57 o                         
   8  14   5        166.18        172.24        21.04 o                         
  -9  15   5        176.83        152.12        24.20 o                         
  -7  15   5         19.60         29.12        12.14 o                         
  -5  15   5          0.69          3.46        14.98 o                         
  -3  15   5         33.68         46.62        13.83 o                         
  -1  15   5        195.43        226.52        19.83 o                         
   1  15   5        216.05        274.44        23.63 o                         
   3  15   5        110.59         96.81        17.43 o                         
   5  15   5          1.36          0.21        13.28 o                         
  -2  16   5        735.66        901.22        44.95 o                         
 -24   0   6        237.26        223.58        29.96 o                         
 -22   0   6        542.64        533.59        39.18 o                         
 -20   0   6       2009.16       2098.63        71.45 o                         
 -18   0   6       1381.77       1261.94        48.40 o                         
 -16   0   6       2461.40       2544.63        74.91 o                         
 -14   0   6       1768.91       1899.25        58.78 o                         
 -12   0   6       4897.09       5348.07        89.91 o                         
 -10   0   6       1093.06       1108.67        27.66 o                         
  -8   0   6       8465.41      10290.69       320.96 o                         
  -6   0   6      23225.58      24363.88       705.88 o                         
  -4   0   6       2732.20       2702.75        40.37 o                         
  -2   0   6      24145.51      25574.66       335.74 o                         
   0   0   6       3528.62       4400.14        77.61 o                         
   2   0   6         20.03         53.65         4.50 o                         
   4   0   6       2249.55       2376.73        49.63 o                         
   6   0   6       7887.93       8337.69       147.39 o                         
   8   0   6       2808.35       2929.55        86.43 o                         
  10   0   6        275.50        322.69        25.35 o                         
  12   0   6       1248.07       1373.73        55.32 o                         
  14   0   6       1948.94       2008.74        72.61 o                         
  16   0   6         78.67        119.86        24.20 o                         
  18   0   6        482.30        581.99        44.95 o                         
 -23   1   6         27.65         16.13        14.67 o                         
 -21   1   6         66.70         41.93        12.61 o                         
 -19   1   6         66.73         83.80        14.24 o                         
 -17   1   6          0.61          4.81         9.34 o                         
 -15   1   6         92.51        116.49        12.14 o                         
 -13   1   6        692.09        663.60        15.21 o                         
 -11   1   6        334.07        286.47        12.11 o                         
  -9   1   6        414.77        427.30        11.51 o                         
  -7   1   6       1727.04       1764.48        27.23 o                         
  -5   1   6        263.20        309.32        14.45 o                         
  -3   1   6       3288.09       3810.09        41.92 o                         
  -1   1   6       1350.89       1820.85        24.82 o                         
   1   1   6       6539.66       7333.06        71.65 o                         
   3   1   6       1120.32       1283.02        18.59 o                         
   5   1   6        154.98        175.99         8.92 o                         
   7   1   6        215.77        247.78        17.11 o                         
   9   1   6         20.45         10.78         8.03 o                         
  11   1   6        744.33        737.54        26.86 o                         
  13   1   6        533.55        504.87        17.95 o                         
  15   1   6        348.64        343.51        30.54 o                         
  17   1   6         10.57          9.60        20.17 o                         
  19   1   6          3.70          5.86        14.24 o                         
 -24   2   6         57.13         30.96        17.86 o                         
 -22   2   6        407.79        460.61        31.69 o                         
 -20   2   6        881.36        940.84        32.18 o                         
 -18   2   6        684.86        650.52        25.66 o                         
 -16   2   6       4207.25       4232.01        79.86 o                         
 -14   2   6        367.51        338.38        12.14 o                         
 -12   2   6        254.06        260.81        10.04 o                         
 -10   2   6       6057.99       6396.88       125.87 o                         
  -8   2   6       1368.64       1455.45        23.82 o                         
  -6   2   6       5568.21       5347.10        72.29 o                         
  -4   2   6       9576.01      10024.62       146.37 o                         
  -2   2   6      10384.61      11490.83       109.50 o                         
   0   2   6       7663.76       7912.70        83.60 o                         
   2   2   6        575.63        510.43        10.14 o                         
   4   2   6       2747.72       2553.47        37.35 o                         
   6   2   6      10375.93      10533.88       148.69 o                         
   8   2   6       7760.24       7542.60       100.14 o                         
  10   2   6       7147.27       7485.78       135.67 o                         
  12   2   6        200.54        217.07        17.39 o                         
  14   2   6        163.85        182.16        12.96 o                         
  16   2   6       1409.33       1320.46        41.91 o                         
  18   2   6        499.56        526.91        31.12 o                         
 -23   3   6         85.55         84.09        15.75 o                         
 -21   3   6         34.93         45.52        13.04 o                         
 -19   3   6         21.89         19.59        12.68 o                         
 -17   3   6       1049.45       1231.14        34.23 o                         
 -15   3   6       1314.61       1329.70        26.40 o                         
 -13   3   6          3.80          5.45         5.69 o                         
 -11   3   6        498.85        461.63        13.38 o                         
  -9   3   6       9920.71      10519.77       139.51 o                         
  -7   3   6         56.44         47.87         5.04 o                         
  -5   3   6        879.86        846.20        11.77 o                         
  -3   3   6       2324.06       2563.91        34.77 o                         
  -1   3   6         54.67         31.95         2.92 o                         
   1   3   6        120.62        115.39         4.83 o                         
   3   3   6        273.40        326.63         9.72 o                         
   5   3   6          2.17          3.37         5.11 o                         
   7   3   6          9.98          6.26         6.17 o                         
   9   3   6        832.66        851.82        23.34 o                         
  11   3   6       1204.20       1271.29        42.06 o                         
  13   3   6        951.51        896.32        32.47 o                         
  15   3   6        997.40       1053.92        36.56 o                         
  17   3   6       1087.55       1043.71        38.55 o                         
  19   3   6          9.00         12.10        15.48 o                         
 -22   4   6         99.40         85.12        34.00 o                         
 -20   4   6         56.34         51.43        12.96 o                         
 -18   4   6        790.06        845.02        29.30 o                         
 -16   4   6        100.66        103.65         9.16 o                         
 -14   4   6       2052.17       2028.20        35.57 o                         
 -12   4   6       8095.90       8196.33       112.22 o                         
 -10   4   6       4908.92       5180.01        73.17 o                         
  -8   4   6        889.68        925.67        14.81 o                         
  -6   4   6       2701.45       2578.83        38.45 o                         
  -4   4   6       2550.01       2407.53        28.64 o                         
  -2   4   6        405.30        406.08         7.57 o                         
   0   4   6      41973.77      44436.79       450.49 o                         
   2   4   6       3457.28       3696.52        52.40 o                         
   4   4   6       1436.85       1095.02        29.63 o                         
   6   4   6       3020.27       2946.13        55.79 o                         
   8   4   6       2574.62       2693.44        63.60 o                         
  10   4   6       2318.42       2498.91        95.08 o                         
  12   4   6       1908.66       2050.67        51.63 o                         
  14   4   6       1146.64       1151.55        38.07 o                         
  16   4   6        663.58        722.89        32.00 o                         
  18   4   6        633.51        709.70        35.73 o                         
 -23   5   6         65.93         69.15        17.11 o                         
 -21   5   6         34.30         21.83        22.47 o                         
 -19   5   6         84.30         61.63        13.43 o                         
 -17   5   6        425.69        408.67        22.40 o                         
 -15   5   6         73.00         82.87        11.11 o                         
 -13   5   6        260.30        249.04        18.77 o                         
 -11   5   6        177.76        163.60         9.43 o                         
  -9   5   6       1387.18       1324.13        34.60 o                         
  -7   5   6       5582.71       6153.14        72.57 o                         
  -5   5   6         96.74        130.80        12.14 o                         
  -3   5   6       2259.56       2636.53        37.95 o                         
  -1   5   6       4336.63       4551.07        50.86 o                         
   1   5   6       1252.50       1257.43        21.39 o                         
   3   5   6       2534.58       2270.52        45.05 o                         
   5   5   6       1117.33       1103.58        25.57 o                         
   7   5   6        510.83        466.33        25.71 o                         
   9   5   6         78.11         80.35        10.48 o                         
  11   5   6         34.47         36.03        10.98 o                         
  13   5   6        296.05        271.13        19.85 o                         
  15   5   6        369.83        377.00        24.61 o                         
  17   5   6        162.40        173.54        24.29 o                         
 -22   6   6        108.37         92.58        17.87 o                         
 -20   6   6          3.85          5.09        12.45 o                         
 -18   6   6        374.27        433.72        24.03 o                         
 -16   6   6        424.42        429.77        17.68 o                         
 -14   6   6       3205.82       3162.11        50.99 o                         
 -12   6   6       3082.74       3104.72        49.23 o                         
 -10   6   6        463.89        421.83        13.48 o                         
  -8   6   6       2149.89       2305.86        31.09 o                         
  -6   6   6       2895.30       2883.39        37.11 o                         
  -4   6   6       1006.64       1045.62        15.77 o                         
  -2   6   6       7427.54       7378.58        79.95 o                         
   0   6   6       5759.32       5803.66       101.67 o                         
   2   6   6        700.75        747.95        16.13 o                         
   4   6   6       5479.00       5381.51        83.08 o                         
   6   6   6        999.67       1063.28        26.25 o                         
   8   6   6       2447.78       2616.24        48.58 o                         
  10   6   6       1871.65       1812.93        40.77 o                         
  12   6   6       1026.95       1013.45        46.10 o                         
  14   6   6        372.24        365.99        23.63 o                         
  16   6   6        884.65        913.39        36.75 o                         
 -21   7   6         58.30         74.52        17.11 o                         
 -19   7   6          7.19         -8.50        11.63 o                         
 -17   7   6        195.30        213.53        14.52 o                         
 -15   7   6        203.50        276.61        19.56 o                         
 -13   7   6         29.77         34.71         7.93 o                         
 -11   7   6        743.22        762.33        19.27 o                         
  -9   7   6        522.36        473.02        12.45 o                         
  -7   7   6       1829.80       1901.68        26.97 o                         
  -5   7   6        948.92       1025.81        18.63 o                         
  -3   7   6       2162.01       2135.73        27.91 o                         
  -1   7   6        966.56        880.17        16.66 o                         
   1   7   6        666.20        572.51        15.90 o                         
   3   7   6       1491.88       1538.70        34.73 o                         
   5   7   6       2546.09       2814.45        50.60 o                         
   7   7   6       2290.16       2273.13        44.00 o                         
   9   7   6       1029.51        961.63        29.50 o                         
  11   7   6        872.31        936.34        31.37 o                         
  13   7   6        344.69        376.26        24.08 o                         
  15   7   6         97.65         86.89        16.34 o                         
  17   7   6         24.86         23.17        17.86 o                         
 -20   8   6        108.47        110.06        16.30 o                         
 -18   8   6        817.84        778.95        24.50 o                         
 -16   8   6        608.66        644.76        28.94 o                         
 -14   8   6        151.18        172.82        11.94 o                         
 -12   8   6        347.84        398.81        28.26 o                         
 -10   8   6        217.79        203.24        11.27 o                         
  -8   8   6       1266.48       1283.03        20.97 o                         
  -6   8   6       4259.05       4350.29        54.56 o                         
  -4   8   6        313.39        368.51        19.91 o                         
  -2   8   6        763.99        807.17        14.97 o                         
   0   8   6       1235.62       1268.06        27.78 o                         
   2   8   6       1190.89       1180.38        27.59 o                         
   4   8   6       2227.99       2274.04        43.57 o                         
   6   8   6       2221.56       2189.77        42.84 o                         
   8   8   6        938.75        909.53        30.91 o                         
  10   8   6        919.00        831.43        25.60 o                         
  12   8   6       1064.31       1013.06        35.93 o                         
  14   8   6        461.14        456.00        28.38 o                         
  16   8   6        164.00        150.82        23.05 o                         
 -19   9   6        156.75        132.97        21.90 o                         
 -17   9   6        209.49        181.83        13.92 o                         
 -15   9   6         23.35         34.43         9.47 o                         
 -13   9   6         63.16         59.96         9.52 o                         
 -11   9   6       5403.72       5352.29        79.39 o                         
  -9   9   6       1539.28       1545.17        29.94 o                         
  -7   9   6       1311.70       1204.39        20.60 o                         
  -5   9   6       1074.86       1142.41        18.71 o                         
  -3   9   6        559.12        569.65        12.20 o                         
  -1   9   6       2018.17       2169.46        42.37 o                         
   1   9   6       6358.59       6410.39        83.75 o                         
   3   9   6         58.72         44.16         8.77 o                         
   5   9   6       1124.35       1105.08        28.65 o                         
   7   9   6        340.83        355.12        36.09 o                         
   9   9   6         99.65         99.79        15.64 o                         
  11   9   6       1353.37       1383.50        35.68 o                         
  13   9   6        206.39        166.45        19.03 o                         
  15   9   6         21.81         23.27        14.60 o                         
 -18  10   6        157.34        180.66        18.69 o                         
 -16  10   6       1042.00       1045.10        28.13 o                         
 -14  10   6        945.59        987.57        33.66 o                         
 -12  10   6          9.39          8.07         7.98 o                         
 -10  10   6        144.80        159.59        11.31 o                         
  -8  10   6       1088.61       1046.53        23.50 o                         
  -6  10   6       2078.10       2139.67        31.49 o                         
  -4  10   6       6085.55       6065.92        84.77 o                         
  -2  10   6        444.07        458.96        20.13 o                         
   0  10   6       2956.00       2951.87        44.92 o                         
   2  10   6         86.18        107.88        13.42 o                         
   4  10   6       1290.78       1370.40        32.73 o                         
   6  10   6        783.54        811.27        26.09 o                         
   8  10   6        380.39        377.30        21.63 o                         
  10  10   6         10.70         -6.29         8.76 o                         
  12  10   6         48.96         37.82        13.43 o                         
  14  10   6        379.24        337.72        25.47 o                         
 -17  11   6          4.33         14.98        13.04 o                         
 -15  11   6        169.18        146.32        15.22 o                         
 -13  11   6        696.72        673.38        21.69 o                         
 -11  11   6        737.84        768.18        21.94 o                         
  -9  11   6        261.39        287.51        15.08 o                         
  -7  11   6        637.82        625.40        15.44 o                         
  -5  11   6        321.25        335.98        16.20 o                         
  -3  11   6        177.44        175.19        12.49 o                         
  -1  11   6        686.83        721.41        19.48 o                         
   1  11   6        472.56        519.72        20.22 o                         
   3  11   6       2080.48       2126.23        44.41 o                         
   5  11   6       2148.71       2099.53        44.87 o                         
   7  11   6        494.77        500.54        21.98 o                         
   9  11   6        606.02        629.89        32.72 o                         
  11  11   6        256.78        248.77        24.20 o                         
  13  11   6         78.99         38.10        14.60 o                         
 -16  12   6          1.39        -11.32        11.32 o                         
 -14  12   6         27.49         46.12        13.04 o                         
 -12  12   6        198.78        173.32        15.32 o                         
 -10  12   6        116.28        159.81        12.61 o                         
  -8  12   6         56.91         69.21         9.27 o                         
  -6  12   6        473.06        477.73        15.67 o                         
  -4  12   6        180.23        159.36        12.07 o                         
  -2  12   6         38.50         34.91         8.44 o                         
   0  12   6        482.86        510.82        31.17 o                         
   2  12   6        680.09        701.80        37.47 o                         
   4  12   6        361.31        361.24        19.57 o                         
   6  12   6        483.39        453.40        35.97 o                         
   8  12   6         83.93         93.71        16.88 o                         
  10  12   6        279.58        281.90        24.91 o                         
 -13  13   6        735.63        659.84        29.34 o                         
 -11  13   6       1376.65       1428.33        32.10 o                         
  -9  13   6       1012.38       1067.85        26.37 o                         
  -7  13   6        857.60        926.42        27.13 o                         
  -5  13   6        216.22        234.81        12.34 o                         
  -3  13   6         10.50         11.73         9.37 o                         
  -1  13   6        629.97        642.31        24.32 o                         
   1  13   6       1303.82       1425.98        36.23 o                         
   3  13   6        967.76        954.35        40.91 o                         
   5  13   6        386.37        378.87        25.47 o                         
   7  13   6        155.87        140.59        18.52 o                         
   9  13   6        111.04        149.59        20.77 o                         
 -12  14   6        351.52        381.16        25.93 o                         
 -10  14   6         98.01        115.63        12.61 o                         
  -8  14   6         16.00         22.12        13.91 o                         
  -6  14   6         12.19          2.67        14.31 o                         
  -4  14   6         65.97         87.18        15.93 o                         
  -2  14   6        304.82        283.21        20.68 o                         
   0  14   6        181.71        181.47        21.90 o                         
   2  14   6        220.52        250.12        21.52 o                         
   4  14   6        129.92        117.18        17.71 o                         
   6  14   6         18.48         11.93        13.78 o                         
  -7  15   6        300.26        311.33        34.57 o                         
  -5  15   6        366.98        450.61        35.73 o                         
  -3  15   6        477.86        522.88        28.09 o                         
  -1  15   6        215.86        183.91        19.36 o                         
   1  15   6        188.04        162.82        19.66 o                         
   3  15   6        678.67        736.15        56.47 o                         
 -23   1   7        159.13        140.03        18.74 o                         
 -21   1   7       1167.03       1091.43        36.26 o                         
 -19   1   7       2099.42       2074.34        49.71 o                         
 -17   1   7       2013.56       1929.67        65.11 o                         
 -15   1   7        306.39        237.33        23.05 o                         
 -13   1   7       1298.08       1134.43        29.74 o                         
 -11   1   7       1831.77       1813.86        29.33 o                         
  -9   1   7      24483.93      25542.48       329.80 o                         
  -7   1   7        729.57        578.78        13.25 o                         
  -5   1   7       8402.45       8854.03        85.52 o                         
  -3   1   7      21213.25      21809.04       221.41 o                         
  -1   1   7       9040.39       8843.36       103.78 o                         
   1   1   7        779.57        384.00         9.01 o                         
   3   1   7         18.50         94.06        11.05 o                         
   5   1   7       5825.74       5277.81        70.06 o                         
   7   1   7       9838.82       9479.30       136.94 o                         
   9   1   7       2384.86       2601.54        57.84 o                         
  11   1   7        753.27        792.89        42.64 o                         
  13   1   7       1977.58       2053.25       103.15 o                         
  15   1   7        442.62        517.23        28.49 o                         
  17   1   7        286.65        322.00        25.58 o                         
 -22   2   7         25.84         14.67        13.43 o                         
 -20   2   7          0.43         -3.23        13.83 o                         
 -18   2   7          1.85        -12.10        12.10 o                         
 -16   2   7       1005.04        936.83        28.49 o                         
 -14   2   7         10.94         17.79         9.34 o                         
 -12   2   7          1.03          6.32         4.62 o                         
 -10   2   7         92.58         74.31         5.83 o                         
  -8   2   7         62.75         55.99         4.50 o                         
  -6   2   7       6710.49       6491.43        68.87 o                         
  -4   2   7       1149.20       1186.21        15.04 o                         
  -2   2   7        694.82        941.25        14.82 o                         
   0   2   7       1896.08       2169.40        26.66 o                         
   2   2   7      20894.36      20889.36       196.04 o                         
   4   2   7        298.61        319.40        11.12 o                         
   6   2   7        235.07        220.37        21.67 o                         
   8   2   7          3.72         13.09         7.41 o                         
  10   2   7        682.71        777.11        28.38 o                         
  12   2   7         77.17        130.69        15.42 o                         
  14   2   7        354.39        317.33        32.85 o                         
  16   2   7        245.99        231.81        35.73 o                         
  18   2   7          3.36         -3.46        14.67 o                         
 -23   3   7        135.82        158.64        20.74 o                         
 -21   3   7        253.85        239.72        23.63 o                         
 -19   3   7        761.76        728.72        28.49 o                         
 -17   3   7       1128.84       1120.22        44.37 o                         
 -15   3   7        236.37        289.69        17.51 o                         
 -13   3   7       1449.50       1328.51        25.42 o                         
 -11   3   7       3584.55       3426.01        50.92 o                         
  -9   3   7       1175.15       1088.32        20.16 o                         
  -7   3   7       1631.14       1317.71        20.08 o                         
  -5   3   7        189.22        158.14         5.12 o                         
  -3   3   7      16427.61      16750.14       158.00 o                         
  -1   3   7      11347.54      12233.76       128.25 o                         
   1   3   7       3971.68       3629.53        47.32 o                         
   3   3   7       5532.39       4833.35        70.12 o                         
   5   3   7         34.91         31.77         6.59 o                         
   7   3   7       4709.39       4594.89        73.51 o                         
   9   3   7       8759.52       8512.88       126.50 o                         
  11   3   7       1747.21       1653.63        44.73 o                         
  13   3   7        640.05        605.13        28.03 o                         
  15   3   7       1224.45       1189.94        40.06 o                         
  17   3   7        382.68        418.33        28.85 o                         
 -22   4   7          8.79          0.16        14.41 o                         
 -20   4   7         23.81         13.38        12.61 o                         
 -18   4   7        733.96        713.02        43.22 o                         
 -16   4   7       1477.04       1421.52        37.07 o                         
 -14   4   7         42.60         38.03         6.95 o                         
 -12   4   7        298.92        266.84        11.36 o                         
 -10   4   7       2395.97       2132.41        34.51 o                         
  -8   4   7       1585.14       1601.59        24.95 o                         
  -6   4   7       5095.53       5295.44        60.23 o                         
  -4   4   7         37.20         86.01         4.42 o                         
  -2   4   7         18.79         44.31         3.61 o                         
   0   4   7        865.24        929.57        16.20 o                         
   2   4   7       1218.27       1385.56        23.24 o                         
   4   4   7         61.69         79.91         8.19 o                         
   6   4   7        743.96        727.65        20.96 o                         
   8   4   7         17.02         11.99         8.04 o                         
  10   4   7         54.65         54.78        10.37 o                         
  12   4   7          1.71         14.13        10.98 o                         
  14   4   7        579.12        561.00        41.49 o                         
  16   4   7        288.67        308.43        24.84 o                         
 -21   5   7         24.79        -13.43        13.43 o                         
 -19   5   7        353.23        327.15        23.05 o                         
 -17   5   7        160.73        149.45        28.24 o                         
 -15   5   7       4374.56       4268.77        65.37 o                         
 -13   5   7       3658.01       3697.46        56.50 o                         
 -11   5   7       1350.00       1426.18        26.95 o                         
  -9   5   7         11.34         10.94         5.37 o                         
  -7   5   7       1727.07       1706.30        23.72 o                         
  -5   5   7       1828.82       1843.57        29.05 o                         
  -3   5   7       4677.46       4774.77        48.97 o                         
  -1   5   7        774.64        830.83        16.24 o                         
   1   5   7       5137.35       4370.32        68.05 o                         
   3   5   7       2151.22       1845.89        35.70 o                         
   5   5   7         63.49         79.90         9.32 o                         
   7   5   7        459.48        461.82        17.91 o                         
   9   5   7       1238.91       1197.31        29.94 o                         
  11   5   7       3481.44       3287.28        74.33 o                         
  13   5   7       1229.54       1223.58        39.83 o                         
  15   5   7        636.14        695.28        32.57 o                         
  17   5   7        539.45        579.27        28.42 o                         
 -22   6   7        106.63        112.09        18.74 o                         
 -20   6   7        122.98         83.04        16.30 o                         
 -18   6   7         41.51         38.61        13.04 o                         
 -16   6   7         45.33         19.59        11.41 o                         
 -14   6   7         39.17         37.39         8.54 o                         
 -12   6   7        415.73        417.22        17.38 o                         
 -10   6   7        555.55        608.12        16.35 o                         
  -8   6   7       1644.21       1727.22        30.13 o                         
  -6   6   7         34.06         41.00         4.82 o                         
  -4   6   7       3004.52       3167.97        38.42 o                         
  -2   6   7        172.07        175.28         7.27 o                         
   0   6   7        169.79        141.60        10.85 o                         
   2   6   7          3.56         -1.58         5.18 o                         
   4   6   7       2356.96       2195.96        41.48 o                         
   6   6   7       5231.34       4847.78        91.94 o                         
   8   6   7        525.51        561.23        20.18 o                         
  10   6   7        120.63        117.66        12.33 o                         
  12   6   7       1130.66        991.72        48.98 o                         
  14   6   7        267.19        278.60        23.26 o                         
  16   6   7          6.74         -6.71        13.28 o                         
 -21   7   7         13.09         14.73        15.06 o                         
 -19   7   7        164.55        140.08        17.87 o                         
 -17   7   7        677.01        630.60        30.54 o                         
 -15   7   7       1066.48       1079.68        25.43 o                         
 -13   7   7         54.75         53.85        13.66 o                         
 -11   7   7        353.25        354.22        14.29 o                         
  -9   7   7        444.39        402.69        14.00 o                         
  -7   7   7       1688.09       1569.85        23.46 o                         
  -5   7   7       1600.61       1558.28        21.89 o                         
  -3   7   7        779.10        618.90        19.01 o                         
  -1   7   7       3965.02       3947.31        54.39 o                         
   1   7   7       4313.58       4127.17        56.36 o                         
   3   7   7        395.66        411.30        16.96 o                         
   5   7   7       1559.87       1481.56        41.41 o                         
   7   7   7        658.31        644.56        22.03 o                         
   9   7   7       1697.36       1558.61        51.77 o                         
  11   7   7       2149.24       2004.43        43.63 o                         
  13   7   7        449.42        434.57        27.38 o                         
  15   7   7        315.61        315.80        25.43 o                         
 -20   8   7        307.03        278.19        22.64 o                         
 -18   8   7        217.96        233.51        19.95 o                         
 -16   8   7          8.19          8.73         8.80 o                         
 -14   8   7        112.23        118.92        10.99 o                         
 -12   8   7        575.52        547.37        17.46 o                         
 -10   8   7        731.93        630.30        18.45 o                         
  -8   8   7       2558.85       2603.37        43.73 o                         
  -6   8   7         64.87         66.45         5.95 o                         
  -4   8   7       1130.75       1177.94        17.34 o                         
  -2   8   7       3610.40       3448.37        53.56 o                         
   0   8   7        229.76        205.91        12.94 o                         
   2   8   7        196.36        182.06        18.21 o                         
   4   8   7        920.53        907.32        25.01 o                         
   6   8   7        569.50        569.03        20.97 o                         
   8   8   7       1668.16       1455.69        34.89 o                         
  10   8   7        694.99        595.91        25.56 o                         
  12   8   7         25.72         31.33        13.28 o                         
  14   8   7        102.17        112.28        18.00 o                         
 -19   9   7        120.31        122.49        17.06 o                         
 -17   9   7        910.76        925.05        26.73 o                         
 -15   9   7        809.49        776.54        22.56 o                         
 -13   9   7          4.30         17.49         7.84 o                         
 -11   9   7         81.13         86.22         9.08 o                         
  -9   9   7       2107.49       2086.26        37.04 o                         
  -7   9   7       2779.00       2622.40        42.79 o                         
  -5   9   7       3489.64       3359.09        45.60 o                         
  -3   9   7       1250.85       1205.23        24.07 o                         
  -1   9   7         29.75         41.96        12.06 o                         
   1   9   7        131.40        126.40         9.54 o                         
   3   9   7       1262.28       1272.43        31.36 o                         
   5   9   7       1488.92       1449.43        34.41 o                         
   7   9   7        447.50        504.11        38.96 o                         
   9   9   7        175.75        225.02        16.44 o                         
  11   9   7        480.07        412.83        22.03 o                         
  13   9   7        561.93        541.17        30.74 o                         
 -18  10   7        226.66        204.96        19.85 o                         
 -16  10   7         71.05         60.63        10.99 o                         
 -14  10   7        383.20        366.21        17.20 o                         
 -12  10   7        975.82       1003.79        33.41 o                         
 -10  10   7        296.82        235.92        13.04 o                         
  -8  10   7       1561.18       1516.98        29.93 o                         
  -6  10   7        531.50        523.10        16.47 o                         
  -4  10   7        935.50       1014.50        21.16 o                         
  -2  10   7        931.85        915.17        21.64 o                         
   0  10   7         13.50         11.01         7.10 o                         
   2  10   7        674.20        652.53        28.19 o                         
   4  10   7       1048.41       1024.52        28.98 o                         
   6  10   7        515.72        536.66        22.05 o                         
   8  10   7       1110.71       1128.40        31.87 o                         
  10  10   7        392.49        369.72        21.51 o                         
  12  10   7         51.31         47.47        15.06 o                         
 -17  11   7         86.90         86.75        12.82 o                         
 -15  11   7        328.90        323.03        17.20 o                         
 -13  11   7        327.85        373.22        17.27 o                         
 -11  11   7         27.35         30.71         8.97 o                         
  -9  11   7        353.26        278.94        13.74 o                         
  -7  11   7        671.65        715.01        18.59 o                         
  -5  11   7       2503.47       2500.96        39.33 o                         
  -3  11   7       1198.29       1252.92        26.10 o                         
  -1  11   7         91.99         74.03        18.68 o                         
   1  11   7        113.08        122.70        12.67 o                         
   3  11   7        799.75        799.96        26.31 o                         
   5  11   7        492.73        552.19        22.49 o                         
   7  11   7        511.91        485.33        23.48 o                         
   9  11   7        110.94        113.29        21.27 o                         
  11  11   7        229.79        248.55        18.93 o                         
 -16  12   7         52.82         58.68        12.79 o                         
 -14  12   7        440.87        464.78        20.38 o                         
 -12  12   7        396.66        419.00        18.61 o                         
 -10  12   7        531.09        545.70        19.49 o                         
  -8  12   7        483.61        450.49        19.37 o                         
  -6  12   7       1035.74       1047.62        28.48 o                         
  -4  12   7       1482.27       1500.22        26.23 o                         
  -2  12   7         75.94         94.68        12.67 o                         
   0  12   7        617.52        623.70        32.92 o                         
   2  12   7       2120.02       2046.44        45.24 o                         
   4  12   7        663.78        709.53        26.11 o                         
   6  12   7        966.75        934.90        30.33 o                         
   8  12   7        514.67        475.73        29.33 o                         
  10  12   7        108.13         76.66        16.60 o                         
 -13  13   7        326.52        330.14        18.89 o                         
 -11  13   7         65.12        100.67        11.60 o                         
  -9  13   7         57.78         70.76        16.68 o                         
  -7  13   7         39.44         40.11        10.55 o                         
  -5  13   7        273.77        319.16        21.99 o                         
  -3  13   7         84.44         90.95        12.98 o                         
  -1  13   7        445.18        440.22        25.81 o                         
   1  13   7        390.60        369.05        40.41 o                         
   3  13   7        173.11        180.28        16.26 o                         
   5  13   7        100.31        105.17        17.17 o                         
   7  13   7         63.04         52.42        15.50 o                         
 -10  14   7       1047.49       1131.15        32.58 o                         
  -8  14   7       1197.38       1207.29        37.06 o                         
  -6  14   7        774.41        878.28        27.38 o                         
  -4  14   7        188.44        189.96        16.82 o                         
  -2  14   7        171.85        165.92        16.75 o                         
   0  14   7        311.21        303.11        46.67 o                         
   2  14   7        582.51        593.14        73.18 o                         
   4  14   7        274.40        249.26        22.37 o                         
   6  14   7        211.11        169.41        26.51 o                         
  -7  15   7         33.37         53.55        20.74 o                         
  -5  15   7         36.81         39.91        10.37 o                         
  -3  15   7        101.08         55.32        23.05 o                         
  -1  15   7         71.12        111.09        17.17 o                         
   1  15   7         26.14          4.76        14.98 o                         
 -22   0   8        414.40        464.44        36.88 o                         
 -20   0   8       1076.56       1142.09        51.86 o                         
 -18   0   8        739.09        614.26        34.57 o                         
 -16   0   8       1302.91       1233.13        48.40 o                         
 -14   0   8        682.56        744.49        35.73 o                         
 -12   0   8       3391.95       3584.15        95.65 o                         
 -10   0   8       3186.18       3214.21        85.28 o                         
  -8   0   8       1512.53       1710.25        50.71 o                         
  -6   0   8      20012.81      20653.78       274.23 o                         
  -4   0   8         25.16         13.49         7.96 o                         
  -2   0   8       7167.38       7961.85       110.84 o                         
   0   0   8       1927.56       2370.36        47.07 o                         
   2   0   8        246.83        214.04         8.98 o                         
   4   0   8       8386.39       7870.95       141.24 o                         
   6   0   8      14496.86      14349.06       247.54 o                         
   8   0   8        394.08        371.09        29.96 o                         
  10   0   8        169.72        139.45        20.74 o                         
  12   0   8       5765.74       5934.02       163.65 o                         
  14   0   8       2743.49       3033.28       101.42 o                         
  16   0   8       1064.58       1295.37        64.54 o                         
 -23   1   8         29.99         -3.30        14.60 o                         
 -21   1   8         43.85         19.17        13.83 o                         
 -19   1   8         65.24         38.14        12.96 o                         
 -17   1   8         26.33         15.35        10.16 o                         
 -15   1   8         26.54         26.23        10.16 o                         
 -13   1   8         26.35         66.23        10.98 o                         
 -11   1   8        185.39        213.56        17.29 o                         
  -9   1   8         77.13         64.92         5.56 o                         
  -7   1   8         57.25         61.54         3.53 o                         
  -5   1   8        491.32        668.20        10.67 o                         
  -3   1   8       1510.75       1508.55        20.08 o                         
  -1   1   8        352.13        351.08        12.40 o                         
   1   1   8       2937.22       3308.71        39.26 o                         
   3   1   8       2529.55       2590.88        38.13 o                         
   5   1   8       1587.78       1493.33        37.26 o                         
   7   1   8       2329.90       2480.21        46.22 o                         
   9   1   8          2.98          9.65         9.68 o                         
  11   1   8       1418.10       1418.69        40.72 o                         
  13   1   8          4.19         -2.11        11.63 o                         
  15   1   8         42.50         38.16        15.56 o                         
  17   1   8         50.92         44.81        17.51 o                         
 -22   2   8         79.22        123.42        21.32 o                         
 -20   2   8        325.13        323.58        21.58 o                         
 -18   2   8       1502.98       1516.71        40.75 o                         
 -16   2   8        806.09        766.92        49.56 o                         
 -14   2   8        360.74        346.95        18.74 o                         
 -12   2   8       2173.15       2322.21        48.08 o                         
 -10   2   8       2013.90       2071.76        41.00 o                         
  -8   2   8         12.92         11.96         4.79 o                         
  -6   2   8       4321.42       3974.21        44.07 o                         
  -4   2   8       7975.76       8290.07        81.29 o                         
  -2   2   8      11536.94      12532.39       120.12 o                         
   0   2   8       6432.35       6538.97        94.61 o                         
   2   2   8       1989.72       1918.58        24.34 o                         
   4   2   8       2727.22       2683.01        45.39 o                         
   6   2   8       5263.36       5281.34        82.82 o                         
   8   2   8       3209.98       3151.55        56.24 o                         
  10   2   8        844.54        849.81        42.06 o                         
  12   2   8       1574.53       1647.43        91.04 o                         
  14   2   8       1961.12       2078.64        56.60 o                         
  16   2   8        430.51        476.37        30.02 o                         
 -23   3   8          8.11         -8.38        13.43 o                         
 -21   3   8          0.34        -12.96        12.96 o                         
 -19   3   8        381.83        346.78        31.69 o                         
 -17   3   8        720.64        828.02        29.30 o                         
 -15   3   8        897.23        865.98        42.06 o                         
 -13   3   8        642.65        553.63        21.58 o                         
 -11   3   8        177.14        187.69         9.20 o                         
  -9   3   8        119.44        103.21         6.77 o                         
  -7   3   8          0.88          2.38         3.46 o                         
  -5   3   8       1611.72       2062.75        24.08 o                         
  -3   3   8         44.77         37.27         5.24 o                         
  -1   3   8        312.44        290.28        12.00 o                         
   1   3   8       2370.59       2490.65        31.18 o                         
   3   3   8        268.90        318.21         9.64 o                         
   5   3   8         47.73         27.60         7.45 o                         
   7   3   8         20.06         30.19         8.19 o                         
   9   3   8        771.28        836.29        24.67 o                         
  11   3   8        192.85        203.36        21.32 o                         
  13   3   8        207.70        215.51        20.37 o                         
  15   3   8        140.38        169.46        20.67 o                         
  17   3   8        137.21        140.83        34.00 o                         
 -22   4   8        150.24        114.38        31.12 o                         
 -20   4   8        385.31        383.09        24.03 o                         
 -18   4   8        338.13        407.88        35.15 o                         
 -16   4   8       2367.53       2374.12        52.97 o                         
 -14   4   8       4794.23       4584.64        85.16 o                         
 -12   4   8       2426.88       2357.32        38.64 o                         
 -10   4   8       1249.90       1293.62        24.20 o                         
  -8   4   8        670.50        624.96        18.96 o                         
  -6   4   8        406.90        372.78         7.96 o                         
  -4   4   8       4613.11       4774.73        49.45 o                         
  -2   4   8       3551.90       3747.82        43.89 o                         
   0   4   8       8576.96       8441.82       103.09 o                         
   2   4   8       3073.03       3259.60        45.58 o                         
   4   4   8       1948.05       1803.71        36.16 o                         
   6   4   8        948.59        957.24        30.74 o                         
   8   4   8        125.70        160.59        13.34 o                         
  10   4   8       4615.43       4968.27        82.53 o                         
  12   4   8       1732.50       1588.52        57.62 o                         
  14   4   8        731.95        781.29        38.03 o                         
  16   4   8        735.13        765.04        35.27 o                         
 -21   5   8        298.05        263.70        21.96 o                         
 -19   5   8        568.82        515.12        27.29 o                         
 -17   5   8         38.76         48.49        13.04 o                         
 -15   5   8        139.69        135.85        17.86 o                         
 -13   5   8        735.66        637.75        17.46 o                         
 -11   5   8        186.56        203.96        16.31 o                         
  -9   5   8        279.77        284.86        13.09 o                         
  -7   5   8       1817.54       1843.89        32.29 o                         
  -5   5   8         74.67         54.36         5.00 o                         
  -3   5   8        621.34        687.02        12.56 o                         
  -1   5   8       1753.71       1794.42        22.94 o                         
   1   5   8         30.31         18.83         6.34 o                         
   3   5   8        152.65        165.12        11.40 o                         
   5   5   8        709.31        682.66        26.25 o                         
   7   5   8        441.12        524.12        19.53 o                         
   9   5   8          3.37         15.68         8.77 o                         
  11   5   8        451.05        438.95        24.61 o                         
  13   5   8        636.48        639.89        30.49 o                         
  15   5   8         38.38         49.97        16.13 o                         
 -22   6   8         79.33         56.28        17.51 o                         
 -20   6   8         12.96         13.47        24.20 o                         
 -18   6   8        663.41        732.18        29.74 o                         
 -16   6   8       2069.50       2179.91        51.34 o                         
 -14   6   8       2948.61       2821.23        62.47 o                         
 -12   6   8       2577.54       2513.67        51.10 o                         
 -10   6   8         10.59         19.78         7.29 o                         
  -8   6   8        567.69        555.08        15.12 o                         
  -6   6   8       1154.25       1196.60        20.35 o                         
  -4   6   8       3354.51       3721.64        52.06 o                         
  -2   6   8       2581.88       2659.63        33.64 o                         
   0   6   8       6185.61       5976.57        77.25 o                         
   2   6   8       3730.62       3671.76        51.59 o                         
   4   6   8         36.04         23.14         7.65 o                         
   6   6   8        417.06        311.82        40.32 o                         
   8   6   8       1960.83       1835.63        39.77 o                         
  10   6   8       2385.48       2211.85        46.66 o                         
  12   6   8        786.14        781.04        33.14 o                         
  14   6   8        736.90        778.53        35.11 o                         
 -21   7   8        373.39        394.51        35.15 o                         
 -19   7   8        152.53        132.25        24.78 o                         
 -17   7   8        100.72         83.04        15.48 o                         
 -15   7   8        321.73        338.69        31.69 o                         
 -13   7   8          2.88         16.24         7.38 o                         
 -11   7   8       1081.48       1015.58        23.02 o                         
  -9   7   8         59.81         58.74         7.16 o                         
  -7   7   8        130.67        140.94         9.03 o                         
  -5   7   8       3512.46       3633.11        44.24 o                         
  -3   7   8       3404.37       3547.52        43.12 o                         
  -1   7   8        860.38        909.55        19.58 o                         
   1   7   8        751.00        676.92        21.23 o                         
   3   7   8        228.31        184.47        16.04 o                         
   5   7   8       2490.98       2590.99        49.13 o                         
   7   7   8       2575.05       2487.80        62.29 o                         
   9   7   8        381.33        366.90        19.49 o                         
  11   7   8         65.87         54.18        12.50 o                         
  13   7   8        126.73         95.39        16.34 o                         
  15   7   8         15.41          2.88        14.67 o                         
 -20   8   8        218.54        229.03        21.14 o                         
 -18   8   8        291.62        282.26        21.58 o                         
 -16   8   8         36.64         21.51        14.41 o                         
 -14   8   8        315.68        357.50        15.94 o                         
 -12   8   8        129.36        130.42        10.14 o                         
 -10   8   8        292.42        254.02        12.93 o                         
  -8   8   8       4688.84       4881.16        71.62 o                         
  -6   8   8        178.74        165.14         9.35 o                         
  -4   8   8          6.67         18.52         5.02 o                         
  -2   8   8       4953.20       5004.56        67.75 o                         
   0   8   8       3732.61       3681.09        63.34 o                         
   2   8   8       2179.64       2086.89        42.03 o                         
   4   8   8        777.68        805.80        24.36 o                         
   6   8   8        462.41        522.11        21.42 o                         
   8   8   8        920.17        831.62        26.80 o                         
  10   8   8        664.98        636.69        25.05 o                         
  12   8   8        852.24        883.09        43.79 o                         
  14   8   8        390.86        368.79        27.38 o                         
 -19   9   8        801.04        939.23        35.83 o                         
 -17   9   8         28.06         25.93        13.04 o                         
 -15   9   8        304.45        289.36        19.31 o                         
 -13   9   8        227.03        219.40        13.38 o                         
 -11   9   8       1790.27       1793.12        35.88 o                         
  -9   9   8       1258.71       1276.66        27.04 o                         
  -7   9   8         87.02         88.32         8.60 o                         
  -5   9   8        666.34        719.64        21.11 o                         
  -3   9   8       2593.83       2604.35        74.36 o                         
  -1   9   8       1139.31       1273.51        25.50 o                         
   1   9   8        513.62        453.28        16.17 o                         
   3   9   8         47.06         60.71        10.14 o                         
   5   9   8        993.52        916.65        28.42 o                         
   7   9   8        678.59        646.80        24.01 o                         
   9   9   8        532.62        532.31        23.34 o                         
  11   9   8         56.53         70.94        16.69 o                         
  13   9   8         84.83         56.21        16.24 o                         
 -18  10   8        199.10        157.35        19.14 o                         
 -16  10   8        619.59        542.14        20.95 o                         
 -14  10   8         51.94         71.24        10.81 o                         
 -12  10   8         43.29         46.18         8.97 o                         
 -10  10   8        906.43        947.74        32.69 o                         
  -8  10   8        313.17        301.55        12.80 o                         
  -6  10   8       1830.06       1847.26        49.47 o                         
  -4  10   8        433.07        454.28        21.73 o                         
  -2  10   8         91.29         90.42         9.25 o                         
   0  10   8        678.34        669.87        23.32 o                         
   2  10   8         36.59         37.15         9.43 o                         
   4  10   8        521.48        525.62        27.68 o                         
   6  10   8        928.47        888.32        28.13 o                         
   8  10   8         76.40         68.82        12.14 o                         
  10  10   8        283.15        285.28        20.15 o                         
  12  10   8        435.17        407.52        27.68 o                         
 -17  11   8        285.93        249.30        23.05 o                         
 -15  11   8         92.65        126.55        15.70 o                         
 -13  11   8        105.14        110.61        13.85 o                         
 -11  11   8        391.47        382.59        17.04 o                         
  -9  11   8        111.07         95.99        11.60 o                         
  -7  11   8        513.20        546.80        36.82 o                         
  -5  11   8       4300.18       4276.02        79.23 o                         
  -3  11   8        769.43        789.77        21.01 o                         
  -1  11   8        320.75        306.81        18.53 o                         
   1  11   8       1217.03       1222.73        32.96 o                         
   3  11   8        790.41        838.70        27.93 o                         
   5  11   8        926.74        867.71        28.23 o                         
   7  11   8       1091.69       1064.17        32.04 o                         
   9  11   8        465.47        483.16        34.56 o                         
 -14  12   8         12.50          9.06         9.27 o                         
 -12  12   8        188.99        175.83        17.54 o                         
 -10  12   8        160.89        164.20        15.06 o                         
  -8  12   8         22.80         53.73        18.57 o                         
  -6  12   8         84.41        114.69        12.73 o                         
  -4  12   8         44.65         51.57        15.96 o                         
  -2  12   8        663.48        688.70        21.06 o                         
   0  12   8        575.07        596.16        24.15 o                         
   2  12   8        273.44        322.89        22.87 o                         
   4  12   8        271.59        231.19        29.44 o                         
   6  12   8        202.55        175.47        16.44 o                         
   8  12   8        164.88        174.87        26.28 o                         
 -13  13   8        289.52        297.71        23.27 o                         
 -11  13   8         77.38         73.23        13.85 o                         
  -9  13   8        323.19        377.78        20.18 o                         
  -7  13   8       1403.88       1446.01        35.66 o                         
  -5  13   8        345.58        296.59        19.50 o                         
  -3  13   8         94.68        116.72        14.23 o                         
  -1  13   8        641.02        633.93        37.83 o                         
   1  13   8        673.92        764.00        28.23 o                         
   3  13   8        366.20        299.92        20.27 o                         
   5  13   8        376.38        438.59        56.47 o                         
   7  13   8        106.86         93.97        18.53 o                         
 -10  14   8          8.67         13.65        11.43 o                         
  -8  14   8        167.07        143.49        14.58 o                         
  -6  14   8         44.72         35.31        11.71 o                         
  -4  14   8        522.17        549.02        40.91 o                         
  -2  14   8        100.32         85.14        20.48 o                         
   0  14   8         70.92         84.58        13.88 o                         
   2  14   8         91.40         73.34        15.75 o                         
   4  14   8        214.07        273.13        28.81 o                         
 -23   1   9        432.10        437.84        27.29 o                         
 -21   1   9        264.65        278.95        22.40 o                         
 -19   1   9        341.66        329.37        21.96 o                         
 -17   1   9        693.13        731.27        27.67 o                         
 -15   1   9        345.24        387.69        19.95 o                         
 -13   1   9       4608.60       4649.16        85.57 o                         
 -11   1   9       1377.19       1324.57        33.00 o                         
  -9   1   9       2644.30       2621.82        53.59 o                         
  -7   1   9       2047.48       1938.15        32.12 o                         
  -5   1   9       1003.95       1026.79        15.45 o                         
  -3   1   9        973.51        803.64        24.70 o                         
  -1   1   9        347.40        263.31         7.59 o                         
   1   1   9       2637.96       2579.68        32.52 o                         
   3   1   9       9225.26       9298.67       102.51 o                         
   5   1   9       6614.41       6613.26        87.62 o                         
   7   1   9        212.28        175.16        13.27 o                         
   9   1   9         23.78         17.61        10.16 o                         
  11   1   9        421.87        359.72        23.59 o                         
  13   1   9       2696.24       2794.54        70.88 o                         
  15   1   9       2256.53       2476.47        65.11 o                         
 -22   2   9         64.41         43.18        16.69 o                         
 -20   2   9        178.49        187.13        27.66 o                         
 -18   2   9         61.07         27.08        13.04 o                         
 -16   2   9        102.48         90.44        13.43 o                         
 -14   2   9        449.19        411.43        29.96 o                         
 -12   2   9         68.91         37.56        12.10 o                         
 -10   2   9        245.53        224.18        26.51 o                         
  -8   2   9          0.42          4.00         4.66 o                         
  -6   2   9         27.57         21.23         3.18 o                         
  -4   2   9        659.03        769.64        14.60 o                         
  -2   2   9       1330.93       1601.63        20.52 o                         
   0   2   9          2.72          4.61         3.54 o                         
   2   2   9       1792.23       1648.47        21.13 o                         
   4   2   9        518.04        476.83        16.39 o                         
   6   2   9       1464.02       1355.82        31.72 o                         
   8   2   9        448.42        381.38        20.35 o                         
  10   2   9       1634.45       1388.25        40.72 o                         
  12   2   9        390.22        431.50        26.86 o                         
  14   2   9          0.28        -11.24        12.74 o                         
  16   2   9         21.04         16.51        27.08 o                         
 -23   3   9         78.77        110.64        19.95 o                         
 -21   3   9        265.35        245.41        21.96 o                         
 -19   3   9        104.08        106.81        15.42 o                         
 -17   3   9         11.69         -5.76        10.98 o                         
 -15   3   9       2571.90       2487.61        54.19 o                         
 -13   3   9       4707.04       4625.89        85.16 o                         
 -11   3   9        891.89        810.33        25.22 o                         
  -9   3   9       1510.35       1253.54        35.26 o                         
  -7   3   9        175.11        120.00         6.72 o                         
  -5   3   9        961.24        985.18        14.45 o                         
  -3   3   9      13430.84      12966.11       124.70 o                         
  -1   3   9       2551.88       2494.01        28.91 o                         
   1   3   9       5303.04       4887.81        62.15 o                         
   3   3   9       6435.49       6116.65        87.87 o                         
   5   3   9       2021.14       1976.24        39.59 o                         
   7   3   9       1145.54       1151.93        29.35 o                         
   9   3   9        129.32         94.10        15.58 o                         
  11   3   9       1229.25       1180.13        39.01 o                         
  13   3   9       1069.14       1041.11        38.20 o                         
  15   3   9        529.33        562.08        43.22 o                         
 -22   4   9         69.54         35.24        16.24 o                         
 -20   4   9       1093.72        969.02        35.86 o                         
 -18   4   9         74.85         77.23        13.85 o                         
 -16   4   9         31.63          8.84        10.98 o                         
 -14   4   9        556.65        533.04        23.13 o                         
 -12   4   9        199.42        189.24        27.66 o                         
 -10   4   9       1562.47       1450.71        29.94 o                         
  -8   4   9        482.04        506.73        21.81 o                         
  -6   4   9          6.39         11.85         4.91 o                         
  -4   4   9         80.34         90.88         5.11 o                         
  -2   4   9         74.30         68.24         9.52 o                         
   0   4   9        750.77        775.53        19.58 o                         
   2   4   9        363.45        395.52        12.42 o                         
   4   4   9        341.17        344.24        16.40 o                         
   6   4   9        134.77        139.19        12.33 o                         
   8   4   9         35.91         57.44        10.75 o                         
  10   4   9        665.09        620.26        23.79 o                         
  12   4   9        491.09        468.38        28.24 o                         
  14   4   9          6.06          0.00        19.02 o                         
 -21   5   9         85.30         94.30        17.06 o                         
 -19   5   9          4.32         -1.73        12.22 o                         
 -17   5   9        881.56        880.35        32.18 o                         
 -15   5   9       5951.45       5708.73       105.12 o                         
 -13   5   9       3173.55       3107.39        62.73 o                         
 -11   5   9       2407.55       2433.27        50.42 o                         
  -9   5   9         53.12         48.37         7.26 o                         
  -7   5   9        374.12        350.24        20.76 o                         
  -5   5   9       5036.26       5043.96        78.52 o                         
  -3   5   9       2738.65       2788.39        38.44 o                         
  -1   5   9       2247.00       2274.14        46.74 o                         
   1   5   9       4866.46       4473.84        79.32 o                         
   3   5   9       3230.33       3019.05        78.95 o                         
   5   5   9         28.38         28.13         9.12 o                         
   7   5   9         24.16         35.67         9.25 o                         
   9   5   9       1387.86       1316.72        33.65 o                         
  11   5   9       1740.33       1652.93        47.89 o                         
  13   5   9        849.18       1006.17        38.65 o                         
  15   5   9        414.94        421.14        29.30 o                         
 -20   6   9         11.27         -0.87        13.43 o                         
 -18   6   9        187.85        221.42        20.37 o                         
 -16   6   9        170.91        160.80        15.88 o                         
 -14   6   9         20.33         24.12        10.98 o                         
 -12   6   9        295.77        233.44        11.64 o                         
 -10   6   9        387.44        348.72        13.20 o                         
  -8   6   9        253.72        243.27        12.03 o                         
  -6   6   9       1993.61       1972.43        36.66 o                         
  -4   6   9       1413.19       1397.48        35.34 o                         
  -2   6   9        465.78        420.57        13.29 o                         
   0   6   9       1444.87       1367.16        33.10 o                         
   2   6   9        589.62        637.30        16.84 o                         
   4   6   9        468.10        338.90        18.73 o                         
   6   6   9        517.35        480.73        20.15 o                         
   8   6   9        638.91        691.99        33.29 o                         
  10   6   9        334.50        371.26        20.77 o                         
  12   6   9        154.96        163.67        18.74 o                         
  14   6   9         40.43         43.16        16.06 o                         
 -21   7   9         79.25        107.12        18.74 o                         
 -19   7   9         67.52         55.54        15.48 o                         
 -17   7   9         83.23        109.92        16.30 o                         
 -15   7   9        649.66        691.53        27.67 o                         
 -13   7   9        273.42        271.83        13.89 o                         
 -11   7   9       3415.40       3203.06        50.75 o                         
  -9   7   9        790.97        780.53        19.14 o                         
  -7   7   9         77.45         71.70         9.04 o                         
  -5   7   9       2128.88       2167.83        34.37 o                         
  -3   7   9        716.80        629.87        20.96 o                         
  -1   7   9       4647.61       4470.87        61.61 o                         
   1   7   9       7414.96       7333.02       110.98 o                         
   3   7   9        594.56        750.16        22.76 o                         
   5   7   9         99.31         81.98        10.96 o                         
   7   7   9       1889.79       1703.67        38.99 o                         
   9   7   9        781.59        763.31        26.41 o                         
  11   7   9        420.49        453.08        25.57 o                         
  13   7   9        503.79        501.61        30.68 o                         
 -20   8   9        193.40        194.30        20.37 o                         
 -18   8   9        356.80        320.92        23.21 o                         
 -16   8   9        333.59        406.45        23.59 o                         
 -14   8   9        284.42        259.91        21.32 o                         
 -12   8   9        670.07        678.91        19.97 o                         
 -10   8   9        486.38        464.40        16.83 o                         
  -8   8   9       1592.22       1560.24        25.41 o                         
  -6   8   9          5.07          1.96         5.68 o                         
  -4   8   9       2689.02       2655.18        51.40 o                         
  -2   8   9       2520.23       2503.78        39.58 o                         
   0   8   9         36.78         53.69         8.09 o                         
   2   8   9         79.44        109.37        11.36 o                         
   4   8   9         86.54        114.80        14.02 o                         
   6   8   9       1880.20       1846.94        41.36 o                         
   8   8   9        918.49        797.06        50.42 o                         
  10   8   9         32.63         33.58        14.43 o                         
  12   8   9        290.37        329.62        24.64 o                         
 -19   9   9        250.33        263.73        34.57 o                         
 -17   9   9        225.45        194.17        19.14 o                         
 -15   9   9          4.12        -11.32        11.32 o                         
 -13   9   9         39.78         28.80         8.34 o                         
 -11   9   9       1103.78       1100.22        29.15 o                         
  -9   9   9       2515.83       2423.67        41.65 o                         
  -7   9   9        552.80        643.63        24.85 o                         
  -5   9   9        432.71        354.63        18.74 o                         
  -3   9   9         11.12         20.68        10.96 o                         
  -1   9   9       1451.11       1458.46        28.39 o                         
   1   9   9       1249.37       1230.46        33.77 o                         
   3   9   9        395.40        336.41        18.31 o                         
   5   9   9        549.00        506.78        21.85 o                         
   7   9   9        345.81        288.29        25.85 o                         
   9   9   9        100.21         77.13        13.87 o                         
  11   9   9        208.57        204.87        17.12 o                         
 -18  10   9        326.95        346.18        29.96 o                         
 -16  10   9        304.91        311.32        26.51 o                         
 -14  10   9        386.02        368.26        19.68 o                         
 -12  10   9         98.77        112.20        10.93 o                         
 -10  10   9         77.40         56.10         9.27 o                         
  -8  10   9        640.27        662.39        22.68 o                         
  -6  10   9        114.25        118.34        13.81 o                         
  -4  10   9       2027.92       2054.39        45.20 o                         
  -2  10   9        839.98        883.83        24.45 o                         
   0  10   9         98.63        129.14        13.21 o                         
   2  10   9        808.29        767.36        25.55 o                         
   4  10   9        619.34        593.08        44.38 o                         
   6  10   9        484.99        529.56        35.18 o                         
   8  10   9        409.93        382.25        29.97 o                         
  10  10   9        312.52        336.40        32.84 o                         
 -15  11   9          5.30         -7.94        15.24 o                         
 -13  11   9        148.56        128.08        15.52 o                         
 -11  11   9        260.56        294.95        20.66 o                         
  -9  11   9       1073.19        989.48        27.90 o                         
  -7  11   9        371.92        426.67        22.86 o                         
  -5  11   9        675.90        680.90        41.34 o                         
  -3  11   9         91.44         96.01        13.45 o                         
  -1  11   9        647.09        619.83        20.02 o                         
   1  11   9        169.60        149.65        14.81 o                         
   3  11   9        334.18        315.25        19.23 o                         
   5  11   9        384.77        390.89        29.02 o                         
   7  11   9         14.02          5.77        11.44 o                         
   9  11   9         66.45         65.69        13.90 o                         
 -14  12   9        361.76        394.43        19.07 o                         
 -12  12   9         81.41         72.34        12.96 o                         
 -10  12   9          3.76         23.84        11.31 o                         
  -8  12   9         70.98         75.42        11.60 o                         
  -6  12   9        926.53        906.54        30.55 o                         
  -4  12   9        545.33        580.88        35.85 o                         
  -2  12   9        325.59        319.95        17.26 o                         
   0  12   9        751.10        773.60        58.20 o                         
   2  12   9        953.47       1008.20        31.98 o                         
   4  12   9        597.20        583.49        26.53 o                         
   6  12   9          4.53         -5.08        10.46 o                         
 -11  13   9         84.79         75.13        13.63 o                         
  -9  13   9        109.49        112.81        15.79 o                         
  -7  13   9          2.59         20.12        12.36 o                         
  -5  13   9         91.88        108.52        14.86 o                         
  -3  13   9        319.12        340.41        21.20 o                         
  -1  13   9        347.48        408.03        32.82 o                         
   1  13   9        385.60        391.86        45.63 o                         
   3  13   9         99.12         75.83        15.70 o                         
   5  13   9         45.93         40.49        13.54 o                         
  -8  14   9        369.56        396.99        23.84 o                         
  -6  14   9        186.33        201.94        18.61 o                         
  -4  14   9        216.96        203.82        18.67 o                         
  -2  14   9        312.42        274.94        29.54 o                         
   0  14   9        207.69        222.16        29.94 o                         
 -22   0  10       1381.05       1343.77        59.93 o                         
 -20   0  10        121.27        117.55        25.35 o                         
 -18   0  10        469.17        486.34        35.73 o                         
 -16   0  10        936.75       1018.78        46.10 o                         
 -14   0  10        664.32        719.14        36.88 o                         
 -12   0  10       1004.51       1109.82        43.79 o                         
 -10   0  10      21650.19      20919.46       473.66 o                         
  -8   0  10       7071.46       7475.97       142.91 o                         
  -6   0  10         14.80         14.04         7.38 o                         
  -4   0  10         21.22         12.19         5.24 o                         
  -2   0  10         59.96         79.55         7.74 o                         
   0   0  10        194.14        209.06        13.78 o                         
   2   0  10      14757.30      14615.42       199.42 o                         
   4   0  10       5175.56       5028.21       117.55 o                         
   6   0  10        100.00        123.87        21.90 o                         
   8   0  10        791.65        909.29        46.10 o                         
  10   0  10         67.59         68.00        20.74 o                         
  12   0  10        340.98        470.20        38.03 o                         
  14   0  10       2073.97       2158.56        85.28 o                         
 -23   1  10          0.06          2.37        14.93 o                         
 -21   1  10         40.70         29.39        14.67 o                         
 -19   1  10          6.80          5.06        13.43 o                         
 -17   1  10         48.48         34.00        13.04 o                         
 -15   1  10         51.07         46.54        11.80 o                         
 -13   1  10        297.31        248.04        15.48 o                         
 -11   1  10        274.28        333.54        17.87 o                         
  -9   1  10          9.24         11.32         7.35 o                         
  -7   1  10       1048.86       1018.34        17.82 o                         
  -5   1  10          5.04          3.95         3.16 o                         
  -3   1  10          6.73         12.09         6.51 o                         
  -1   1  10         84.93         58.38         4.97 o                         
   1   1  10        826.02        786.02        14.76 o                         
   3   1  10       1915.67       1852.87        27.65 o                         
   5   1  10        643.12        603.06        18.37 o                         
   7   1  10        894.79       1020.46        28.02 o                         
   9   1  10        115.89        144.36        31.12 o                         
  11   1  10         26.30         12.29        13.43 o                         
  13   1  10        101.18         99.31        24.78 o                         
  15   1  10         13.51         29.17        15.75 o                         
 -22   2  10        497.08        475.82        28.92 o                         
 -20   2  10        423.35        445.41        30.54 o                         
 -18   2  10          5.78         -1.40        13.25 o                         
 -16   2  10        100.51        127.42        18.44 o                         
 -14   2  10       1218.22       1195.55        33.38 o                         
 -12   2  10       2577.05       2611.97        74.33 o                         
 -10   2  10       5203.55       5171.80        78.36 o                         
  -8   2  10       1208.63       1240.93        20.36 o                         
  -6   2  10       3797.33       3809.87        46.44 o                         
  -4   2  10        356.73        335.40         9.62 o                         
  -2   2  10       1866.59       1707.56        28.62 o                         
   0   2  10       6452.82       6532.15        72.11 o                         
   2   2  10       1867.28       1916.07        28.04 o                         
   4   2  10       4362.96       4377.79        62.60 o                         
   6   2  10       4139.35       4023.36        68.52 o                         
   8   2  10        433.76        455.09        20.67 o                         
  10   2  10        309.42        364.61        42.06 o                         
  12   2  10        367.11        401.19        53.59 o                         
  14   2  10        286.23        281.90        24.76 o                         
 -21   3  10        747.32        667.10        31.66 o                         
 -19   3  10         54.79         56.28        14.60 o                         
 -17   3  10         38.61         13.31        11.80 o                         
 -15   3  10        553.38        560.86        23.59 o                         
 -13   3  10       3480.96       3485.21        68.45 o                         
 -11   3  10          4.57         -0.14         9.68 o                         
  -9   3  10        805.03        802.59        19.38 o                         
  -7   3  10        988.49        943.28        24.03 o                         
  -5   3  10        137.35        137.90         6.12 o                         
  -3   3  10        106.67        104.77         6.60 o                         
  -1   3  10        324.24        302.89         9.22 o                         
   1   3  10        200.81        163.10        11.04 o                         
   3   3  10          1.55          3.64         5.00 o                         
   5   3  10        190.54        148.78        14.64 o                         
   7   3  10        331.20        367.32        19.45 o                         
   9   3  10        335.01        380.61        21.04 o                         
  11   3  10        682.34        684.70        62.81 o                         
  13   3  10         33.34         27.66        14.67 o                         
 -22   4  10        236.46        188.74        21.14 o                         
 -20   4  10        209.01        272.46        26.51 o                         
 -18   4  10         35.86         51.46        15.06 o                         
 -16   4  10        290.30        354.44        21.14 o                         
 -14   4  10       1532.58       1486.66        38.65 o                         
 -12   4  10       3456.02       3207.69        63.55 o                         
 -10   4  10        111.73        112.66        10.80 o                         
  -8   4  10       1114.05       1198.57        24.95 o                         
  -6   4  10       4483.09       4640.18        73.58 o                         
  -4   4  10        212.34        289.47         8.89 o                         
  -2   4  10        659.89        606.13        15.54 o                         
   0   4  10       2938.42       2948.61        39.58 o                         
   2   4  10       2503.86       2625.37        35.69 o                         
   4   4  10       4091.98       4037.09        68.07 o                         
   6   4  10        994.39        948.41        27.08 o                         
   8   4  10        605.07        524.94        21.36 o                         
  10   4  10       1198.72       1351.89        36.22 o                         
  12   4  10        579.73        595.28        29.67 o                         
  14   4  10        354.86        396.37        28.38 o                         
 -21   5  10         41.14          8.43        15.42 o                         
 -19   5  10         35.04         28.47        15.06 o                         
 -17   5  10        248.54        208.65        19.14 o                         
 -15   5  10        189.62        246.92        18.32 o                         
 -13   5  10        218.83        216.70        16.57 o                         
 -11   5  10        202.04        204.75        27.08 o                         
  -9   5  10        322.89        310.72        13.27 o                         
  -7   5  10        152.14        151.11        11.64 o                         
  -5   5  10        442.62        423.40        13.10 o                         
  -3   5  10       1056.17       1116.31        24.50 o                         
  -1   5  10        161.41        150.40        13.47 o                         
   1   5  10       1136.09       1014.08        25.43 o                         
   3   5  10       2038.35       1775.62        53.98 o                         
   5   5  10          3.22         15.01         8.52 o                         
   7   5  10          1.68          3.74         9.37 o                         
   9   5  10        658.92        655.34        24.99 o                         
  11   5  10        109.28         94.67        16.30 o                         
  13   5  10         32.19         35.98        15.06 o                         
 -20   6  10         45.19         55.26        16.24 o                         
 -18   6  10        228.69        221.00        20.32 o                         
 -16   6  10         77.63        125.11        16.57 o                         
 -14   6  10       1152.71       1167.02        82.98 o                         
 -12   6  10       3686.83       3528.08        69.64 o                         
 -10   6  10        310.99        313.97        14.12 o                         
  -8   6  10        811.71        868.03        19.85 o                         
  -6   6  10       1208.34       1322.46        25.22 o                         
  -4   6  10       1304.99       1327.18        24.56 o                         
  -2   6  10       1562.89       1570.67        27.80 o                         
   0   6  10        673.53        652.47        16.61 o                         
   2   6  10       1298.85       1399.15        26.57 o                         
   4   6  10        977.93        991.22        33.44 o                         
   6   6  10       1491.14       1419.10        34.81 o                         
   8   6  10       1110.98        987.94        30.01 o                         
  10   6  10        892.19        973.75        31.69 o                         
  12   6  10        477.01        480.55        36.30 o                         
 -19   7  10          1.10          9.80        14.67 o                         
 -17   7  10        277.72        222.91        19.95 o                         
 -15   7  10        369.14        359.62        32.85 o                         
 -13   7  10         33.75         50.07        12.45 o                         
 -11   7  10          6.89          6.23         6.56 o                         
  -9   7  10        183.21        164.76        10.86 o                         
  -7   7  10       1425.27       1321.62        29.04 o                         
  -5   7  10       1318.46       1330.77        32.11 o                         
  -3   7  10         57.71         90.21         8.03 o                         
  -1   7  10       1211.74       1251.78        24.97 o                         
   1   7  10        389.13        380.75        18.37 o                         
   3   7  10        243.43        187.62        13.77 o                         
   5   7  10       1578.50       1635.83        38.14 o                         
   7   7  10       1073.58       1031.14        29.81 o                         
   9   7  10        189.75        149.54        15.69 o                         
  11   7  10        207.64        222.09        18.13 o                         
 -18   8  10         10.96        -13.28        13.28 o                         
 -16   8  10          8.00          8.33        12.45 o                         
 -14   8  10          3.43          7.59        11.63 o                         
 -12   8  10       1463.25       1460.55        30.02 o                         
 -10   8  10       3409.18       3400.95        56.72 o                         
  -8   8  10        742.83        745.44        22.70 o                         
  -6   8  10         11.24         12.13         8.49 o                         
  -4   8  10        675.09        711.41        24.64 o                         
  -2   8  10        573.82        589.38        17.57 o                         
   0   8  10        714.67        687.77        18.88 o                         
   2   8  10       1025.37        925.19        33.47 o                         
   4   8  10       1442.58       1469.04        38.93 o                         
   6   8  10       1224.55       1201.38        33.29 o                         
   8   8  10        294.71        286.41        19.46 o                         
  10   8  10         11.98         -0.33        10.83 o                         
 -17   9  10        399.88        380.10        25.93 o                         
 -15   9  10        529.41        536.88        58.20 o                         
 -13   9  10          5.30         10.86         7.98 o                         
 -11   9  10        732.36        753.99        21.32 o                         
  -9   9  10        188.47        187.83        21.90 o                         
  -7   9  10        199.29        172.94        15.12 o                         
  -5   9  10        869.67        986.96        29.11 o                         
  -3   9  10        197.16        214.31        15.94 o                         
  -1   9  10        949.08        967.93        22.93 o                         
   1   9  10        202.24        186.95        16.78 o                         
   3   9  10        112.32        111.17        12.83 o                         
   5   9  10       1335.56       1289.74        39.90 o                         
   7   9  10        244.62        237.61        17.82 o                         
   9   9  10         52.60         64.11        13.14 o                         
 -16  10  10         41.93         26.76        34.00 o                         
 -14  10  10        213.05        250.45        19.95 o                         
 -12  10  10        225.35        253.38        14.72 o                         
 -10  10  10       1739.88       1687.19        33.61 o                         
  -8  10  10       1590.62       1593.36        39.54 o                         
  -6  10  10          9.10         25.09         9.76 o                         
  -4  10  10        360.86        271.09        18.15 o                         
  -2  10  10        194.05        206.56        13.05 o                         
   0  10  10        361.37        350.32        34.50 o                         
   2  10  10         51.36         36.48        11.04 o                         
   4  10  10        591.03        579.13        25.14 o                         
   6  10  10        403.84        407.00        30.65 o                         
   8  10  10        130.98        123.31        16.15 o                         
 -15  11  10        304.01        336.00        23.21 o                         
 -13  11  10        352.87        343.23        24.49 o                         
 -11  11  10         33.98         34.17        10.79 o                         
  -9  11  10         29.37         11.62        10.64 o                         
  -7  11  10        977.96       1061.85        32.20 o                         
  -5  11  10        606.56        651.31        26.92 o                         
  -3  11  10        336.02        307.62        32.07 o                         
  -1  11  10        674.80        682.55        21.25 o                         
   1  11  10       1136.25       1164.39        47.54 o                         
   3  11  10        761.67        806.40        28.23 o                         
   5  11  10         27.09         26.32        12.45 o                         
   7  11  10         25.04         11.21        11.30 o                         
 -12  12  10         34.15         33.34        12.48 o                         
 -10  12  10       1223.27       1316.25        46.58 o                         
  -8  12  10        288.68        274.22        19.69 o                         
  -6  12  10         12.04         28.91        11.08 o                         
  -4  12  10         77.80         95.82        13.81 o                         
  -2  12  10        170.21        157.89        15.77 o                         
   0  12  10        253.72        225.65        26.03 o                         
   2  12  10        704.16        775.01        29.73 o                         
   4  12  10        485.19        472.37        25.27 o                         
  -9  13  10        275.97        319.33        23.93 o                         
  -7  13  10         64.39         81.91        14.07 o                         
  -5  13  10        205.59        160.34        16.56 o                         
  -3  13  10        499.11        531.12        39.70 o                         
  -1  13  10         94.56        130.39        24.78 o                         
   1  13  10        703.87        716.44        54.78 o                         
 -21   1  11        452.87        374.54        29.39 o                         
 -19   1  11        102.88         75.48        16.30 o                         
 -17   1  11       1041.65        995.94        36.88 o                         
 -15   1  11         98.71        137.91        16.30 o                         
 -13   1  11        187.28        161.43        26.51 o                         
 -11   1  11       3858.84       3735.86        61.68 o                         
  -9   1  11      14822.71      14470.67       178.38 o                         
  -7   1  11       5599.88       5368.94        81.15 o                         
  -5   1  11        248.93        221.83        11.00 o                         
  -3   1  11        271.93        289.33        10.15 o                         
  -1   1  11       1335.49       1245.86        21.91 o                         
   1   1  11       5258.59       4983.75        58.34 o                         
   3   1  11       3918.23       3699.99        55.13 o                         
   5   1  11        818.74        877.09        22.86 o                         
   7   1  11       1595.73       1506.29        36.35 o                         
   9   1  11       1493.64       1480.44        44.36 o                         
  11   1  11        829.67        893.70        35.44 o                         
  13   1  11        340.61        406.74        28.92 o                         
 -22   2  11          9.44        -12.68        13.85 o                         
 -20   2  11          7.96         -2.99        15.06 o                         
 -18   2  11         15.48         14.67        13.28 o                         
 -16   2  11         99.40        115.76        15.88 o                         
 -14   2  11       1431.87       1289.71        35.86 o                         
 -12   2  11        174.64        179.31        15.42 o                         
 -10   2  11         17.18          2.38         9.49 o                         
  -8   2  11        389.76        353.97        14.10 o                         
  -6   2  11       1459.02       1413.00        22.94 o                         
  -4   2  11       2832.29       2646.77        31.32 o                         
  -2   2  11        273.40        249.31        11.49 o                         
   0   2  11       1978.49       2020.10        29.58 o                         
   2   2  11       1164.20       1117.54        24.24 o                         
   4   2  11        989.29       1153.53        25.84 o                         
   6   2  11         40.45         34.88        11.48 o                         
   8   2  11        185.91        180.28        15.21 o                         
  10   2  11         17.38          6.50        17.29 o                         
  12   2  11        296.16        291.75        23.59 o                         
 -21   3  11        449.53        400.30        35.15 o                         
 -19   3  11        685.17        680.49        31.37 o                         
 -17   3  11         54.45         60.27        13.43 o                         
 -15   3  11          8.36          6.34        11.41 o                         
 -13   3  11       1228.08       1139.81        64.54 o                         
 -11   3  11        577.80        573.29        22.40 o                         
  -9   3  11       2114.93       1992.97        38.67 o                         
  -7   3  11       5220.21       5168.92        67.78 o                         
  -5   3  11       2217.78       2040.19        29.31 o                         
  -3   3  11        734.88        683.44        12.86 o                         
  -1   3  11        670.89        746.88        17.51 o                         
   1   3  11       2520.57       2441.20        43.98 o                         
   3   3  11       1324.27       1347.20        23.07 o                         
   5   3  11       1496.24       1382.22        33.31 o                         
   7   3  11       1984.62       2069.83        44.82 o                         
   9   3  11       1473.29       1436.02        37.29 o                         
  11   3  11        205.59        169.69        19.56 o                         
  13   3  11         93.64         77.82        17.87 o                         
 -20   4  11          4.81        -15.06        15.06 o                         
 -18   4  11         35.89         18.57        14.10 o                         
 -16   4  11        284.14        251.23        23.63 o                         
 -14   4  11        970.73        952.74        31.30 o                         
 -12   4  11        365.43        394.23        27.08 o                         
 -10   4  11        153.64        171.25        12.67 o                         
  -8   4  11       1245.08       1200.61        23.54 o                         
  -6   4  11        648.57        694.85        17.17 o                         
  -4   4  11       1318.74       1301.44        23.89 o                         
  -2   4  11        135.88         78.68         7.92 o                         
   0   4  11         66.73         66.26         6.73 o                         
   2   4  11          2.14          8.96         6.64 o                         
   4   4  11        191.51        233.47        15.04 o                         
   6   4  11        113.55         86.24        16.80 o                         
   8   4  11        374.98        410.38        21.10 o                         
  10   4  11        168.22        182.78        16.88 o                         
  12   4  11         57.06         57.79        22.47 o                         
 -21   5  11        399.78        441.31        28.92 o                         
 -19   5  11       1305.36       1272.44        44.95 o                         
 -17   5  11        150.15        169.43        23.05 o                         
 -15   5  11        729.24        649.99        27.29 o                         
 -13   5  11        511.48        492.88        43.79 o                         
 -11   5  11         15.33          8.73        14.41 o                         
  -9   5  11        691.43        717.17        18.38 o                         
  -7   5  11       1130.54       1103.10        22.75 o                         
  -5   5  11       4554.86       4410.84        59.98 o                         
  -3   5  11         79.78         59.53         7.52 o                         
  -1   5  11        115.60         79.09        12.35 o                         
   1   5  11        329.69        358.92        16.92 o                         
   3   5  11        440.89        399.59        18.05 o                         
   5   5  11        907.84        824.19        29.11 o                         
   7   5  11       1647.79       1613.90        39.22 o                         
   9   5  11       1223.95       1272.52        35.70 o                         
  11   5  11        672.72        679.48        32.94 o                         
 -20   6  11        110.33         75.30        17.87 o                         
 -18   6  11          1.80         -1.15        24.20 o                         
 -16   6  11        852.59        811.08        31.66 o                         
 -14   6  11        105.13         97.67        14.60 o                         
 -12   6  11        207.49        200.93        15.88 o                         
 -10   6  11        400.42        372.66        15.13 o                         
  -8   6  11       1163.50       1163.91        24.41 o                         
  -6   6  11        259.37        276.65        15.98 o                         
  -4   6  11        202.90        186.25        18.44 o                         
  -2   6  11        572.37        597.59        16.42 o                         
   0   6  11          8.55         -4.04         5.88 o                         
   2   6  11        534.72        489.68        20.04 o                         
   4   6  11        686.60        683.54        23.42 o                         
   6   6  11        507.63        530.96        34.30 o                         
   8   6  11        234.92        200.03        34.89 o                         
  10   6  11         26.97         -0.11        11.66 o                         
  12   6  11         11.03          5.44        14.60 o                         
 -19   7  11         18.19         16.79        23.63 o                         
 -17   7  11          7.37         -1.08        13.57 o                         
 -15   7  11        256.95        283.27        20.77 o                         
 -13   7  11        230.75        233.33        17.51 o                         
 -11   7  11       1064.70       1027.40        31.18 o                         
  -9   7  11        536.26        467.14        16.36 o                         
  -7   7  11        404.85        382.37        18.86 o                         
  -5   7  11       2872.30       2826.21        54.67 o                         
  -3   7  11       1598.79       1433.13        33.91 o                         
  -1   7  11        589.76        484.28        18.30 o                         
   1   7  11        211.70        202.45        15.04 o                         
   3   7  11       1159.24       1255.18        32.17 o                         
   5   7  11       2749.25       2474.33        50.50 o                         
   7   7  11        598.59        555.24        23.63 o                         
   9   7  11        319.10        343.36        21.54 o                         
  11   7  11         32.53         21.17        12.23 o                         
 -18   8  11        152.05        155.34        35.15 o                         
 -16   8  11        202.37        221.79        19.95 o                         
 -14   8  11        296.23        283.81        20.18 o                         
 -12   8  11        218.46        242.30        17.51 o                         
 -10   8  11          7.16          8.50         7.71 o                         
  -8   8  11       1603.08       1488.40        46.68 o                         
  -6   8  11         29.78         35.45        11.01 o                         
  -4   8  11         18.40         20.45        10.14 o                         
  -2   8  11        321.71        299.19        19.39 o                         
   0   8  11          7.56         21.34         9.32 o                         
   2   8  11         96.72        128.77        25.93 o                         
   4   8  11        458.11        387.92        21.05 o                         
   6   8  11        613.70        620.25        34.72 o                         
   8   8  11        157.97        157.56        15.96 o                         
  10   8  11        108.20         79.23        14.84 o                         
 -17   9  11         25.64          9.99        24.20 o                         
 -15   9  11         32.66         54.65        14.60 o                         
 -13   9  11        136.50        137.96        16.24 o                         
 -11   9  11       1317.18       1389.27        37.53 o                         
  -9   9  11       1330.24       1269.20        43.49 o                         
  -7   9  11        466.13        487.27        23.30 o                         
  -5   9  11        192.01        214.74        17.06 o                         
  -3   9  11        562.98        559.75        29.42 o                         
  -1   9  11         99.37        110.03        10.48 o                         
   1   9  11        120.53         88.54        12.51 o                         
   3   9  11        549.70        522.96        26.83 o                         
   5   9  11       1255.13       1271.94        52.34 o                         
   7   9  11        818.92        823.83        29.67 o                         
   9   9  11          2.97         -4.33        11.29 o                         
 -16  10  11         67.60         33.29        39.76 o                         
 -14  10  11        210.35        203.84        19.03 o                         
 -12  10  11        349.70        337.71        24.73 o                         
 -10  10  11         57.38         88.77        18.83 o                         
  -8  10  11        792.11        780.33        28.90 o                         
  -6  10  11        370.96        338.54        20.35 o                         
  -4  10  11        214.29        215.57        21.20 o                         
  -2  10  11        267.30        304.04        19.35 o                         
   0  10  11        524.56        528.09        20.46 o                         
   2  10  11        630.84        563.79        24.45 o                         
   4  10  11        212.43        178.10        16.74 o                         
   6  10  11         47.82         29.55        12.30 o                         
 -13  11  11        115.71         74.91        19.11 o                         
 -11  11  11        592.74        634.58        27.70 o                         
  -9  11  11        542.24        544.68        26.59 o                         
  -7  11  11        167.51        153.38        16.14 o                         
  -5  11  11         36.44         33.46        12.21 o                         
  -3  11  11        114.77        130.51        15.69 o                         
  -1  11  11         52.43         63.76        12.82 o                         
   1  11  11        596.52        574.27        37.83 o                         
   3  11  11        202.72        189.03        33.68 o                         
   5  11  11        443.55        401.03        23.34 o                         
 -12  12  11        233.75        231.43        21.31 o                         
 -10  12  11        464.41        465.63        41.84 o                         
  -8  12  11        187.78        196.85        19.07 o                         
  -6  12  11        273.61        272.24        19.94 o                         
  -4  12  11        738.57        796.23        30.34 o                         
  -2  12  11        470.49        485.77        36.81 o                         
   0  12  11       1004.60       1104.45        51.86 o                         
   2  12  11        920.98        994.83        33.75 o                         
  -7  13  11        163.78        152.05        17.65 o                         
  -5  13  11        332.06        395.63        24.16 o                         
  -3  13  11        122.59        139.19        16.14 o                         
 -22   0  12        390.04        428.72        40.34 o                         
 -20   0  12         82.12        109.48        27.66 o                         
 -18   0  12        749.85        730.66        42.64 o                         
 -16   0  12        485.00        528.98        35.73 o                         
 -14   0  12         13.90         19.59        17.29 o                         
 -12   0  12        186.47        237.41        24.20 o                         
 -10   0  12       4597.04       4844.01        96.56 o                         
  -8   0  12       3987.50       4065.43        82.46 o                         
  -6   0  12        207.28        242.98        17.26 o                         
  -4   0  12         58.65         48.03         9.42 o                         
  -2   0  12        209.18        196.82        11.62 o                         
   0   0  12       8358.67       8420.03       159.62 o                         
   2   0  12        303.85        387.28        25.35 o                         
   4   0  12        208.39        231.79        20.18 o                         
   6   0  12       2714.61       2743.90        66.58 o                         
   8   0  12        877.62        950.78        50.71 o                         
  10   0  12       1933.89       1992.60        78.37 o                         
  12   0  12       1055.46       1158.22        62.23 o                         
 -21   1  12         60.29         46.26        21.90 o                         
 -19   1  12         22.54         -9.80        13.85 o                         
 -17   1  12         50.69         56.03        15.06 o                         
 -15   1  12        446.25        486.58        25.22 o                         
 -13   1  12         11.00         -7.53         9.22 o                         
 -11   1  12        844.87        808.13        21.80 o                         
  -9   1  12        961.58       1055.47        24.20 o                         
  -7   1  12        474.42        451.04        20.00 o                         
  -5   1  12        747.43        742.62        17.20 o                         
  -3   1  12        222.22        196.39         8.06 o                         
  -1   1  12        418.73        493.46        11.77 o                         
   1   1  12        714.67        659.00        17.47 o                         
   3   1  12         49.51         54.84         9.09 o                         
   5   1  12         18.82         11.22        10.31 o                         
   7   1  12          8.26          2.40        10.00 o                         
   9   1  12          1.77         -3.15        12.14 o                         
  11   1  12         66.23         49.44        34.57 o                         
 -20   2  12        166.19        183.86        21.19 o                         
 -18   2  12        547.07        548.13        29.34 o                         
 -16   2  12        339.56        340.91        21.96 o                         
 -14   2  12        237.24        227.75        15.80 o                         
 -12   2  12         73.44         79.01        10.57 o                         
 -10   2  12       1092.41       1177.01        25.36 o                         
  -8   2  12       2326.16       2543.83        40.67 o                         
  -6   2  12       3006.62       2919.83        44.22 o                         
  -4   2  12       1842.68       1803.18        41.33 o                         
  -2   2  12       2858.46       2702.35        34.96 o                         
   0   2  12       1468.15       1486.85        27.43 o                         
   2   2  12        301.32        320.22        11.98 o                         
   4   2  12        713.63        702.91        20.86 o                         
   6   2  12        995.28        995.78        29.83 o                         
   8   2  12       1880.07       1959.39        44.14 o                         
  10   2  12        950.47        942.31        36.64 o                         
  12   2  12        235.82        232.39        23.63 o                         
 -21   3  12          2.25         -6.34        16.30 o                         
 -19   3  12         28.58         36.88        15.48 o                         
 -17   3  12         16.33         11.27        13.25 o                         
 -15   3  12         18.49         24.35        16.13 o                         
 -13   3  12        376.48        361.41        20.77 o                         
 -11   3  12         88.97        109.33        12.43 o                         
  -9   3  12       2087.05       2063.26        40.20 o                         
  -7   3  12         60.02         62.03        10.06 o                         
  -5   3  12         36.04         34.92         6.72 o                         
  -3   3  12       1044.28       1134.08        20.27 o                         
  -1   3  12        274.23        361.27        13.21 o                         
   1   3  12        123.76        122.41        15.70 o                         
   3   3  12          0.62         12.47         7.40 o                         
   5   3  12         10.09         11.64         9.54 o                         
   7   3  12        150.51        149.94        28.55 o                         
   9   3  12        460.52        432.87        22.61 o                         
  11   3  12        258.18        343.98        26.74 o                         
 -20   4  12       1164.25       1163.14        42.35 o                         
 -18   4  12       1857.99       1744.84        48.08 o                         
 -16   4  12        708.51        757.90        35.73 o                         
 -14   4  12         19.30         26.51        12.22 o                         
 -12   4  12        566.58        595.86        22.30 o                         
 -10   4  12        117.57        139.92        13.42 o                         
  -8   4  12        985.82        947.60        40.68 o                         
  -6   4  12       8125.40       7759.52        98.02 o                         
  -4   4  12       1803.53       1836.58        43.36 o                         
  -2   4  12         93.37        123.20        15.78 o                         
   0   4  12         34.13         34.76         6.46 o                         
   2   4  12        948.91        898.42        28.91 o                         
   4   4  12        451.15        444.80        19.88 o                         
   6   4  12        847.36        872.21        28.42 o                         
   8   4  12       1530.33       1520.07        39.46 o                         
  10   4  12        324.98        341.11        26.34 o                         
 -19   5  12         83.59         91.08        19.14 o                         
 -17   5  12         92.42         78.33        16.13 o                         
 -15   5  12         25.64         38.98        13.57 o                         
 -13   5  12         98.64        107.06        14.93 o                         
 -11   5  12         19.74         28.42        10.35 o                         
  -9   5  12        588.59        606.85        21.60 o                         
  -7   5  12        285.44        273.99        12.86 o                         
  -5   5  12         49.36         49.63        10.41 o                         
  -3   5  12        316.58        275.15        19.55 o                         
  -1   5  12        303.98        318.09        13.49 o                         
   1   5  12        178.38        186.91        11.81 o                         
   3   5  12          8.89         -0.97         7.52 o                         
   5   5  12        499.97        552.70        22.66 o                         
   7   5  12        250.11        230.99        22.43 o                         
   9   5  12          4.03         -1.99        11.27 o                         
  11   5  12         10.77         20.99        15.42 o                         
 -18   6  12        371.20        352.15        24.45 o                         
 -16   6  12        955.05        943.89        33.81 o                         
 -14   6  12        342.47        433.35        24.41 o                         
 -12   6  12          4.36         -0.07         9.98 o                         
 -10   6  12          4.59          8.09        15.75 o                         
  -8   6  12       1969.12       2002.06        42.88 o                         
  -6   6  12       2121.02       2014.76        51.40 o                         
  -4   6  12       3427.66       3228.96        72.50 o                         
  -2   6  12       1176.13       1328.00        32.68 o                         
   0   6  12        264.67        185.72        11.12 o                         
   2   6  12        192.00        169.91        14.11 o                         
   4   6  12       1144.20       1014.25        29.87 o                         
   6   6  12        587.28        639.05        25.24 o                         
   8   6  12        758.15        695.18        27.95 o                         
  10   6  12        790.04        830.30        32.18 o                         
 -19   7  12         20.50         43.26        29.39 o                         
 -17   7  12        330.15        322.10        23.21 o                         
 -15   7  12        483.37        451.53        44.37 o                         
 -13   7  12          5.96         -2.69        11.90 o                         
 -11   7  12        223.84        215.70        15.50 o                         
  -9   7  12       2705.54       2773.50        63.18 o                         
  -7   7  12        185.04        166.67        14.78 o                         
  -5   7  12         22.13         27.41        13.78 o                         
  -3   7  12        122.75        149.93        14.56 o                         
  -1   7  12       1169.68       1159.88        30.54 o                         
   1   7  12        212.69        237.07        12.51 o                         
   3   7  12         45.32         52.54        10.65 o                         
   5   7  12        307.59        275.99        18.84 o                         
   7   7  12        148.95        162.37        16.66 o                         
   9   7  12        150.46        169.90        20.76 o                         
 -18   8  12         66.73        111.70        35.73 o                         
 -16   8  12          2.08        -13.28        13.28 o                         
 -14   8  12        317.13        350.68        22.64 o                         
 -12   8  12        317.70        294.67        24.80 o                         
 -10   8  12         42.60         74.55        17.94 o                         
  -8   8  12       1383.74       1405.84        45.67 o                         
  -6   8  12        996.63        936.68        61.66 o                         
  -4   8  12       1196.14       1184.26        33.12 o                         
  -2   8  12        614.15        601.89        29.68 o                         
   0   8  12         66.23         89.93         9.75 o                         
   2   8  12        403.20        363.42        28.21 o                         
   4   8  12       1320.30       1200.90        33.87 o                         
   6   8  12        740.10        732.49        28.12 o                         
   8   8  12        115.14         98.49        15.31 o                         
 -15   9  12         33.77         29.20        17.29 o                         
 -13   9  12        149.82        157.89        22.68 o                         
 -11   9  12        572.87        642.82        35.73 o                         
  -9   9  12        387.55        428.63        27.87 o                         
  -7   9  12        105.33        120.18        15.12 o                         
  -5   9  12        175.65        204.23        22.49 o                         
  -3   9  12         20.11         33.25        10.54 o                         
  -1   9  12        313.08        312.79        19.21 o                         
   1   9  12        469.66        488.03        25.66 o                         
   3   9  12        390.14        430.18        22.31 o                         
   5   9  12         55.97         53.55        12.80 o                         
   7   9  12        561.60        513.58        25.79 o                         
 -14  10  12         21.70         14.50        19.11 o                         
 -12  10  12         98.40        138.62        22.98 o                         
 -10  10  12        238.89        270.83        25.48 o                         
  -8  10  12         26.16         29.04        13.91 o                         
  -6  10  12         96.02         92.52        13.23 o                         
  -4  10  12          6.45          0.29         9.59 o                         
  -2  10  12        110.03        109.77        14.25 o                         
   0  10  12        605.79        662.52        30.39 o                         
   2  10  12         56.53         62.86        18.53 o                         
   4  10  12        196.38        217.82        17.73 o                         
 -11  11  12        294.17        292.19        44.95 o                         
  -9  11  12        289.41        280.13        20.75 o                         
  -7  11  12         88.49        108.70        15.88 o                         
  -5  11  12        401.82        425.45        23.42 o                         
  -3  11  12        930.35       1087.20        45.26 o                         
  -1  11  12       1131.49       1244.66        36.12 o                         
   1  11  12        705.97        683.99        39.87 o                         
   3  11  12         39.66         20.06        12.14 o                         
  -8  12  12         42.75         48.72        14.05 o                         
  -6  12  12        280.53        233.67        20.98 o                         
  -4  12  12        132.98        188.64        18.76 o                         
  -2  12  12         35.93         16.21        16.59 o                         
   0  12  12        165.22        130.23        28.81 o                         
 -21   1  13         53.82          3.90        15.75 o                         
 -19   1  13        442.64        438.25        27.22 o                         
 -17   1  13        362.56        375.57        25.22 o                         
 -15   1  13        715.05        677.23        25.93 o                         
 -13   1  13       1450.81       1547.45        32.84 o                         
 -11   1  13        689.67        675.51        29.49 o                         
  -9   1  13         19.46         32.20         8.79 o                         
  -7   1  13        663.58        664.61        20.84 o                         
  -5   1  13          9.86         16.75         8.23 o                         
  -3   1  13       3720.40       3728.87        47.36 o                         
  -1   1  13       4319.30       4103.28        51.99 o                         
   1   1  13         13.90         13.15         7.06 o                         
   3   1  13        107.87        109.48        11.51 o                         
   5   1  13        692.51        728.77        22.87 o                         
   7   1  13        791.82        813.33        28.21 o                         
   9   1  13       1058.87       1043.27        39.91 o                         
 -20   2  13         38.57          4.61        17.11 o                         
 -18   2  13        254.07        198.42        19.95 o                         
 -16   2  13          2.22          3.86        13.78 o                         
 -14   2  13          0.17         17.32        20.38 o                         
 -12   2  13         55.58         50.70        10.81 o                         
 -10   2  13        167.55        187.07        12.90 o                         
  -8   2  13          6.56          8.68         7.98 o                         
  -6   2  13         69.61         76.50         9.09 o                         
  -4   2  13        653.78        560.35        16.11 o                         
  -2   2  13         22.11         34.20         6.89 o                         
   0   2  13         46.54         72.67         8.74 o                         
   2   2  13         75.20         77.14        10.31 o                         
   4   2  13         24.75         42.46         9.79 o                         
   6   2  13         81.51         99.94        13.27 o                         
   8   2  13         65.77         59.28        18.63 o                         
  10   2  13        269.62        294.89        40.34 o                         
 -19   3  13        427.16        350.30        32.27 o                         
 -17   3  13        557.00        565.15        29.96 o                         
 -15   3  13        723.54        676.73        29.67 o                         
 -13   3  13        437.39        449.13        23.56 o                         
 -11   3  13        348.82        372.46        32.65 o                         
  -9   3  13        815.16        839.22        24.78 o                         
  -7   3  13        147.91        161.10        11.10 o                         
  -5   3  13       4907.47       4699.92        66.58 o                         
  -3   3  13       4732.34       4385.35        62.63 o                         
  -1   3  13        264.28        268.96        12.80 o                         
   1   3  13        864.81        844.84        19.97 o                         
   3   3  13        257.77        209.86        13.67 o                         
   5   3  13        587.35        592.78        24.02 o                         
   7   3  13       1137.11       1154.37        34.07 o                         
   9   3  13        252.15        227.26        19.38 o                         
 -20   4  13        282.55        276.03        24.28 o                         
 -18   4  13        116.11        137.26        34.57 o                         
 -16   4  13          1.50         11.52        32.27 o                         
 -14   4  13        182.50        181.80        15.75 o                         
 -12   4  13         59.50         53.25        11.62 o                         
 -10   4  13         48.44         59.93        11.04 o                         
  -8   4  13         19.86         22.16         9.37 o                         
  -6   4  13         26.86         30.41        13.61 o                         
  -4   4  13         76.31         67.43        10.07 o                         
  -2   4  13         41.61         24.12         9.56 o                         
   0   4  13         11.39         15.66         6.55 o                         
   2   4  13          8.02         22.27         8.74 o                         
   4   4  13         84.30         92.34        12.28 o                         
   6   4  13        118.96        103.17        13.77 o                         
   8   4  13          3.82         -9.87        10.38 o                         
  10   4  13         47.78         17.18        22.25 o                         
 -19   5  13        863.52        827.64        37.38 o                         
 -17   5  13       1304.45       1263.80        41.46 o                         
 -15   5  13        165.24        142.42        21.32 o                         
 -13   5  13         24.82         16.06        11.03 o                         
 -11   5  13         18.57         16.59        11.79 o                         
  -9   5  13        717.86        751.41        24.04 o                         
  -7   5  13        499.85        475.15        44.95 o                         
  -5   5  13       3334.97       3101.46        56.79 o                         
  -3   5  13        917.18        964.39        34.71 o                         
  -1   5  13        343.42        385.64        18.64 o                         
   1   5  13        495.04        493.15        18.27 o                         
   3   5  13        390.77        361.64        19.86 o                         
   5   5  13        728.73        712.49        26.17 o                         
   7   5  13        968.33       1022.88        32.26 o                         
   9   5  13        786.81        811.41        35.29 o                         
 -18   6  13        420.00        394.71        58.78 o                         
 -16   6  13         95.81        107.77        40.91 o                         
 -14   6  13         50.18         27.63        12.85 o                         
 -12   6  13        247.23        253.87        31.59 o                         
 -10   6  13        976.27        873.06        63.96 o                         
  -8   6  13       1131.18       1111.08        40.07 o                         
  -6   6  13        387.41        397.65        20.81 o                         
  -4   6  13        120.08        107.78        16.75 o                         
  -2   6  13        790.25        779.98        25.93 o                         
   0   6  13        946.59        811.44        21.04 o                         
   2   6  13        318.96        336.38        44.37 o                         
   4   6  13        347.73        351.05        36.84 o                         
   6   6  13         98.14         88.73        14.06 o                         
   8   6  13          3.01         -1.69        10.86 o                         
 -17   7  13        261.32        257.42        23.13 o                         
 -15   7  13        450.90        405.53        24.76 o                         
 -13   7  13         97.52        115.84        18.34 o                         
 -11   7  13         11.33         42.54        17.45 o                         
  -9   7  13        317.83        354.61        26.35 o                         
  -7   7  13       1002.25        959.59        29.28 o                         
  -5   7  13       1959.08       1957.25        53.72 o                         
  -3   7  13        582.38        546.76        22.32 o                         
  -1   7  13        287.09        279.35        17.67 o                         
   1   7  13        588.32        602.34        20.46 o                         
   3   7  13        636.22        635.50        25.43 o                         
   5   7  13        379.32        356.52        21.16 o                         
   7   7  13        302.60        296.08        20.66 o                         
 -16   8  13        281.40        298.87        38.03 o                         
 -14   8  13          1.33        -11.90        11.90 o                         
 -12   8  13        169.50        145.24        33.42 o                         
 -10   8  13        826.08        844.20        38.16 o                         
  -8   8  13        202.03        206.57        16.91 o                         
  -6   8  13          3.65         11.10        14.97 o                         
  -4   8  13        117.78         95.54        17.41 o                         
  -2   8  13         60.54         50.64        11.90 o                         
   0   8  13        503.40        521.37        23.93 o                         
   2   8  13       1311.75       1343.00        50.86 o                         
   4   8  13        173.91        186.12        26.21 o                         
   6   8  13        260.45        298.13        23.01 o                         
 -15   9  13        259.77        241.53        28.44 o                         
 -13   9  13         57.67         38.94        19.37 o                         
 -11   9  13         48.56         74.41        35.15 o                         
  -9   9  13         52.29         33.19        17.26 o                         
  -7   9  13        180.05        176.30        21.79 o                         
  -5   9  13         84.25        121.95        15.03 o                         
  -3   9  13         41.95         49.76        14.17 o                         
  -1   9  13        192.63        193.79        16.99 o                         
   1   9  13        472.57        505.33        48.98 o                         
   3   9  13        246.72        248.06        27.38 o                         
   5   9  13         77.19         67.96        14.15 o                         
 -12  10  13        113.73         86.78        34.00 o                         
 -10  10  13        163.64        162.37        22.34 o                         
  -8  10  13        110.38        142.48        21.47 o                         
  -6  10  13         57.13         76.03        18.75 o                         
  -4  10  13        305.46        288.75        21.34 o                         
  -2  10  13        335.26        409.09        23.66 o                         
   0  10  13        459.44        463.50        24.84 o                         
   2  10  13        239.31        196.24        43.22 o                         
  -9  11  13         33.96         41.73        14.55 o                         
  -7  11  13         88.52        128.27        22.63 o                         
  -5  11  13          1.85         21.05        12.46 o                         
  -3  11  13         29.48         34.82        12.44 o                         
  -1  11  13        273.28        365.06        23.11 o                         
 -20   0  14         79.50         33.42        26.51 o                         
 -18   0  14        346.85        327.30        33.42 o                         
 -16   0  14        389.33        503.63        39.18 o                         
 -14   0  14       2310.35       2294.55        77.21 o                         
 -12   0  14       1331.14       1222.76        51.86 o                         
 -10   0  14        629.62        684.50        54.17 o                         
  -8   0  14          9.58          3.34        12.10 o                         
  -6   0  14        167.13        143.43        15.70 o                         
  -4   0  14       2192.08       2312.66       100.84 o                         
  -2   0  14       2241.46       2031.54        51.23 o                         
   0   0  14       1198.08       1070.00        36.27 o                         
   2   0  14        554.72        656.76        33.42 o                         
   4   0  14        561.89        673.55        34.00 o                         
   6   0  14        502.62        592.40        31.01 o                         
   8   0  14        669.22        666.12        46.10 o                         
 -19   1  14        122.43        131.27        19.95 o                         
 -17   1  14          5.70         -9.67        14.60 o                         
 -15   1  14          9.79          9.24        11.14 o                         
 -13   1  14         18.46         22.64        10.29 o                         
 -11   1  14         40.46         42.20        10.04 o                         
  -9   1  14        225.56        222.93        18.05 o                         
  -7   1  14        548.44        509.47        19.04 o                         
  -5   1  14        104.14        109.60        14.10 o                         
  -3   1  14        439.79        433.82        24.33 o                         
  -1   1  14         92.49         94.92         8.25 o                         
   1   1  14        238.13        215.57        22.64 o                         
   3   1  14         25.03         15.31         9.38 o                         
   5   1  14         47.21         44.74        10.75 o                         
   7   1  14          9.52         15.56        11.54 o                         
   9   1  14         37.95          8.64        14.67 o                         
 -20   2  14          5.45         10.84        17.87 o                         
 -18   2  14         94.85         97.49        19.14 o                         
 -16   2  14       1094.00       1196.47        35.56 o                         
 -14   2  14       1250.37       1201.53        33.77 o                         
 -12   2  14       1313.47       1300.84        33.61 o                         
 -10   2  14        821.65        931.21        46.41 o                         
  -8   2  14         16.47         13.16         8.45 o                         
  -6   2  14        580.39        643.76        19.07 o                         
  -4   2  14       3407.05       3507.11        99.11 o                         
  -2   2  14       1655.81       1548.06        33.94 o                         
   0   2  14        962.90        938.42        22.30 o                         
   2   2  14        500.67        504.17        24.03 o                         
   4   2  14        307.30        336.22        17.31 o                         
   6   2  14        389.65        343.09        21.18 o                         
   8   2  14        323.53        354.81        29.37 o                         
 -19   3  14        110.11        115.92        20.77 o                         
 -17   3  14          1.25         -9.25        14.10 o                         
 -15   3  14        157.13        139.51        15.94 o                         
 -13   3  14         22.22         31.27        12.06 o                         
 -11   3  14        104.70        119.22        13.52 o                         
  -9   3  14         32.11         30.89        10.55 o                         
  -7   3  14         76.54         90.36        17.86 o                         
  -5   3  14        131.36        127.18        13.17 o                         
  -3   3  14        591.55        557.28        26.28 o                         
  -1   3  14          0.43         16.54        18.44 o                         
   1   3  14         48.11         54.89         9.19 o                         
   3   3  14         26.57         16.04        11.48 o                         
   5   3  14          0.72          1.68        10.38 o                         
   7   3  14        151.71        180.25        17.13 o                         
 -18   4  14        297.98        290.17        45.52 o                         
 -16   4  14         68.23         62.55        15.12 o                         
 -14   4  14         74.99         79.28        13.73 o                         
 -12   4  14        300.52        304.15        30.45 o                         
 -10   4  14        131.79        132.28        14.00 o                         
  -8   4  14        681.97        738.11        33.49 o                         
  -6   4  14        719.37        722.08        31.34 o                         
  -4   4  14         31.05         45.37        10.14 o                         
  -2   4  14       1584.44       1542.35        43.49 o                         
   0   4  14        487.58        486.95        27.29 o                         
   2   4  14        299.39        278.63        25.74 o                         
   4   4  14        986.32        955.22        30.58 o                         
   6   4  14        749.47        873.84        47.47 o                         
   8   4  14        299.16        306.04        32.75 o                         
 -17   5  14          4.18        -15.06        15.06 o                         
 -15   5  14          3.35         13.06        13.35 o                         
 -13   5  14        198.32        233.45        17.70 o                         
 -11   5  14        183.24        168.53        14.71 o                         
  -9   5  14        140.44        145.77        19.37 o                         
  -7   5  14        198.32        175.63        18.67 o                         
  -5   5  14         73.45         57.33        11.12 o                         
  -3   5  14         30.39         44.08        13.04 o                         
  -1   5  14        103.66        116.92        12.43 o                         
   1   5  14        101.26        111.32        10.52 o                         
   3   5  14        420.50        415.95        30.46 o                         
   5   5  14        621.92        654.52        26.22 o                         
   7   5  14          3.39         -7.38        11.64 o                         
 -16   6  14         10.56         22.13        19.23 o                         
 -14   6  14          5.43         10.10        12.80 o                         
 -12   6  14        356.74        341.00        44.95 o                         
 -10   6  14         75.30         99.44        18.67 o                         
  -8   6  14        255.57        266.39        23.72 o                         
  -6   6  14        492.64        457.28        28.76 o                         
  -4   6  14         89.41         55.19        14.82 o                         
  -2   6  14        541.83        621.80        24.04 o                         
   0   6  14        854.60        922.10        28.45 o                         
   2   6  14        236.51        190.57        22.96 o                         
   4   6  14        135.01        114.09        20.64 o                         
   6   6  14        507.15        516.45        25.80 o                         
 -15   7  14          8.27         -3.39        12.40 o                         
 -13   7  14        176.74        144.16        47.83 o                         
 -11   7  14        591.65        638.96        34.69 o                         
  -9   7  14        159.89        211.24        23.20 o                         
  -7   7  14          1.49         29.04        15.34 o                         
  -5   7  14         80.27         95.56        17.86 o                         
  -3   7  14         61.63         95.70        12.92 o                         
  -1   7  14        108.31        113.38        14.01 o                         
   1   7  14        508.99        544.71        23.96 o                         
   3   7  14        678.66        717.43        39.04 o                         
   5   7  14        148.73        170.07        21.30 o                         
 -14   8  14        245.42        251.94        27.22 o                         
 -12   8  14        291.18        308.36        42.06 o                         
 -10   8  14        237.93        261.13        32.27 o                         
  -8   8  14        302.84        323.47        26.98 o                         
  -6   8  14        388.19        379.71        28.15 o                         
  -4   8  14        104.69        113.80        14.74 o                         
  -2   8  14        163.79        208.73        17.43 o                         
   0   8  14        576.86        553.41        25.13 o                         
   2   8  14        211.59        175.99        27.66 o                         
   4   8  14        325.87        385.55        22.52 o                         
 -13   9  14        110.71        125.35        23.20 o                         
 -11   9  14         14.87         16.87        16.01 o                         
  -9   9  14         24.51         23.66        18.45 o                         
  -7   9  14        120.16        103.82        27.08 o                         
  -5   9  14         95.68        128.87        15.77 o                         
  -3   9  14         19.98         33.51        11.97 o                         
  -1   9  14         24.34         41.34        12.28 o                         
   1   9  14        262.77        216.74        54.17 o                         
 -10  10  14         68.75        139.19        22.98 o                         
  -8  10  14         32.88         62.23        18.55 o                         
  -6  10  14         48.99         54.88        17.55 o                         
  -4  10  14        147.33        150.14        17.07 o                         
  -2  10  14        449.72        465.04        25.49 o                         
 -17   1  15        406.73        397.49        23.58 o                         
 -15   1  15       1137.55       1109.34        33.52 o                         
 -13   1  15        511.16        543.14        22.28 o                         
 -11   1  15        457.56        458.24        20.13 o                         
  -9   1  15         28.91         31.12        10.60 o                         
  -7   1  15        396.26        428.93        18.94 o                         
  -5   1  15       1201.11       1239.31        51.98 o                         
  -3   1  15       1018.76       1000.05        29.89 o                         
  -1   1  15        272.29        254.78        18.27 o                         
   1   1  15        994.51        909.80        39.52 o                         
   3   1  15       1418.80       1380.04        32.23 o                         
   5   1  15        529.36        530.02        22.20 o                         
   7   1  15        242.83        262.68        20.13 o                         
 -18   2  15         35.80         30.05        14.86 o                         
 -16   2  15         21.94         35.29        13.73 o                         
 -14   2  15         38.08         31.97        13.56 o                         
 -12   2  15         23.98         24.99        12.17 o                         
 -10   2  15        225.07        243.18        16.48 o                         
  -8   2  15         16.66         23.82         9.20 o                         
  -6   2  15         56.06         70.62        12.37 o                         
  -4   2  15        891.89        858.65        32.19 o                         
  -2   2  15          1.73         -4.61        10.31 o                         
   0   2  15         74.84         82.01        19.35 o                         
   2   2  15         24.89         30.22        12.08 o                         
   4   2  15        185.18        185.63        15.00 o                         
   6   2  15        392.87        461.37        25.07 o                         
 -17   3  15        110.49        111.45        17.30 o                         
 -15   3  15        593.00        619.33        40.09 o                         
 -13   3  15        618.05        611.17        27.25 o                         
 -11   3  15        200.63        211.60        23.53 o                         
  -9   3  15        571.09        604.90        43.79 o                         
  -7   3  15       1079.67       1146.50        39.22 o                         
  -5   3  15        677.97        752.90        59.35 o                         
  -3   3  15         97.45        106.67        13.21 o                         
  -1   3  15        278.54        216.87        18.21 o                         
   1   3  15        569.55        531.27        31.26 o                         
   3   3  15        854.38        857.19        30.92 o                         
   5   3  15        332.55        331.20        21.26 o                         
 -16   4  15         23.49         19.76        14.86 o                         
 -14   4  15          2.60          6.16        12.34 o                         
 -12   4  15        246.87        266.79        25.67 o                         
 -10   4  15          1.95         16.02        15.53 o                         
  -8   4  15         31.58         14.80        14.08 o                         
  -6   4  15        146.00        146.87        43.79 o                         
  -4   4  15        183.90        165.83        18.83 o                         
  -2   4  15         11.79         19.87         9.91 o                         
   0   4  15         44.36         59.22        10.89 o                         
   2   4  15         40.92         31.77        16.20 o                         
   4   4  15         83.97        114.00        15.43 o                         
 -17   5  15          2.11        -10.37        20.74 o                         
 -15   5  15          8.09          2.73        18.84 o                         
 -13   5  15        228.62        231.50        18.43 o                         
 -11   5  15        205.27        225.35        24.76 o                         
  -9   5  15        882.08        846.20        37.30 o                         
  -7   5  15        142.34        184.08        21.29 o                         
  -5   5  15          7.82         20.50        13.94 o                         
  -3   5  15        104.94         83.63        11.97 o                         
  -1   5  15        359.82        323.75        18.69 o                         
   1   5  15        533.69        536.58        23.05 o                         
   3   5  15        130.79        124.85        21.04 o                         
   5   5  15        220.29        238.81        19.04 o                         
 -14   6  15        111.44        108.33        21.63 o                         
 -12   6  15        467.00        575.75        36.24 o                         
 -10   6  15        538.91        541.99        34.20 o                         
  -8   6  15         12.15         14.14        16.01 o                         
  -6   6  15         29.21         46.31        16.01 o                         
  -4   6  15        253.47        268.06        22.68 o                         
  -2   6  15        196.62        226.36        17.46 o                         
   0   6  15          1.21          3.50        13.30 o                         
   2   6  15        127.79        101.96        20.68 o                         
   4   6  15        115.64        102.17        15.27 o                         
 -13   7  15        304.76        323.52        28.29 o                         
 -11   7  15        797.29        848.51        40.77 o                         
  -9   7  15        588.69        576.75        87.01 o                         
  -7   7  15        238.08        246.49        24.78 o                         
  -5   7  15         35.09         40.09        16.39 o                         
  -3   7  15        280.85        329.70        24.76 o                         
  -1   7  15        691.64        676.90        42.47 o                         
   1   7  15        217.51        163.63        22.70 o                         
 -12   8  15        106.15         80.73        20.01 o                         
 -10   8  15         71.65        103.37        22.08 o                         
  -8   8  15         42.45         67.03        31.12 o                         
  -6   8  15         31.90         57.76        17.45 o                         
  -4   8  15          9.22         37.32        16.39 o                         
  -2   8  15         21.40         24.94        12.03 o                         
   0   8  15         15.24         18.92        11.82 o                         
  -9   9  15        204.68        248.65        26.22 o                         
  -7   9  15         44.10         46.37        19.02 o                         
  -5   9  15         72.36         73.35        15.85 o                         
  -3   9  15        743.21        802.61        45.79 o                         
 -16   0  16        752.66        841.30        51.86 o                         
 -14   0  16        200.61        212.05        28.81 o                         
 -12   0  16         29.73         59.93        20.74 o                         
 -10   0  16          4.81         20.77        14.48 o                         
  -8   0  16          4.63          9.75        12.90 o                         
  -6   0  16        990.34       1015.32        59.93 o                         
  -4   0  16       1029.11       1098.29        64.54 o                         
  -2   0  16         21.40         54.17        26.51 o                         
   0   0  16        476.72        507.08        50.71 o                         
   2   0  16        577.18        567.01        53.01 o                         
   4   0  16       1070.63       1174.93        53.59 o                         
 -17   1  16          2.59         15.37        14.65 o                         
 -15   1  16         10.63         39.91        14.13 o                         
 -13   1  16          1.38         -9.12        11.87 o                         
 -11   1  16         44.16         45.57        11.64 o                         
  -9   1  16         12.13         23.59        10.69 o                         
  -7   1  16         70.93         85.87        15.34 o                         
  -5   1  16         25.87         22.64        11.21 o                         
  -3   1  16          0.52         14.74        21.90 o                         
  -1   1  16          0.36         -2.47        25.93 o                         
   1   1  16         57.54         79.59        20.67 o                         
   3   1  16         75.62         79.11        12.79 o                         
 -16   2  16        411.84        403.98        24.43 o                         
 -14   2  16        828.86        846.02        31.02 o                         
 -12   2  16        282.36        273.11        19.04 o                         
 -10   2  16          5.08          6.56        11.01 o                         
  -8   2  16        664.72        664.00        42.64 o                         
  -6   2  16       1320.69       1270.83        34.63 o                         
  -4   2  16        315.50        393.64        33.42 o                         
  -2   2  16        137.82        187.85        36.88 o                         
   0   2  16        307.45        316.19        28.49 o                         
   2   2  16        597.03        605.27        27.79 o                         
   4   2  16        297.82        259.45        17.29 o                         
 -15   3  16         88.57         98.90        16.48 o                         
 -13   3  16          5.52          2.96        13.74 o                         
 -11   3  16         24.57         24.51        27.66 o                         
  -9   3  16         86.48         73.30        18.08 o                         
  -7   3  16        359.01        357.01        24.76 o                         
  -5   3  16         13.42         31.97        14.08 o                         
  -3   3  16         29.26         51.49        23.63 o                         
  -1   3  16        134.87        205.14        39.18 o                         
   1   3  16          1.55        -10.84        19.02 o                         
   3   3  16         78.09         74.71        18.53 o                         
 -14   4  16        219.62        261.95        20.41 o                         
 -12   4  16        214.58        226.33        24.60 o                         
 -10   4  16        567.70        636.75        34.71 o                         
  -8   4  16        804.41        758.66        35.95 o                         
  -6   4  16        366.46        362.47        25.30 o                         
  -4   4  16        207.71        246.08        21.94 o                         
  -2   4  16        140.53        154.94        18.33 o                         
   0   4  16        207.79        193.62        24.89 o                         
   2   4  16        755.75        829.26        46.67 o                         
 -13   5  16          0.45          9.95        16.01 o                         
 -11   5  16        131.69        135.72        22.08 o                         
  -9   5  16        125.15        126.65        44.37 o                         
  -7   5  16         38.56         45.68        16.39 o                         
  -5   5  16         92.40        104.87        18.21 o                         
  -3   5  16         18.78         15.83        14.32 o                         
  -1   5  16         39.28         59.38        24.20 o                         
   1   5  16         26.79         26.98        17.06 o                         
 -12   6  16        407.39        393.34        64.54 o                         
 -10   6  16        806.87        862.11        41.51 o                         
  -8   6  16        159.16        164.45        40.34 o                         
  -6   6  16        146.47        205.60        22.57 o                         
  -4   6  16        180.15        226.05        22.34 o                         
  -2   6  16        511.92        552.16        30.36 o                         
   0   6  16        673.23        771.03        28.42 o                         
 -11   7  16        235.17        188.12        24.01 o                         
  -9   7  16        146.15        133.36        21.32 o                         
  -7   7  16         47.95         55.22        17.05 o                         
  -5   7  16         38.30         66.46        16.90 o                         
  -3   7  16        216.23        236.92        22.83 o                         
 -13   1  17        415.80        387.60        22.28 o                         
 -11   1  17        118.55        131.73        15.61 o                         
  -9   1  17         68.57         59.95        16.60 o                         
  -7   1  17        197.61        187.26        21.90 o                         
  -5   1  17        146.17        145.37        23.95 o                         
  -3   1  17        563.99        539.62        36.91 o                         
  -1   1  17        613.27        608.13        37.07 o                         
   1   1  17        177.96        201.95        26.40 o                         
 -14   2  17          7.70         24.87        14.03 o                         
 -12   2  17         70.10         77.80        14.58 o                         
 -10   2  17          9.68         48.00        18.44 o                         
  -8   2  17        312.25        332.65        24.91 o                         
  -6   2  17        162.04        180.90        18.98 o                         
  -4   2  17         46.85         32.27        29.96 o                         
  -2   2  17          5.43         -6.91        24.20 o                         
   0   2  17         53.39         35.84        19.95 o                         
 -13   3  17        172.58        183.68        61.66 o                         
 -11   3  17        298.86        318.17        48.40 o                         
  -9   3  17        628.39        629.76        34.20 o                         
  -7   3  17        302.10        324.27        56.47 o                         
  -5   3  17        147.53        126.79        35.73 o                         
  -3   3  17        109.34         77.21        35.73 o                         
  -1   3  17        466.74        407.97        48.40 o                         
 -12   4  17        309.98        316.35        28.09 o                         
 -10   4  17          9.55         14.64        17.05 o                         
  -8   4  17        511.30        501.22        31.93 o                         
  -6   4  17         91.04        120.37        45.52 o                         
  -4   4  17         14.08         14.86        13.94 o                         
  -2   4  17          1.88        -19.59        29.96 o                         
 -11   5  17        442.67        474.81        39.18 o                         
  -9   5  17        143.00        141.41        20.90 o                         
  -7   5  17        109.44        158.63        22.08 o                         
  -5   5  17        177.57        179.29        21.29 o                         
  -3   5  17        227.59        255.02        28.81 o                         
 -10   0  18        871.47       1008.40        69.15 o                         
  -8   0  18         41.67         38.03        29.96 o                         
  -6   0  18         16.34         21.90        28.81 o                         
  -9   1  18         69.14        102.57        35.73 o                         
  -7   1  18        207.19        175.17        39.18 o                         
  -5   1  18          0.04         -4.92        18.32 o                         
  -8   2  18        301.68        315.58        25.48 o                         
                                                                                
